# Supplementary material for: A ubiquitin-like protein encoded by the “noncoding” RNA TINCR promotes keratinocyte proliferation and wound healing
Source: PLoS Genet. 2021 Aug 5;17(8):e1009686. doi: 10.1371/journal.pgen.1009686 (PMC8341662; doi:10.1371/journal.pgen.1009686)
Supplement: S1 Table — (XLSX) [file pgen.1009686.s002.xlsx]

## Sheet: All (TUBL vs GFP)
Table S1. Differentially expressed all genes in lentiviral overexpression of TUBL compared with GFP NHEK.
gene_id	baseMean	log2FoldChange	lfcSE	stat	pvalue	padj	gene_name	gene_type
ENSG00000000003.15	410.212	-0.00372588	0.0988778	-0.0376816	0.969942	0.996612	TSPAN6	protein_coding
ENSG00000000419.13	1057.73	-0.038163	0.0591459	-0.645236	0.518774	0.886717	DPM1	protein_coding
ENSG00000000457.14	347.976	-0.197121	0.101057	-1.9506	0.0511046	0.339747	SCYL3	protein_coding
ENSG00000000460.17	391.772	-0.03535	0.0951425	-0.371548	0.710229	0.947919	C1orf112	protein_coding
ENSG00000000938.13	3.48342	0.76316	0.969691	0.787014	0.431274	NA	FGR	protein_coding
ENSG00000000971.16	7.80468	0.257921	0.648045	0.397999	0.690631	NA	CFH	protein_coding
ENSG00000001036.14	634.228	0.0104779	0.0810566	0.129266	0.897147	0.985342	FUCA2	protein_coding
ENSG00000001084.13	1555.67	-0.0529204	0.0518001	-1.02163	0.306958	0.777745	GCLC	protein_coding
ENSG00000001167.14	848.326	0.115242	0.0668001	1.72518	0.0844945	0.446499	NFYA	protein_coding
ENSG00000001460.18	411.766	0.150254	0.0916575	1.63929	0.101152	0.493862	STPG1	protein_coding
ENSG00000001461.17	1559.8	0.0229752	0.0508444	0.451872	0.651361	0.935403	NIPAL3	protein_coding
ENSG00000001497.17	1223.82	-0.0237467	0.0591619	-0.401386	0.688136	0.943143	LAS1L	protein_coding
ENSG00000001561.7	5.38796	0.629497	0.799338	0.787523	0.430976	NA	ENPP4	protein_coding
ENSG00000001617.12	3072.59	0.00534604	0.044454	0.12026	0.904277	0.986677	SEMA3F	protein_coding
ENSG00000001629.10	2033.43	-0.0112696	0.0449528	-0.250698	0.802048	0.968677	ANKIB1	protein_coding
ENSG00000001630.17	5239.84	-0.0126144	0.0329659	-0.38265	0.701979	0.946129	CYP51A1	protein_coding
ENSG00000001631.16	722.518	0.0105903	0.0707928	0.149595	0.881084	0.983138	KRIT1	protein_coding
ENSG00000002016.18	164.075	0.251985	0.143165	1.7601	0.0783902	0.428309	RAD52	protein_coding
ENSG00000002079.14	38.2833	0.0617382	0.319615	0.193164	0.84683	0.976806	MYH16	transcribed_unitary_pseudogene
ENSG00000002330.14	540.153	-0.0417798	0.0799827	-0.522361	0.601419	0.920013	BAD	protein_coding
ENSG00000002549.12	1697.35	0.118684	0.0530392	2.23766	0.0252435	0.21861	LAP3	protein_coding
ENSG00000002586.20	2171.3	0.175509	0.0447743	3.91987	8.85973e-05	0.00231489	CD99	protein_coding
ENSG00000002587.10	246.562	-0.155944	0.122534	-1.27267	0.203136	0.672549	HS3ST1	protein_coding
ENSG00000002745.13	1.23184	-2.53951	3.94755	-0.643312	0.520022	NA	WNT16	protein_coding
ENSG00000002746.15	3.99409	0.538601	0.910411	0.591602	0.554117	NA	HECW1	protein_coding
ENSG00000002822.15	740.5	-0.0027074	0.0718917	-0.0376594	0.969959	0.996612	MAD1L1	protein_coding
ENSG00000002834.18	7364.58	0.0241363	0.033442	0.721737	0.470456	0.866377	LASP1	protein_coding
ENSG00000002919.15	492.38	-0.224752	0.0856765	-2.62326	0.00870919	0.103777	SNX11	protein_coding
ENSG00000003056.8	3127.86	0.00691279	0.0398529	0.173458	0.862292	0.979942	M6PR	protein_coding
ENSG00000003096.14	108.883	0.0956046	0.18136	0.527152	0.598088	0.918632	KLHL13	protein_coding
ENSG00000003137.8	33.9644	0.150025	0.312352	0.480308	0.631008	0.928562	CYP26B1	protein_coding
ENSG00000003147.19	58.3025	-0.179798	0.242389	-0.741774	0.458224	0.861583	ICA1	protein_coding
ENSG00000003249.14	143.233	-0.221591	0.153107	-1.4473	0.147813	0.590672	DBNDD1	protein_coding
ENSG00000003393.15	1603.85	0.0212478	0.0553323	0.384003	0.700976	0.945753	ALS2	protein_coding
ENSG00000003400.15	187.848	-0.226616	0.136677	-1.65804	0.0973089	0.482484	CASP10	protein_coding
ENSG00000003402.20	1924.42	-0.0736039	0.0483672	-1.52177	0.128066	0.551192	CFLAR	protein_coding
ENSG00000003436.16	20.048	0.0596966	0.415744	0.14359	0.885824	NA	TFPI	protein_coding
ENSG00000003509.16	328.491	0.109032	0.107621	1.01311	0.311007	0.780287	NDUFAF7	protein_coding
ENSG00000003756.17	1434.83	-0.0108781	0.0559369	-0.19447	0.845808	0.976624	RBM5	protein_coding
ENSG00000003987.14	117.763	0.366144	0.177302	2.06509	0.0389143	0.287516	MTMR7	protein_coding
ENSG00000003989.18	150.466	0.169646	0.160814	1.05493	0.291459	0.768427	SLC7A2	protein_coding
ENSG00000004059.11	1554.81	-0.0075037	0.0525729	-0.142729	0.886504	0.983339	ARF5	protein_coding
ENSG00000004139.14	161.843	0.180298	0.147014	1.2264	0.220047	0.698443	SARM1	protein_coding
ENSG00000004142.12	2424.84	-0.0482815	0.0466174	-1.0357	0.300343	0.772312	POLDIP2	protein_coding
ENSG00000004399.13	17.8444	0.611243	0.43466	1.40625	0.159649	NA	PLXND1	protein_coding
ENSG00000004455.17	3089.45	-0.00493482	0.0391943	-0.125906	0.899806	0.986035	AK2	protein_coding
ENSG00000004478.8	4237.73	-0.0447826	0.0342954	-1.30579	0.191625	0.65931	FKBP4	protein_coding
ENSG00000004487.17	3104.71	0.0446819	0.0385901	1.15786	0.246922	0.724994	KDM1A	protein_coding
ENSG00000004534.15	1482.54	0.0809401	0.0521208	1.55293	0.120439	0.536508	RBM6	protein_coding
ENSG00000004660.15	47.0886	0.326032	0.263551	1.23708	0.216058	0.692701	CAMKK1	protein_coding
ENSG00000004700.16	1843.37	0.117961	0.0483764	2.43839	0.0147528	0.151849	RECQL	protein_coding
ENSG00000004766.17	584.256	-0.125091	0.0803527	-1.55677	0.119525	0.534193	VPS50	protein_coding
ENSG00000004776.13	1.64577	0.0692005	1.38889	0.0498244	0.960262	NA	HSPB6	protein_coding
ENSG00000004777.18	30.3312	0.601147	0.337152	1.78301	0.0745839	0.417243	ARHGAP33	protein_coding
ENSG00000004779.10	891.449	-0.039417	0.0718158	-0.548862	0.5831	0.913575	NDUFAB1	protein_coding
ENSG00000004838.14	1.51009	1.06336	1.47172	0.722527	0.469971	NA	ZMYND10	protein_coding
ENSG00000004864.14	1288.37	-0.0725409	0.0587299	-1.23516	0.216771	0.693315	SLC25A13	protein_coding
ENSG00000004866.21	293.792	0.112774	0.123439	0.913604	0.360925	0.814503	ST7	protein_coding
ENSG00000004897.12	2472.51	0.000186872	0.0464663	0.00402166	0.996791	0.999618	CDC27	protein_coding
ENSG00000004961.15	865.698	-0.156466	0.0664955	-2.35303	0.0186213	0.177495	HCCS	protein_coding
ENSG00000004975.12	613.411	0.0672264	0.0777309	0.86486	0.387115	0.827175	DVL2	protein_coding
ENSG00000005001.10	142.29	-0.64604	0.160896	-4.01527	5.9377e-05	0.00162794	PRSS22	protein_coding
ENSG00000005007.13	3025.7	-0.0843204	0.0413293	-2.04021	0.0413297	0.298687	UPF1	protein_coding
ENSG00000005020.13	952.514	0.0660427	0.0638622	1.03414	0.301069	0.772877	SKAP2	protein_coding
ENSG00000005022.6	5935.58	-0.0116098	0.0318404	-0.364626	0.715391	0.948992	SLC25A5	protein_coding
ENSG00000005059.16	441.269	0.140549	0.0933635	1.50539	0.132224	0.559974	MCUB	protein_coding
ENSG00000005073.6	6.34637	0.531605	0.727058	0.731173	0.464673	NA	HOXA11	protein_coding
ENSG00000005075.15	727.269	-0.0999399	0.0749206	-1.33395	0.182222	0.646357	POLR2J	protein_coding
ENSG00000005100.13	1198.65	0.0658185	0.0593217	1.10952	0.267207	0.746991	DHX33	protein_coding
ENSG00000005102.14	1.64423	0.0409776	1.49166	0.0274712	0.978084	NA	MEOX1	protein_coding
ENSG00000005156.12	774.32	0.130556	0.0678794	1.92335	0.054436	0.351621	LIG3	protein_coding
ENSG00000005175.10	726.3	0.0984735	0.0737615	1.33503	0.181868	0.646357	RPAP3	protein_coding
ENSG00000005187.12	92.54	0.170672	0.188927	0.903374	0.366328	0.817871	ACSM3	protein_coding
ENSG00000005189.19	85.0123	0.064048	0.216595	0.295704	0.767456	0.962159	REXO5	protein_coding
ENSG00000005194.15	1239.94	0.0298686	0.0573071	0.521203	0.602225	0.920013	CIAPIN1	protein_coding
ENSG00000005206.17	258.135	0.0330799	0.114707	0.288386	0.773051	0.962393	SPPL2B	protein_coding
ENSG00000005238.20	1153.29	-0.086447	0.0590299	-1.46446	0.143068	0.581946	FAM214B	protein_coding
ENSG00000005243.10	100.203	0.261463	0.180482	1.44869	0.147424	0.590146	COPZ2	protein_coding
ENSG00000005249.13	9.29197	0.831547	0.616579	1.34864	0.177451	NA	PRKAR2B	protein_coding
ENSG00000005302.19	466.205	0.077341	0.0928559	0.832914	0.404893	0.837205	MSL3	protein_coding
ENSG00000005339.15	1179.73	-0.0912531	0.0594145	-1.53587	0.12457	0.544274	CREBBP	protein_coding
ENSG00000005436.14	474.698	0.0937642	0.085731	1.0937	0.274085	0.752858	GCFC2	protein_coding
ENSG00000005448.17	399.95	0.111743	0.0944557	1.18302	0.236802	0.718349	WDR54	protein_coding
ENSG00000005469.12	536.6	-0.00357785	0.083181	-0.0430128	0.965691	0.995977	CROT	protein_coding
ENSG00000005483.21	1082.77	0.0113523	0.0596328	0.19037	0.849019	0.977265	KMT2E	protein_coding
ENSG00000005486.17	478.224	-0.168042	0.0889446	-1.88929	0.0588525	0.367668	RHBDD2	protein_coding
ENSG00000005700.15	1973.68	0.050037	0.0477037	1.04891	0.294218	0.769757	IBTK	protein_coding
ENSG00000005801.18	532.056	0.0248289	0.0803151	0.309143	0.757212	0.959772	ZNF195	protein_coding
ENSG00000005810.18	3426.91	-0.00922821	0.0385878	-0.239149	0.81099	0.970608	MYCBP2	protein_coding
ENSG00000005812.11	1418.06	-0.0231982	0.0543672	-0.426696	0.669601	0.940024	FBXL3	protein_coding
ENSG00000005882.12	76.1224	0.0852698	0.207434	0.411069	0.681022	0.94209	PDK2	protein_coding
ENSG00000005884.18	23448.5	0.179301	0.0253651	7.06881	1.5627e-12	1.33317e-10	ITGA3	protein_coding
ENSG00000005889.15	538.205	-0.134559	0.0829233	-1.6227	0.104654	0.502708	ZFX	protein_coding
ENSG00000005893.16	3345.76	0.078996	0.0402673	1.96179	0.0497869	0.334625	LAMP2	protein_coding
ENSG00000006007.12	1664.65	-0.127092	0.0508633	-2.4987	0.0124651	0.134888	GDE1	protein_coding
ENSG00000006015.17	274.326	0.0784358	0.111361	0.704335	0.481224	0.872181	REX1BD	protein_coding
ENSG00000006016.11	63.6722	0.0668977	0.236184	0.283244	0.77699	0.963041	CRLF1	protein_coding
ENSG00000006025.12	43.5932	0.0707329	0.286777	0.246647	0.805181	0.969147	OSBPL7	protein_coding
ENSG00000006042.12	605.119	0.165383	0.0770292	2.14702	0.0317914	0.252985	TMEM98	protein_coding
ENSG00000006047.13	2.27737	-0.750749	1.26768	-0.592222	0.553702	NA	YBX2	protein_coding
ENSG00000006059.4	41.4016	-0.571376	0.285998	-1.99783	0.0457351	0.316149	KRT33A	protein_coding
ENSG00000006062.17	301.712	-0.1276	0.113401	-1.12521	0.2605	0.739517	MAP3K14	protein_coding
ENSG00000006118.15	691.477	0.0659562	0.0712222	0.926062	0.354414	0.809949	TMEM132A	protein_coding
ENSG00000006125.18	7860.98	0.0657235	0.0301877	2.17716	0.0294686	0.241085	AP2B1	protein_coding
ENSG00000006128.12	1.1693	1.31982	1.87272	0.70476	0.480959	NA	TAC1	protein_coding
ENSG00000006194.10	526.881	0.0163991	0.083876	0.195516	0.844989	0.976624	ZNF263	protein_coding
ENSG00000006210.7	2.67039	0.802128	1.11014	0.722544	0.46996	NA	CX3CL1	protein_coding
ENSG00000006282.21	746.047	0.0587314	0.0734669	0.799426	0.424043	0.849632	SPATA20	protein_coding
ENSG00000006283.18	3.67323	0.289939	1.05796	0.274054	0.784043	NA	CACNA1G	protein_coding
ENSG00000006327.14	3176.6	-0.0415762	0.042661	-0.974571	0.329773	0.794425	TNFRSF12A	protein_coding
ENSG00000006432.15	1203.92	-0.172689	0.0604059	-2.85881	0.00425236	0.0604157	MAP3K9	protein_coding
ENSG00000006451.8	3181.64	-0.0570836	0.0418034	-1.36552	0.172088	0.631	RALA	protein_coding
ENSG00000006453.14	1977.56	-0.0291915	0.0467884	-0.623904	0.53269	0.891235	BAIAP2L1	protein_coding
ENSG00000006459.11	495.182	-0.266465	0.0849807	-3.13559	0.00171509	0.0292091	KDM7A	protein_coding
ENSG00000006468.14	57.9786	0.222932	0.238785	0.93361	0.350505	0.808653	ETV1	protein_coding
ENSG00000006530.18	615.567	0.00753581	0.0802759	0.0938739	0.925209	0.990263	AGK	protein_coding
ENSG00000006534.16	27.3704	-0.606043	0.354079	-1.7116	0.0869695	0.453052	ALDH3B1	protein_coding
ENSG00000006555.11	172.942	0.0896276	0.149631	0.598989	0.54918	0.898647	TTC22	protein_coding
ENSG00000006576.16	810.322	0.152299	0.0682514	2.23144	0.0256523	0.220899	PHTF2	protein_coding
ENSG00000006607.14	1355.11	-0.104989	0.0566666	-1.85276	0.0639172	0.383754	FARP2	protein_coding
ENSG00000006625.18	1303.64	-0.221546	0.0551902	-4.01423	5.96412e-05	0.00163275	GGCT	protein_coding
ENSG00000006634.8	468.3	0.178141	0.0888985	2.00386	0.0450847	0.313231	DBF4	protein_coding
ENSG00000006638.13	6.97137	0.359107	0.689522	0.520805	0.602503	NA	TBXA2R	protein_coding
ENSG00000006652.15	601.575	-0.1698	0.0774615	-2.19206	0.0283755	0.234972	IFRD1	protein_coding
ENSG00000006695.12	367.899	-0.0518784	0.0962528	-0.538981	0.5899	0.91507	COX10	protein_coding
ENSG00000006704.10	478.729	-0.117158	0.090831	-1.28984	0.197105	0.666123	GTF2IRD1	protein_coding
ENSG00000006712.15	1213.86	-0.18645	0.0572703	-3.25562	0.00113145	0.0207116	PAF1	protein_coding
ENSG00000006715.16	1330.33	-0.0279297	0.0551801	-0.506155	0.612748	0.922092	VPS41	protein_coding
ENSG00000006740.17	58.0252	0.0187268	0.252651	0.0741212	0.940914	0.992709	ARHGAP44	protein_coding
ENSG00000006744.19	2018.84	-0.0496541	0.0454249	-1.0931	0.274348	0.752969	ELAC2	protein_coding
ENSG00000006747.15	1.9204	0.108434	1.29927	0.0834579	0.933487	NA	SCIN	protein_coding
ENSG00000006756.16	249.892	-0.109979	0.118114	-0.931129	0.351787	0.809159	ARSD	protein_coding
ENSG00000006757.12	229.47	0.106588	0.130265	0.818238	0.413221	0.842556	PNPLA4	protein_coding
ENSG00000006831.10	2790.74	-0.0524307	0.0410173	-1.27826	0.201158	0.669747	ADIPOR2	protein_coding
ENSG00000006837.12	18.2688	0.119512	0.438018	0.272847	0.784971	NA	CDKL3	protein_coding
ENSG00000007038.11	15.1856	-0.700813	0.465731	-1.50476	0.132385	NA	PRSS21	protein_coding
ENSG00000007047.15	966.414	-0.0832096	0.0646445	-1.28719	0.198029	0.667366	MARK4	protein_coding
ENSG00000007080.11	957.327	0.0388668	0.0634396	0.612658	0.540103	0.893552	CCDC124	protein_coding
ENSG00000007168.14	4494.47	-0.119797	0.0343815	-3.48436	0.000493313	0.0101746	PAFAH1B1	protein_coding
ENSG00000007174.18	11.2721	0.330538	0.56145	0.588722	0.556048	NA	DNAH9	protein_coding
ENSG00000007202.15	6866.52	-0.0506491	0.0368937	-1.37284	0.169802	0.627797	KIAA0100	protein_coding
ENSG00000007237.18	58.8073	-0.672493	0.245773	-2.73624	0.00621459	0.0813619	GAS7	protein_coding
ENSG00000007255.10	16.7832	0.100567	0.439321	0.228914	0.818935	NA	TRAPPC6A	protein_coding
ENSG00000007264.15	1.51069	-1.00024	1.59402	-0.627498	0.530333	NA	MATK	protein_coding
ENSG00000007314.12	1.06829	-1.17729	1.87196	-0.628904	0.529412	NA	SCN4A	protein_coding
ENSG00000007341.19	268.168	-0.0760526	0.11858	-0.641361	0.521288	0.887148	ST7L	protein_coding
ENSG00000007372.23	13.9222	-0.42629	0.500271	-0.852117	0.394149	NA	PAX6	protein_coding
ENSG00000007376.8	439.248	-0.0270229	0.094517	-0.285905	0.774951	0.962786	RPUSD1	protein_coding
ENSG00000007384.15	366.504	0.0505014	0.0996202	0.50694	0.612197	0.922092	RHBDF1	protein_coding
ENSG00000007392.17	480.351	0.012343	0.0843188	0.146385	0.883617	0.983138	LUC7L	protein_coding
ENSG00000007402.11	5.10874	0.74667	0.803452	0.929328	0.352719	NA	CACNA2D2	protein_coding
ENSG00000007516.14	297.267	0.0384487	0.114269	0.336474	0.736514	0.954565	BAIAP3	protein_coding
ENSG00000007520.4	1059.12	-0.0349921	0.0623046	-0.561628	0.574369	0.910333	TSR3	protein_coding
ENSG00000007541.17	384.361	0.0908766	0.104694	0.868023	0.385382	0.82561	PIGQ	protein_coding
ENSG00000007545.16	552.821	-0.00132334	0.0802952	-0.016481	0.986851	0.997853	CRAMP1	protein_coding
ENSG00000007866.21	684.869	-0.227004	0.0750174	-3.02602	0.00247798	0.039557	TEAD3	protein_coding
ENSG00000007923.16	1764.24	0.0139932	0.0492164	0.284319	0.776166	0.963028	DNAJC11	protein_coding
ENSG00000007944.15	72.4477	-0.0130628	0.225817	-0.0578469	0.953871	0.994876	MYLIP	protein_coding
ENSG00000007952.18	5.34891	-0.3278	0.792364	-0.413699	0.679094	NA	NOX1	protein_coding
ENSG00000007968.7	25.6321	0.431286	0.362583	1.18948	0.23425	0.71491	E2F2	protein_coding
ENSG00000008018.9	2034.73	-0.0473942	0.0457239	-1.03653	0.299955	0.772312	PSMB1	protein_coding
ENSG00000008056.14	18.5212	0.0959502	0.427619	0.224382	0.82246	NA	SYN1	protein_coding
ENSG00000008083.14	1185.19	0.0337992	0.056856	0.59447	0.552198	0.900144	JARID2	protein_coding
ENSG00000008086.13	291.995	-0.150752	0.110537	-1.36382	0.172625	0.63112	CDKL5	protein_coding
ENSG00000008118.10	11.1586	0.248982	0.544523	0.457247	0.647493	NA	CAMK1G	protein_coding
ENSG00000008128.23	1013.98	-0.0369618	0.06201	-0.596062	0.551134	0.899448	CDK11A	protein_coding
ENSG00000008130.15	1102.45	0.187368	0.0618418	3.02979	0.00244721	0.0392024	NADK	protein_coding
ENSG00000008196.13	1.31876	2.75476	1.91549	1.43815	0.150391	NA	TFAP2B	protein_coding
ENSG00000008226.20	399.757	-0.191953	0.0997973	-1.92343	0.054426	0.351621	DLEC1	protein_coding
ENSG00000008256.16	1291.89	-0.0386908	0.0552261	-0.700589	0.483559	0.872805	CYTH3	protein_coding
ENSG00000008277.14	5.62867	-0.504431	0.80099	-0.62976	0.528852	NA	ADAM22	protein_coding
ENSG00000008282.8	3666.52	0.0285872	0.0393517	0.726454	0.467561	0.865149	SYPL1	protein_coding
ENSG00000008283.16	755.778	-0.0548347	0.0721726	-0.759772	0.447391	0.856534	CYB561	protein_coding
ENSG00000008294.21	3750.73	-0.0891852	0.037163	-2.39984	0.0164023	0.163329	SPAG9	protein_coding
ENSG00000008300.17	67.4942	-0.0607125	0.235482	-0.257822	0.796544	0.967705	CELSR3	protein_coding
ENSG00000008311.15	553.94	0.0349482	0.0826968	0.422607	0.672582	0.941364	AASS	protein_coding
ENSG00000008323.15	112.733	-0.454467	0.185219	-2.45367	0.0141405	0.147242	PLEKHG6	protein_coding
ENSG00000008324.12	193.158	-0.0373266	0.135929	-0.274604	0.783621	0.964337	SS18L2	protein_coding
ENSG00000008382.16	111.16	-0.0394629	0.180511	-0.218618	0.826948	0.973892	MPND	protein_coding
ENSG00000008394.13	3333.24	-0.13781	0.0377326	-3.65227	0.000259933	0.00591526	MGST1	protein_coding
ENSG00000008405.12	286.895	0.0332434	0.116351	0.285718	0.775094	0.962786	CRY1	protein_coding
ENSG00000008441.17	532.465	0.0662403	0.0835581	0.792745	0.427926	0.851212	NFIX	protein_coding
ENSG00000008513.16	568.073	-0.136708	0.0828119	-1.65083	0.0987732	0.486885	ST3GAL1	protein_coding
ENSG00000008516.17	17.7552	0.358274	0.440249	0.813799	0.41576	NA	MMP25	protein_coding
ENSG00000008517.18	148.991	-0.355124	0.157462	-2.25529	0.0241149	0.212959	IL32	protein_coding
ENSG00000008710.20	1786.43	-0.00437653	0.0492963	-0.0887802	0.929257	0.99107	PKD1	protein_coding
ENSG00000008735.14	36.2949	-0.624334	0.304112	-2.05297	0.0400754	0.293517	MAPK8IP2	protein_coding
ENSG00000008838.20	1055.92	0.0241355	0.0611642	0.394602	0.693137	0.944939	MED24	protein_coding
ENSG00000008853.17	1093.57	0.0238449	0.0602174	0.39598	0.69212	0.944699	RHOBTB2	protein_coding
ENSG00000008869.12	847.974	-0.0368939	0.0658967	-0.559874	0.575565	0.910704	HEATR5B	protein_coding
ENSG00000008952.17	2093	-0.00922178	0.0464953	-0.198338	0.842781	0.976624	SEC62	protein_coding
ENSG00000008988.10	8091.33	-0.00153236	0.0328166	-0.0466947	0.962757	0.995977	RPS20	protein_coding
ENSG00000009307.16	14528.4	-0.012336	0.0252802	-0.487972	0.625569	0.927058	CSDE1	protein_coding
ENSG00000009335.18	4749.53	0.00707021	0.0334432	0.21141	0.832568	0.975377	UBE3C	protein_coding
ENSG00000009413.16	819.597	-0.0160633	0.0709817	-0.226302	0.820967	0.972338	REV3L	protein_coding
ENSG00000009694.13	2.56536	-0.192896	1.22661	-0.15726	0.87504	NA	TENM1	protein_coding
ENSG00000009724.17	20.4892	-0.345609	0.403489	-0.856551	0.391693	NA	MASP2	protein_coding
ENSG00000009780.16	231.65	0.170956	0.120503	1.41868	0.155992	0.605035	FAM76A	protein_coding
ENSG00000009790.15	900.462	-0.252199	0.0670838	-3.75946	0.000170282	0.00413135	TRAF3IP3	protein_coding
ENSG00000009830.12	427.368	0.194651	0.0893189	2.17928	0.0293111	0.240441	POMT2	protein_coding
ENSG00000009844.16	1544.27	-0.0607853	0.0520004	-1.16894	0.242428	0.721316	VTA1	protein_coding
ENSG00000009950.16	3.64669	-0.208582	0.951803	-0.219144	0.826538	NA	MLXIPL	protein_coding
ENSG00000009954.11	3151.46	0.106881	0.0413643	2.58389	0.00976916	0.113194	BAZ1B	protein_coding
ENSG00000010017.13	1403.7	-0.0895969	0.0543011	-1.65	0.0989425	0.487429	RANBP9	protein_coding
ENSG00000010030.14	21.9204	-0.0364669	0.386416	-0.0943721	0.924814	NA	ETV7	protein_coding
ENSG00000010072.16	595.921	-0.0547951	0.0792948	-0.69103	0.489547	0.875533	SPRTN	protein_coding
ENSG00000010165.20	1073.81	-0.0459411	0.0609126	-0.754215	0.45072	0.857976	EEF1AKNMT	protein_coding
ENSG00000010219.13	239.782	0.104675	0.1255	0.834061	0.404247	0.837205	DYRK4	protein_coding
ENSG00000010244.18	3781.18	-0.0558351	0.0376725	-1.48212	0.138309	0.573304	ZNF207	protein_coding
ENSG00000010256.11	3202.11	0.0359175	0.0406281	0.884056	0.376666	0.822015	UQCRC1	protein_coding
ENSG00000010270.13	430.294	0.0018037	0.0917045	0.0196686	0.984308	0.997516	STARD3NL	protein_coding
ENSG00000010278.14	5508.9	0.0701081	0.0339138	2.06724	0.0387112	0.286654	CD9	protein_coding
ENSG00000010292.13	2403.64	0.154776	0.0436331	3.54721	0.000389336	0.00833279	NCAPD2	protein_coding
ENSG00000010295.19	12.7778	0.087654	0.524685	0.16706	0.867323	NA	IFFO1	protein_coding
ENSG00000010310.9	45.9152	-0.247456	0.293399	-0.843411	0.398999	0.8342	GIPR	protein_coding
ENSG00000010318.21	91.8745	0.237546	0.196036	1.21175	0.225609	0.703522	PHF7	protein_coding
ENSG00000010319.7	9.31739	-0.15516	0.602788	-0.257404	0.796867	NA	SEMA3G	protein_coding
ENSG00000010322.16	1414.69	0.0680555	0.0555556	1.225	0.220575	0.698443	NISCH	protein_coding
ENSG00000010327.10	55.3756	-0.165945	0.249834	-0.664223	0.506548	0.882044	STAB1	protein_coding
ENSG00000010361.14	194.622	0.108258	0.135963	0.796227	0.4259	0.850416	FUZ	protein_coding
ENSG00000010404.18	2078.96	-0.0915136	0.049002	-1.86755	0.0618252	0.376994	IDS	protein_coding
ENSG00000010438.16	317.108	-0.285291	0.107913	-2.64371	0.00820037	0.0996021	PRSS3	protein_coding
ENSG00000010539.12	235.397	-0.200133	0.124811	-1.60348	0.108828	0.511053	ZNF200	protein_coding
ENSG00000010610.10	1.79608	0.946963	1.40325	0.674838	0.499779	NA	CD4	protein_coding
ENSG00000010626.15	48.6483	0.0224698	0.280628	0.0800696	0.936182	0.992596	LRRC23	protein_coding
ENSG00000010671.16	5.18946	-0.0759721	0.834194	-0.0910725	0.927435	NA	BTK	protein_coding
ENSG00000010704.18	334.429	0.219747	0.102001	2.15436	0.0312118	0.250037	HFE	protein_coding
ENSG00000010803.16	423.541	0.121286	0.092162	1.31601	0.18817	0.655538	SCMH1	protein_coding
ENSG00000010810.17	1062.48	-0.0517414	0.0617057	-0.83852	0.401739	0.83694	FYN	protein_coding
ENSG00000010818.10	1301.01	-0.0162819	0.0567034	-0.287142	0.774004	0.962786	HIVEP2	protein_coding
ENSG00000010932.17	9.36417	0.375107	0.601163	0.623968	0.532648	NA	FMO1	protein_coding
ENSG00000011007.12	2291.09	-0.0715687	0.0444994	-1.60831	0.107768	0.508857	ELOA	protein_coding
ENSG00000011009.11	1352.14	-0.00489264	0.0548683	-0.0891707	0.928946	0.991027	LYPLA2	protein_coding
ENSG00000011021.23	335.281	0.0717053	0.10425	0.687822	0.491565	0.876613	CLCN6	protein_coding
ENSG00000011028.14	812.94	0.307662	0.0683886	4.49873	6.83607e-06	0.000239505	MRC2	protein_coding
ENSG00000011052.21	7906.48	0.0311909	0.0331379	0.941246	0.346579	0.805891	NME1-NME2	protein_coding
ENSG00000011105.14	599.473	0.0241984	0.0784893	0.308302	0.757853	0.959772	TSPAN9	protein_coding
ENSG00000011114.15	1937.63	0.0685786	0.0485841	1.41155	0.158084	0.608643	BTBD7	protein_coding
ENSG00000011132.12	170.883	-0.18224	0.139521	-1.30618	0.19149	0.659219	APBA3	protein_coding
ENSG00000011143.18	173.253	0.211437	0.144913	1.45907	0.144547	0.584755	MKS1	protein_coding
ENSG00000011198.10	719.529	-0.115455	0.0736829	-1.56692	0.117133	0.529708	ABHD5	protein_coding
ENSG00000011201.12	120.133	-0.0491165	0.168487	-0.291516	0.770657	0.962343	ANOS1	protein_coding
ENSG00000011243.18	768.787	-0.168319	0.077918	-2.16021	0.0307562	0.247321	AKAP8L	protein_coding
ENSG00000011258.16	248.143	0.0858108	0.115815	0.740933	0.458734	0.862012	MBTD1	protein_coding
ENSG00000011260.14	893.682	0.103882	0.0666335	1.55901	0.118994	0.532621	UTP18	protein_coding
ENSG00000011275.19	800.843	-0.0303129	0.0681763	-0.444625	0.656591	0.936075	RNF216	protein_coding
ENSG00000011295.16	991.879	0.0146457	0.0621576	0.235622	0.813726	0.970941	TTC19	protein_coding
ENSG00000011304.21	6573.78	0.0411406	0.0308183	1.33494	0.181895	0.646357	PTBP1	protein_coding
ENSG00000011332.19	41.7676	0.374276	0.285928	1.30898	0.19054	0.659219	DPF1	protein_coding
ENSG00000011347.10	124.176	0.0540137	0.165751	0.325873	0.74452	0.956903	SYT7	protein_coding
ENSG00000011376.12	1066.43	-0.0585297	0.0596488	-0.981238	0.326475	0.791754	LARS2	protein_coding
ENSG00000011405.13	2678.48	0.109167	0.0430127	2.53802	0.0111481	0.124803	PIK3C2A	protein_coding
ENSG00000011422.12	505.185	-0.127222	0.0881809	-1.44274	0.149093	0.591956	PLAUR	protein_coding
ENSG00000011426.11	5231.1	0.198661	0.0326176	6.0906	1.12486e-09	7.20544e-08	ANLN	protein_coding
ENSG00000011451.21	951.269	-0.0210732	0.0635614	-0.331541	0.740236	0.955359	WIZ	protein_coding
ENSG00000011454.18	1653.46	-0.0374209	0.051468	-0.727071	0.467182	0.865149	RABGAP1	protein_coding
ENSG00000011465.18	21.6057	-0.174951	0.399858	-0.437532	0.661726	NA	DCN	protein_coding
ENSG00000011478.12	222.028	-0.0764974	0.123577	-0.619027	0.535899	0.891637	QPCTL	protein_coding
ENSG00000011485.15	1198.08	0.0399044	0.0599421	0.665715	0.505593	0.881688	PPP5C	protein_coding
ENSG00000011523.14	358.93	-0.0384379	0.0998206	-0.38507	0.700185	0.945753	CEP68	protein_coding
ENSG00000011566.15	555.27	0.0561565	0.0828988	0.677411	0.498145	0.878952	MAP4K3	protein_coding
ENSG00000011590.14	2.5228	1.03567	1.16311	0.890427	0.373237	NA	ZBTB32	protein_coding
ENSG00000011638.10	870.633	-0.084178	0.0655258	-1.28465	0.198914	0.668831	TMEM159	protein_coding
ENSG00000012048.23	993.216	0.230821	0.0627663	3.67746	0.000235566	0.00544175	BRCA1	protein_coding
ENSG00000012061.16	3379.73	0.0462786	0.0382656	1.2094	0.226508	0.704686	ERCC1	protein_coding
ENSG00000012124.17	3.50435	-0.989468	0.993879	-0.995562	0.319463	NA	CD22	protein_coding
ENSG00000012171.20	50.4652	0.295803	0.26399	1.12051	0.262498	0.740809	SEMA3B	protein_coding
ENSG00000012174.12	655.852	0.0597499	0.0751295	0.795292	0.426444	0.850416	MBTPS2	protein_coding
ENSG00000012211.13	1391.45	0.115504	0.0588847	1.96153	0.0498168	0.334703	PRICKLE3	protein_coding
ENSG00000012232.9	2241.27	0.0807483	0.0437491	1.84572	0.0649335	0.388078	EXTL3	protein_coding
ENSG00000012504.15	1.77837	-2.08063	1.52139	-1.36759	0.171442	NA	NR1H4	protein_coding
ENSG00000012660.14	1970.42	0.172889	0.046506	3.71757	0.000201147	0.00475443	ELOVL5	protein_coding
ENSG00000012817.16	478.83	-0.0839153	0.086973	-0.964844	0.334623	0.798196	KDM5D	protein_coding
ENSG00000012822.16	907.292	-0.0842657	0.0653936	-1.28859	0.19754	0.666901	CALCOCO1	protein_coding
ENSG00000012963.15	596.997	0.0659545	0.0779382	0.846241	0.397418	0.832604	UBR7	protein_coding
ENSG00000012983.11	1487.94	-0.0136083	0.0546967	-0.248796	0.803518	0.968677	MAP4K5	protein_coding
ENSG00000013016.16	228.371	-0.0674479	0.121314	-0.555976	0.578228	0.911312	EHD3	protein_coding
ENSG00000013275.8	1576.59	-0.0367883	0.0544591	-0.675522	0.499344	0.87898	PSMC4	protein_coding
ENSG00000013288.9	734.718	0.0167773	0.0711036	0.235956	0.813467	0.970941	MAN2B2	protein_coding
ENSG00000013297.12	8.05143	0.801481	0.642262	1.2479	0.212067	NA	CLDN11	protein_coding
ENSG00000013306.16	2462.54	-0.0603992	0.0421915	-1.43155	0.152273	0.598841	SLC25A39	protein_coding
ENSG00000013364.19	3847.14	-0.0387916	0.0426613	-0.909292	0.363196	0.816089	MVP	protein_coding
ENSG00000013374.16	937.831	-0.0260205	0.0633115	-0.410991	0.681079	0.94209	NUB1	protein_coding
ENSG00000013375.16	1229.09	0.0769918	0.0563022	1.36747	0.171477	0.630475	PGM3	protein_coding
ENSG00000013392.8	58.0227	0.115503	0.24295	0.475418	0.634489	0.928562	RWDD2A	protein_coding
ENSG00000013441.16	903.016	-0.125658	0.071151	-1.76608	0.0773832	0.425596	CLK1	protein_coding
ENSG00000013503.10	582.667	-0.100889	0.0787089	-1.28181	0.199911	0.669603	POLR3B	protein_coding
ENSG00000013523.11	476.494	0.0792445	0.0872458	0.90829	0.363725	0.816378	ANGEL1	protein_coding
ENSG00000013561.18	990.163	0.124751	0.0627391	1.98841	0.0467669	0.32105	RNF14	protein_coding
ENSG00000013563.14	729.766	-0.00115598	0.0708304	-0.0163204	0.986979	0.997853	DNASE1L1	protein_coding
ENSG00000013573.17	395.943	0.130925	0.0951243	1.37635	0.168712	0.625851	DDX11	protein_coding
ENSG00000013583.10	482.203	0.0719297	0.0844977	0.851263	0.394623	0.830926	HEBP1	protein_coding
ENSG00000013588.9	1406.5	-0.374709	0.0546717	-6.8538	7.19122e-12	5.83634e-10	GPRC5A	protein_coding
ENSG00000013619.14	48.2037	-0.0293497	0.26465	-0.1109	0.911695	0.987623	MAMLD1	protein_coding
ENSG00000013725.14	1.67206	0.67935	1.43086	0.474784	0.634941	NA	CD6	protein_coding
ENSG00000013810.20	1475.26	0.0607002	0.0560751	1.08248	0.279039	0.75687	TACC3	protein_coding
ENSG00000014123.10	880.248	0.0797805	0.06847	1.16519	0.243943	0.722535	UFL1	protein_coding
ENSG00000014138.9	434.014	0.190986	0.0923538	2.06798	0.0386417	0.28637	POLA2	protein_coding
ENSG00000014164.7	360.283	0.0225008	0.108161	0.20803	0.835205	0.975748	ZC3H3	protein_coding
ENSG00000014216.16	8629.12	-0.112101	0.0304671	-3.6794	0.000233786	0.00541267	CAPN1	protein_coding
ENSG00000014257.16	3.83304	-0.084358	0.928056	-0.0908975	0.927574	NA	ACP3	protein_coding
ENSG00000014641.21	2496.15	0.0399133	0.0458393	0.870721	0.383906	0.825104	MDH1	protein_coding
ENSG00000014824.14	1540.65	0.0110341	0.0529303	0.208464	0.834867	0.975748	SLC30A9	protein_coding
ENSG00000014914.21	173.948	0.0721156	0.140367	0.513764	0.607417	0.920978	MTMR11	protein_coding
ENSG00000014919.13	981.294	-0.0884226	0.0660036	-1.33966	0.180355	0.643342	COX15	protein_coding
ENSG00000015133.19	383.557	-0.0305609	0.0989051	-0.308992	0.757328	0.959772	CCDC88C	protein_coding
ENSG00000015153.15	199.71	-0.120053	0.134664	-0.891497	0.372662	0.820315	YAF2	protein_coding
ENSG00000015171.20	1322.02	0.04725	0.0544455	0.867839	0.385483	0.82561	ZMYND11	protein_coding
ENSG00000015285.11	1.6645	0.0749093	1.37201	0.0545981	0.956459	NA	WAS	protein_coding
ENSG00000015475.19	353.622	0.046152	0.101773	0.45348	0.650203	0.935008	BID	protein_coding
ENSG00000015479.20	5859.23	0.0300412	0.0326479	0.920155	0.357492	0.811939	MATR3	protein_coding
ENSG00000015520.15	1.35235	-1.58943	1.74407	-0.911335	0.362119	NA	NPC1L1	protein_coding
ENSG00000015532.10	425.098	0.277395	0.0914591	3.033	0.00242137	0.0388903	XYLT2	protein_coding
ENSG00000015568.13	1852.47	0.0141738	0.0500846	0.282997	0.777179	0.963068	RGPD5	protein_coding
ENSG00000015676.18	2009.11	0.0787162	0.0460719	1.70855	0.0875343	0.454831	NUDCD3	protein_coding
ENSG00000016082.15	122.949	0.0621509	0.164328	0.378212	0.705273	0.947084	ISL1	protein_coding
ENSG00000016391.11	3.44153	0.488607	0.986902	0.495092	0.620535	NA	CHDH	protein_coding
ENSG00000016402.13	111.839	-0.449855	0.174651	-2.57574	0.0100026	0.115026	IL20RA	protein_coding
ENSG00000016602.9	2.51907	-0.502937	1.18191	-0.425529	0.670451	NA	CLCA4	protein_coding
ENSG00000016864.18	673.582	0.0712412	0.0742326	0.959701	0.337206	0.80034	GLT8D1	protein_coding
ENSG00000017260.20	3548.85	0.0208532	0.0411965	0.506189	0.612724	0.922092	ATP2C1	protein_coding
ENSG00000017483.15	2021.7	0.0994148	0.0484121	2.05351	0.0400229	0.293293	SLC38A5	protein_coding
ENSG00000017797.13	2882.32	-0.0407667	0.0392558	-1.03849	0.299042	0.772024	RALBP1	protein_coding
ENSG00000018189.13	617.568	-0.10182	0.0789049	-1.29042	0.196906	0.666061	RUFY3	protein_coding
ENSG00000018236.15	1409.49	-0.00763972	0.0606653	-0.125932	0.899786	0.986035	CNTN1	protein_coding
ENSG00000018280.17	8.46056	0.545933	0.645539	0.845701	0.397719	NA	SLC11A1	protein_coding
ENSG00000018408.15	1050.51	0.0645866	0.0599066	1.07812	0.280979	0.759464	WWTR1	protein_coding
ENSG00000018510.16	2142.83	0.0131373	0.0443955	0.295915	0.767295	0.962159	AGPS	protein_coding
ENSG00000018607.7	3.43876	-0.026749	0.978058	-0.0273491	0.978181	NA	ZNF806	transcribed_unprocessed_pseudogene
ENSG00000018610.15	304.497	0.0712492	0.108657	0.655726	0.512	0.883319	CXorf56	protein_coding
ENSG00000018625.15	1.22046	-1.32253	1.79231	-0.737892	0.46058	NA	ATP1A2	protein_coding
ENSG00000018699.13	743.479	-0.0114821	0.069986	-0.164062	0.869682	0.9811	TTC27	protein_coding
ENSG00000018869.17	94.4341	-0.196291	0.187629	-1.04617	0.295483	0.770384	ZNF582	protein_coding
ENSG00000019144.19	774.694	0.186178	0.0714849	2.60443	0.00920264	0.10848	PHLDB1	protein_coding
ENSG00000019169.10	4.61965	-1.54057	0.91205	-1.68913	0.0911939	NA	MARCO	protein_coding
ENSG00000019186.10	121.732	0.0138883	0.173462	0.0800656	0.936185	0.992596	CYP24A1	protein_coding
ENSG00000019485.13	156.438	0.0470202	0.148985	0.315604	0.752303	0.959313	PRDM11	protein_coding
ENSG00000019549.13	2677.57	0.18133	0.0410952	4.41243	1.02218e-05	0.000343384	SNAI2	protein_coding
ENSG00000019582.15	142.559	0.211738	0.152695	1.38668	0.16554	0.622535	CD74	protein_coding
ENSG00000019995.6	838.045	-0.127526	0.0663683	-1.92149	0.0546702	0.352093	ZRANB1	protein_coding
ENSG00000020129.16	517.609	-0.0489108	0.0836301	-0.584847	0.558651	0.903533	NCDN	protein_coding
ENSG00000020181.18	116.691	-0.105738	0.171722	-0.615754	0.538057	0.892355	ADGRA2	protein_coding
ENSG00000020256.20	569.034	0.0661442	0.0826456	0.800336	0.423516	0.849146	ZFP64	protein_coding
ENSG00000020426.11	637.448	-0.0594491	0.0755229	-0.787167	0.431184	0.852547	MNAT1	protein_coding
ENSG00000020577.14	1169.82	-0.0231375	0.057181	-0.404637	0.685745	0.942921	SAMD4A	protein_coding
ENSG00000020922.13	493.296	0.0944948	0.0857843	1.10154	0.270662	0.750983	MRE11	protein_coding
ENSG00000021355.13	903.429	0.186631	0.0652699	2.85937	0.00424483	0.0603556	SERPINB1	protein_coding
ENSG00000021488.13	1.12753	-0.345074	1.69619	-0.203441	0.83879	NA	SLC7A9	protein_coding
ENSG00000021574.13	347.454	0.0637199	0.103634	0.614853	0.538651	0.89282	SPAST	protein_coding
ENSG00000021645.19	32.8192	-0.482318	0.321668	-1.49943	0.133763	0.562983	NRXN3	protein_coding
ENSG00000021762.20	224.358	0.176004	0.126758	1.3885	0.164984	0.621384	OSBPL5	protein_coding
ENSG00000021776.11	1749.34	0.0213216	0.0494102	0.431522	0.666089	0.938808	AQR	protein_coding
ENSG00000021826.17	367.206	0.229266	0.0980767	2.33762	0.0194069	0.18278	CPS1	protein_coding
ENSG00000022267.19	1789.14	0.239145	0.0479272	4.98975	6.04573e-07	2.53175e-05	FHL1	protein_coding
ENSG00000022277.13	1402.78	-0.00650701	0.0567244	-0.114713	0.908673	0.987387	RTF2	protein_coding
ENSG00000022556.16	795.778	-0.187875	0.0698249	-2.69066	0.00713117	0.0899587	NLRP2	protein_coding
ENSG00000022567.10	175.552	0.0571869	0.142393	0.401614	0.687968	0.943143	SLC45A4	protein_coding
ENSG00000022840.16	2685.51	-0.0929999	0.042829	-2.17142	0.0298991	0.243197	RNF10	protein_coding
ENSG00000022976.15	278.977	0.0292994	0.112413	0.260641	0.794369	0.96671	ZNF839	protein_coding
ENSG00000023041.11	681.56	0.0699051	0.0744247	0.939272	0.347591	0.806617	ZDHHC6	protein_coding
ENSG00000023171.18	2.48442	-0.520502	1.13517	-0.458522	0.646578	NA	GRAMD1B	protein_coding
ENSG00000023191.17	3570.88	-0.121387	0.0413964	-2.93231	0.00336452	0.0500909	RNH1	protein_coding
ENSG00000023228.14	2144.42	0.040675	0.0467659	0.869758	0.384433	0.825112	NDUFS1	protein_coding
ENSG00000023287.13	1512.99	-0.0751328	0.0557581	-1.34748	0.177826	0.640174	RB1CC1	protein_coding
ENSG00000023318.8	1543.28	-0.0634857	0.0528303	-1.20169	0.229484	0.709813	ERP44	protein_coding
ENSG00000023330.15	1700.24	-0.0657623	0.0492755	-1.33458	0.182012	0.646357	ALAS1	protein_coding
ENSG00000023445.16	363.964	-0.509893	0.105094	-4.85179	1.22353e-06	4.87869e-05	BIRC3	protein_coding
ENSG00000023516.9	1693.82	0.100513	0.0570847	1.76078	0.0782764	0.428008	AKAP11	protein_coding
ENSG00000023572.10	378.113	0.175234	0.0963916	1.81794	0.0690733	0.401567	GLRX2	protein_coding
ENSG00000023608.5	450.244	-0.0211807	0.0887634	-0.23862	0.811401	0.970632	SNAPC1	protein_coding
ENSG00000023697.13	757.063	-0.090123	0.0689972	-1.30618	0.191491	0.659219	DERA	protein_coding
ENSG00000023734.11	4070.06	-0.0407497	0.0374269	-1.08878	0.27625	0.754463	STRAP	protein_coding
ENSG00000023839.12	55.7345	-0.00107039	0.255377	-0.00419139	0.996656	0.999618	ABCC2	protein_coding
ENSG00000023892.11	406.002	0.0393146	0.0920588	0.42706	0.669336	0.940024	DEF6	protein_coding
ENSG00000023902.14	87.4093	0.347616	0.199952	1.73849	0.0821238	0.439159	PLEKHO1	protein_coding
ENSG00000023909.10	402.07	0.0727758	0.09313	0.781443	0.434542	0.853055	GCLM	protein_coding
ENSG00000024048.10	1326.02	-0.0810735	0.0553077	-1.46586	0.142685	0.581586	UBR2	protein_coding
ENSG00000024422.12	4767.67	-0.0674058	0.0390875	-1.72448	0.0846205	0.446779	EHD2	protein_coding
ENSG00000024526.17	875.303	0.183658	0.0730848	2.51295	0.0119727	0.131107	DEPDC1	protein_coding
ENSG00000024862.17	116.247	0.128653	0.169257	0.760108	0.44719	0.856534	CCDC28A	protein_coding
ENSG00000025039.15	19.8133	-0.555802	0.427945	-1.29877	0.194023	NA	RRAGD	protein_coding
ENSG00000025156.13	202.42	0.0995909	0.138992	0.716521	0.47367	0.868951	HSF2	protein_coding
ENSG00000025293.17	1268.86	0.0257947	0.0606837	0.425068	0.670787	0.940497	PHF20	protein_coding
ENSG00000025423.11	19.9015	-0.00181091	0.426248	-0.0042485	0.99661	NA	HSD17B6	protein_coding
ENSG00000025434.19	89.4682	0.053522	0.194274	0.275498	0.782934	0.964337	NR1H3	protein_coding
ENSG00000025708.14	1646.79	0.00828483	0.0494593	0.167508	0.86697	0.980306	TYMP	protein_coding
ENSG00000025770.19	787.339	-0.0697093	0.0719325	-0.969092	0.332499	0.796568	NCAPH2	protein_coding
ENSG00000025772.8	792.267	0.0382797	0.0677769	0.56479	0.572216	0.910174	TOMM34	protein_coding
ENSG00000025796.14	3576.66	-0.0130102	0.0420645	-0.309292	0.757099	0.959772	SEC63	protein_coding
ENSG00000025800.14	3253.4	-0.0559859	0.038275	-1.46273	0.143543	0.582684	KPNA6	protein_coding
ENSG00000026025.16	7325.82	0.53853	0.0336081	16.0238	8.71661e-58	6.14924e-55	VIM	protein_coding
ENSG00000026036.22	511.584	0.299024	0.0869465	3.43918	0.00058349	0.0117479	RTEL1-TNFRSF6B	protein_coding
ENSG00000026103.22	596.616	0.0642382	0.0789957	0.813186	0.416112	0.84459	FAS	protein_coding
ENSG00000026297.16	137.53	0.0885789	0.157229	0.563375	0.573179	0.910263	RNASET2	protein_coding
ENSG00000026508.20	20918.3	0.153303	0.0247345	6.19794	5.72077e-10	3.88631e-08	CD44	protein_coding
ENSG00000026559.14	639.256	-0.188975	0.0795379	-2.37592	0.0175054	0.170246	KCNG1	protein_coding
ENSG00000026652.15	265.119	0.0913444	0.113521	0.804651	0.421021	0.84787	AGPAT4	protein_coding
ENSG00000026751.17	611.382	-0.116279	0.0793622	-1.46517	0.142874	0.581946	SLAMF7	protein_coding
ENSG00000026950.17	178.003	0.248709	0.136332	1.82429	0.0681079	0.398376	BTN3A1	protein_coding
ENSG00000027001.10	534.108	0.0508444	0.0818624	0.621097	0.534536	0.891637	MIPEP	protein_coding
ENSG00000027075.15	475.579	-0.115486	0.0851421	-1.35639	0.174976	0.635275	PRKCH	protein_coding
ENSG00000027697.15	1103.36	-0.0361578	0.0580586	-0.62278	0.533429	0.891506	IFNGR1	protein_coding
ENSG00000027847.14	330.008	0.066738	0.103699	0.643574	0.519852	0.88698	B4GALT7	protein_coding
ENSG00000027869.12	107.586	0.155895	0.181353	0.859618	0.389999	0.828464	SH2D2A	protein_coding
ENSG00000028116.18	928.121	0.0288686	0.0629435	0.458643	0.646491	0.932814	VRK2	protein_coding
ENSG00000028137.19	2.50729	0.238125	1.12872	0.210969	0.832911	NA	TNFRSF1B	protein_coding
ENSG00000028203.18	3043.21	0.0135571	0.0394096	0.344005	0.730843	0.953693	VEZT	protein_coding
ENSG00000028277.21	519.378	0.653119	0.0840851	7.76736	8.01369e-15	8.21157e-13	POU2F2	protein_coding
ENSG00000028310.18	817.392	0.0412542	0.0684977	0.602271	0.546994	0.897288	BRD9	protein_coding
ENSG00000028528.15	2054.39	0.0551339	0.0458	1.2038	0.228668	0.70826	SNX1	protein_coding
ENSG00000028839.10	336.572	-0.0271091	0.101122	-0.268084	0.788635	0.965179	TBPL1	protein_coding
ENSG00000029153.14	3075.94	-0.0294288	0.0395959	-0.743229	0.457343	0.86135	ARNTL2	protein_coding
ENSG00000029363.17	4794.45	-0.0295901	0.0372977	-0.793349	0.427574	0.850814	BCLAF1	protein_coding
ENSG00000029364.12	1761.88	-0.0102269	0.048198	-0.212186	0.831962	0.975377	SLC39A9	protein_coding
ENSG00000029534.21	7.44885	0.109354	0.678339	0.161209	0.871929	NA	ANK1	protein_coding
ENSG00000029639.11	323.33	0.101494	0.102859	0.986733	0.323774	0.790346	TFB1M	protein_coding
ENSG00000029725.17	2066.82	0.0526659	0.0461415	1.1414	0.253704	0.731557	RABEP1	protein_coding
ENSG00000029993.15	1914.97	0.141091	0.0506722	2.78438	0.00536304	0.0724899	HMGB3	protein_coding
ENSG00000030066.13	1252.86	-0.0500529	0.0567124	-0.882574	0.377466	0.822015	NUP160	protein_coding
ENSG00000030110.13	1767.7	-0.0171935	0.053199	-0.323191	0.74655	0.957367	BAK1	protein_coding
ENSG00000030419.16	606.734	-0.134889	0.0867912	-1.55418	0.120141	0.536175	IKZF2	protein_coding
ENSG00000030582.18	6077.81	0.0556638	0.0356233	1.56257	0.118154	0.531139	GRN	protein_coding
ENSG00000031003.10	486.099	-0.242813	0.0852967	-2.84669	0.00441759	0.06209	FAM13B	protein_coding
ENSG00000031081.11	200.383	0.0851982	0.133859	0.636477	0.524465	0.88825	ARHGAP31	protein_coding
ENSG00000031691.7	158.333	0.146738	0.148164	0.990376	0.32199	0.789663	CENPQ	protein_coding
ENSG00000031698.13	4460.59	-0.116382	0.0354749	-3.2807	0.0010355	0.0192713	SARS1	protein_coding
ENSG00000031823.14	843.795	0.0243847	0.067047	0.363695	0.716086	0.949264	RANBP3	protein_coding
ENSG00000032219.19	499.275	-0.132987	0.0878683	-1.51349	0.130156	0.555968	ARID4A	protein_coding
ENSG00000032389.13	522.16	0.0632186	0.0826937	0.764491	0.444575	0.856491	EIPR1	protein_coding
ENSG00000032444.17	1464.31	-0.0283791	0.0545456	-0.520283	0.602867	0.920013	PNPLA6	protein_coding
ENSG00000032742.17	249.908	0.265276	0.115612	2.29454	0.0217594	0.197776	IFT88	protein_coding
ENSG00000033011.13	599.656	0.0288957	0.0806689	0.358201	0.720193	0.95046	ALG1	protein_coding
ENSG00000033030.15	514.084	-0.0632521	0.0828246	-0.763686	0.445054	0.856503	ZCCHC8	protein_coding
ENSG00000033050.9	2376.15	-0.0628555	0.0464266	-1.35387	0.175779	0.636174	ABCF2	protein_coding
ENSG00000033100.16	1111.2	-0.0326808	0.0616484	-0.530116	0.596032	0.917636	CHPF2	protein_coding
ENSG00000033122.21	14.9175	0.621202	0.484537	1.28205	0.199824	NA	LRRC7	protein_coding
ENSG00000033170.17	248.545	0.219473	0.122081	1.79776	0.0722151	0.410084	FUT8	protein_coding
ENSG00000033178.13	4349.2	0.112473	0.0350623	3.20779	0.00133761	0.0237967	UBA6	protein_coding
ENSG00000033327.13	191.77	-0.517208	0.137399	-3.76428	0.000167031	0.00405785	GAB2	protein_coding
ENSG00000033627.17	1071.59	-0.204373	0.0604724	-3.3796	0.000725905	0.0140746	ATP6V0A1	protein_coding
ENSG00000033800.14	1147.29	-0.168112	0.0594023	-2.83006	0.00465387	0.0646677	PIAS1	protein_coding
ENSG00000033867.16	1316.43	0.230691	0.056529	4.08093	4.48565e-05	0.00127956	SLC4A7	protein_coding
ENSG00000034053.14	335.709	0.0846664	0.0998917	0.847582	0.396671	0.832063	APBA2	protein_coding
ENSG00000034152.19	1068.86	-0.120863	0.0628435	-1.92324	0.0544499	0.351621	MAP2K3	protein_coding
ENSG00000034239.11	19.4714	0.65103	0.422109	1.54233	0.122994	NA	EFCAB1	protein_coding
ENSG00000034510.6	20748.5	0.0803015	0.0281102	2.85667	0.00428114	0.0606836	TMSB10	protein_coding
ENSG00000034533.12	165.781	0.078821	0.144551	0.545282	0.58556	0.914097	ASTE1	protein_coding
ENSG00000034677.13	1148.97	-0.208205	0.0617365	-3.37248	0.000744953	0.0144134	RNF19A	protein_coding
ENSG00000034693.15	617.12	-0.0678327	0.0790203	-0.858421	0.39066	0.828809	PEX3	protein_coding
ENSG00000034713.8	967.169	-0.14533	0.062142	-2.33867	0.0193525	0.182688	GABARAPL2	protein_coding
ENSG00000035115.22	673.998	0.0541692	0.0756941	0.715634	0.474218	0.869072	SH3YL1	protein_coding
ENSG00000035141.8	1157.12	-0.0647364	0.0588306	-1.10039	0.271164	0.751142	FAM136A	protein_coding
ENSG00000035403.18	6580.85	-0.0214553	0.032668	-0.656766	0.511331	0.883296	VCL	protein_coding
ENSG00000035499.13	479.972	0.256803	0.0882811	2.90892	0.00362681	0.0532609	DEPDC1B	protein_coding
ENSG00000035664.11	49.61	-0.048372	0.263879	-0.183311	0.854554	0.97786	DAPK2	protein_coding
ENSG00000035681.9	747.827	-0.00313997	0.0698649	-0.0449435	0.964152	0.995977	NSMAF	protein_coding
ENSG00000035687.10	1351.4	0.0499306	0.0530034	0.942026	0.346179	0.805585	ADSS2	protein_coding
ENSG00000035862.12	530.346	-0.273988	0.0890737	-3.07596	0.00209823	0.034393	TIMP2	protein_coding
ENSG00000035928.16	1529.42	0.0144088	0.0535417	0.269113	0.787843	0.965102	RFC1	protein_coding
ENSG00000036054.13	1564.41	-0.10353	0.0534263	-1.93781	0.0526462	0.345859	TBC1D23	protein_coding
ENSG00000036257.13	1886.17	0.0134604	0.0465921	0.288898	0.77266	0.962388	CUL3	protein_coding
ENSG00000036448.10	4.10632	0.18177	0.894909	0.203116	0.839044	NA	MYOM2	protein_coding
ENSG00000036530.9	1.10562	-0.271967	1.71993	-0.158126	0.874357	NA	CYP46A1	protein_coding
ENSG00000036549.13	1126.84	0.0835418	0.0578105	1.4451	0.14843	0.591335	ZZZ3	protein_coding
ENSG00000036672.16	118.167	-0.899502	0.17132	-5.25042	1.51756e-07	7.15555e-06	USP2	protein_coding
ENSG00000037042.9	586.41	0.04991	0.084104	0.593432	0.552892	0.900613	TUBG2	protein_coding
ENSG00000037241.7	362.807	-0.0864185	0.0977795	-0.88381	0.376799	0.822015	RPL26L1	protein_coding
ENSG00000037280.16	1.74229	-2.05417	1.54966	-1.32556	0.184987	NA	FLT4	protein_coding
ENSG00000037474.15	3406.34	-0.0572312	0.0391575	-1.46156	0.143861	0.583266	NSUN2	protein_coding
ENSG00000037637.11	562.646	-0.195118	0.0820354	-2.37847	0.0173848	0.169703	FBXO42	protein_coding
ENSG00000037749.12	699.08	-0.07496	0.0721637	-1.03875	0.298922	0.772024	MFAP3	protein_coding
ENSG00000037757.14	486.784	-0.0115125	0.0870679	-0.132225	0.894807	0.984593	MRI1	protein_coding
ENSG00000037897.17	187.463	-0.239032	0.137457	-1.73895	0.0820434	0.438985	METTL1	protein_coding
ENSG00000037965.6	88.1129	0.0163246	0.202537	0.0806006	0.93576	0.992596	HOXC8	protein_coding
ENSG00000038002.9	163.815	0.0246092	0.149708	0.164382	0.869431	0.980949	AGA	protein_coding
ENSG00000038210.14	1045.04	0.155646	0.0602932	2.58148	0.00983771	0.113629	PI4K2B	protein_coding
ENSG00000038219.13	2706.13	0.00343901	0.097307	0.0353419	0.971807	0.996612	BOD1L1	protein_coding
ENSG00000038274.17	1192.89	0.0989073	0.0563164	1.75628	0.0790409	0.430454	MAT2B	protein_coding
ENSG00000038295.8	173.103	0.354433	0.142999	2.47858	0.0131907	0.140812	TLL1	protein_coding
ENSG00000038358.15	856.908	-0.07795	0.0660243	-1.18063	0.237751	0.718379	EDC4	protein_coding
ENSG00000038382.20	3416.38	-7.23339e-05	0.0415597	-0.00174048	0.998611	0.999841	TRIO	protein_coding
ENSG00000038427.16	366.102	0.305582	0.103868	2.94203	0.0032607	0.0487829	VCAN	protein_coding
ENSG00000038532.16	767.241	-0.0880695	0.0741408	-1.18787	0.234886	0.715848	CLEC16A	protein_coding
ENSG00000039068.19	13399.6	-0.131717	0.0318683	-4.13318	3.57783e-05	0.00104001	CDH1	protein_coding
ENSG00000039123.16	2202.73	0.00672207	0.0462035	0.145488	0.884325	0.983138	MTREX	protein_coding
ENSG00000039139.9	53.7663	0.230926	0.246023	0.938638	0.347917	0.806719	DNAH5	protein_coding
ENSG00000039319.17	1295.4	0.0498952	0.0553708	0.901112	0.367529	0.817871	ZFYVE16	protein_coding
ENSG00000039523.20	975.574	0.117898	0.0631177	1.86791	0.0617745	0.37691	RIPOR1	protein_coding
ENSG00000039560.14	1874.26	0.158835	0.048145	3.2991	0.00096996	0.0182285	RAI14	protein_coding
ENSG00000039600.11	2.87644	-1.67855	1.20015	-1.39862	0.161927	NA	SOX30	protein_coding
ENSG00000039650.12	582.064	0.121474	0.0823846	1.47448	0.140353	0.576779	PNKP	protein_coding
ENSG00000040199.18	459.898	0.0763719	0.0950021	0.803897	0.421457	0.847986	PHLPP2	protein_coding
ENSG00000040275.17	644.317	0.111787	0.0767687	1.45615	0.145352	0.586459	SPDL1	protein_coding
ENSG00000040341.18	572.481	-0.0435794	0.0804587	-0.541637	0.588069	0.91507	STAU2	protein_coding
ENSG00000040487.13	162.627	-0.0343147	0.141839	-0.241927	0.808837	0.97016	SLC66A1	protein_coding
ENSG00000040531.16	770.324	-0.0591155	0.0685041	-0.862948	0.388166	0.827781	CTNS	protein_coding
ENSG00000040608.14	182.852	0.132486	0.157102	0.843312	0.399054	0.83422	RTN4R	protein_coding
ENSG00000040633.13	997.74	-0.058788	0.0609705	-0.964205	0.334943	0.798387	PHF23	protein_coding
ENSG00000040731.10	19.4831	0.0716484	0.420782	0.170274	0.864795	NA	CDH10	protein_coding
ENSG00000040933.16	615.72	0.0362668	0.0779227	0.46542	0.641631	0.930327	INPP4A	protein_coding
ENSG00000041353.10	652.844	-0.268118	0.0771513	-3.47523	0.000510424	0.0104372	RAB27B	protein_coding
ENSG00000041357.16	2352.8	-0.048731	0.042793	-1.13876	0.254802	0.732308	PSMA4	protein_coding
ENSG00000041515.16	5.16504	-0.207476	0.802739	-0.25846	0.796052	NA	MYO16	protein_coding
ENSG00000041802.11	1050.74	0.043777	0.0598951	0.730895	0.464843	0.86454	LSG1	protein_coding
ENSG00000041880.14	79.6289	-0.0689683	0.229746	-0.300194	0.764029	0.961894	PARP3	protein_coding
ENSG00000041982.16	1697.09	0.198119	0.0537872	3.68338	0.00023016	0.00533704	TNC	protein_coding
ENSG00000041988.15	665.066	0.0211405	0.0732711	0.288525	0.772945	0.962393	THAP3	protein_coding
ENSG00000042062.13	10.0829	-0.233032	0.604571	-0.38545	0.699904	NA	RIPOR3	protein_coding
ENSG00000042088.14	463.63	0.0908862	0.0859857	1.05699	0.290515	0.768146	TDP1	protein_coding
ENSG00000042286.15	93.6354	-0.198718	0.207056	-0.959731	0.337191	0.80034	AIFM2	protein_coding
ENSG00000042317.17	122.606	0.132014	0.174136	0.758112	0.448384	0.856919	SPATA7	protein_coding
ENSG00000042429.12	727.529	-0.0556931	0.0718427	-0.775209	0.438216	0.853175	MED17	protein_coding
ENSG00000042445.14	1488.58	0.0684743	0.0542202	1.26289	0.206627	0.678663	RETSAT	protein_coding
ENSG00000042493.16	3039.05	0.0605848	0.0428927	1.41247	0.157811	0.60823	CAPG	protein_coding
ENSG00000042753.12	2010.14	-0.0657747	0.0498187	-1.32028	0.186741	0.653419	AP2S1	protein_coding
ENSG00000042781.14	1.97943	0.56179	1.33072	0.42217	0.672901	NA	USH2A	protein_coding
ENSG00000042832.12	2.87268	0.529879	1.10181	0.480919	0.630574	NA	TG	protein_coding
ENSG00000043039.7	24.3613	-0.411878	0.382399	-1.07709	0.28144	NA	BARX2	protein_coding
ENSG00000043093.15	1104.01	-0.0207205	0.060864	-0.340439	0.733526	0.95435	DCUN1D1	protein_coding
ENSG00000043143.20	791.534	0.16249	0.0677174	2.39953	0.0164159	0.163376	JADE2	protein_coding
ENSG00000043514.17	371.178	-0.0312041	0.0953861	-0.327134	0.743566	0.956591	TRIT1	protein_coding
ENSG00000043591.6	5.23619	-0.295276	0.846151	-0.348964	0.727117	NA	ADRB1	protein_coding
ENSG00000044090.10	533.233	0.12427	0.082297	1.51001	0.13104	0.557793	CUL7	protein_coding
ENSG00000044115.21	9359.71	-0.0277844	0.0304154	-0.913499	0.36098	0.814503	CTNNA1	protein_coding
ENSG00000044446.12	499.355	0.0728108	0.0921958	0.789741	0.429679	0.852438	PHKA2	protein_coding
ENSG00000044459.15	186.554	0.172112	0.134387	1.28072	0.200293	0.669747	CNTLN	protein_coding
ENSG00000044524.11	1.47005	-0.953255	1.53598	-0.620616	0.534852	NA	EPHA3	protein_coding
ENSG00000044574.8	27172	0.0637595	0.0241031	2.64528	0.00816226	0.0992787	HSPA5	protein_coding
ENSG00000046604.13	7090.85	0.157484	0.0320801	4.90909	9.15021e-07	3.73793e-05	DSG2	protein_coding
ENSG00000046647.13	134.344	0.0133556	0.159278	0.0838513	0.933175	0.99173	GEMIN8	protein_coding
ENSG00000046651.15	442.335	-0.167235	0.0924913	-1.80812	0.0705884	0.406658	OFD1	protein_coding
ENSG00000046653.15	25.5282	-0.043187	0.357764	-0.120714	0.903918	0.986532	GPM6B	protein_coding
ENSG00000047056.16	549.308	0.0576374	0.081405	0.708032	0.478926	0.870582	WDR37	protein_coding
ENSG00000047188.16	1249.87	0.0371647	0.0582888	0.637595	0.523737	0.887837	YTHDC2	protein_coding
ENSG00000047230.15	399.316	0.0949897	0.0931815	1.0194	0.308011	0.778712	CTPS2	protein_coding
ENSG00000047249.18	1468.87	0.0484935	0.0528549	0.917484	0.358889	0.813086	ATP6V1H	protein_coding
ENSG00000047315.17	3499.1	0.0420409	0.0369118	1.13896	0.254722	0.732191	POLR2B	protein_coding
ENSG00000047346.12	431.325	-0.384252	0.0914382	-4.20232	2.64196e-05	0.000797021	FAM214A	protein_coding
ENSG00000047365.12	1172.09	-0.362869	0.0579605	-6.26064	3.83413e-10	2.67398e-08	ARAP2	protein_coding
ENSG00000047410.14	4461.08	0.0876846	0.0390026	2.24817	0.0245652	0.214717	TPR	protein_coding
ENSG00000047457.14	81.617	-0.0251908	0.20509	-0.122828	0.902243	0.986313	CP	protein_coding
ENSG00000047578.13	573.698	0.0501957	0.0818826	0.61302	0.539863	0.893532	KIAA0556	protein_coding
ENSG00000047579.20	182.387	-0.128857	0.141468	-0.910855	0.362372	0.814937	DTNBP1	protein_coding
ENSG00000047597.7	21.2915	-0.10437	0.400441	-0.260638	0.794372	NA	XK	protein_coding
ENSG00000047617.15	2.53504	-0.569355	1.25863	-0.45236	0.65101	NA	ANO2	protein_coding
ENSG00000047621.12	615.795	-0.0303028	0.077908	-0.388957	0.697308	0.945693	C12orf4	protein_coding
ENSG00000047634.15	300.568	0.234936	0.107058	2.19447	0.0282013	0.23389	SCML1	protein_coding
ENSG00000047644.19	677.575	0.0437763	0.0723743	0.604859	0.545273	0.896438	WWC3	protein_coding
ENSG00000047648.23	2.13881	0.308451	1.23555	0.249646	0.802861	NA	ARHGAP6	protein_coding
ENSG00000047662.5	60.4339	0.151943	0.25873	0.587266	0.557025	0.902782	FAM184B	protein_coding
ENSG00000047849.21	11888	-0.0903511	0.0275349	-3.28133	0.00103317	0.0192585	MAP4	protein_coding
ENSG00000047932.14	2217.99	-0.0286963	0.0463442	-0.6192	0.535785	0.891637	GOPC	protein_coding
ENSG00000047936.10	42.5961	-0.0760111	0.298433	-0.254701	0.798954	0.967949	ROS1	protein_coding
ENSG00000048028.11	697.491	0.170898	0.0759375	2.25051	0.0244165	0.214062	USP28	protein_coding
ENSG00000048052.21	789.975	0.104984	0.0680173	1.54349	0.122713	0.541546	HDAC9	protein_coding
ENSG00000048140.18	1336.47	0.0432592	0.056942	0.759706	0.44743	0.856534	TSPAN17	protein_coding
ENSG00000048162.21	1058.42	0.0130968	0.0642669	0.203788	0.838519	0.976468	NOP16	protein_coding
ENSG00000048342.17	398.45	0.127266	0.0970703	1.31107	0.189835	0.6578	CC2D2A	protein_coding
ENSG00000048392.12	1270.22	0.0215168	0.0554073	0.388339	0.697765	0.945753	RRM2B	protein_coding
ENSG00000048405.10	582.735	-0.0495001	0.0775057	-0.638665	0.523041	0.887148	ZNF800	protein_coding
ENSG00000048471.14	968.543	0.043674	0.0622341	0.701769	0.482823	0.87264	SNX29	protein_coding
ENSG00000048540.15	4.20196	0.395455	0.906168	0.436403	0.662544	NA	LMO3	protein_coding
ENSG00000048544.6	1231.41	-0.00211336	0.0592885	-0.0356454	0.971565	0.996612	MRPS10	protein_coding
ENSG00000048649.13	1634.62	0.0528788	0.0527006	1.00338	0.315677	0.783531	RSF1	protein_coding
ENSG00000048707.15	2639.89	0.00884415	0.0461745	0.191538	0.848104	0.977016	VPS13D	protein_coding
ENSG00000048740.18	756.257	-0.110976	0.0727516	-1.52541	0.127157	0.54963	CELF2	protein_coding
ENSG00000048828.17	4823.77	0.021103	0.0349925	0.603071	0.546461	0.89701	FAM120A	protein_coding
ENSG00000048991.16	1180.62	0.0446206	0.0571514	0.780743	0.434954	0.853055	R3HDM1	protein_coding
ENSG00000049089.15	278.635	0.137088	0.113672	1.20599	0.22782	0.707292	COL9A2	protein_coding
ENSG00000049130.16	1714.17	0.0461331	0.0506052	0.911626	0.361966	0.814937	KITLG	protein_coding
ENSG00000049167.15	248.496	-0.0325735	0.118875	-0.274016	0.784072	0.964338	ERCC8	protein_coding
ENSG00000049192.15	572.694	0.14694	0.0841605	1.74595	0.080819	0.435867	ADAMTS6	protein_coding
ENSG00000049239.13	533.585	0.240473	0.0836195	2.8758	0.00403007	0.0579504	H6PD	protein_coding
ENSG00000049245.13	3534.54	-0.0120193	0.038348	-0.313427	0.753956	0.959313	VAMP3	protein_coding
ENSG00000049246.14	321.028	-0.0621727	0.104584	-0.594478	0.552193	0.900144	PER3	protein_coding
ENSG00000049247.14	48.0325	0.11226	0.260458	0.431011	0.66646	0.938808	UTS2	protein_coding
ENSG00000049249.9	1.81549	-0.228082	1.37215	-0.166223	0.867982	NA	TNFRSF9	protein_coding
ENSG00000049283.18	2519.5	0.0315198	0.0439185	0.717689	0.472949	0.868788	EPN3	protein_coding
ENSG00000049323.16	195.99	0.0817211	0.133933	0.610165	0.541753	0.894357	LTBP1	protein_coding
ENSG00000049449.10	2235.1	0.0601813	0.0443183	1.35793	0.174485	0.634244	RCN1	protein_coding
ENSG00000049541.11	538.041	0.00376545	0.0876234	0.0429732	0.965723	0.995977	RFC2	protein_coding
ENSG00000049618.24	1191.42	0.0308119	0.0572534	0.538168	0.590461	0.91507	ARID1B	protein_coding
ENSG00000049656.14	2291.08	-0.0259297	0.0452154	-0.573471	0.566326	0.90751	CLPTM1L	protein_coding
ENSG00000049759.19	2859.72	0.0308276	0.0418306	0.736964	0.461145	0.863327	NEDD4L	protein_coding
ENSG00000049768.16	26.3163	-0.0306352	0.364563	-0.0840327	0.93303	0.99173	FOXP3	protein_coding
ENSG00000049769.14	32.1339	-0.476531	0.325415	-1.46438	0.143091	0.581946	PPP1R3F	protein_coding
ENSG00000049860.14	2410.51	0.134205	0.0426554	3.14628	0.00165364	0.0283734	HEXB	protein_coding
ENSG00000049883.15	398.574	0.0974891	0.0937463	1.03993	0.298375	0.772024	PTCD2	protein_coding
ENSG00000050130.18	734.177	0.108227	0.0692671	1.56246	0.118179	0.531139	JKAMP	protein_coding
ENSG00000050165.18	4949.68	0.189418	0.033889	5.58935	2.27922e-08	1.21882e-06	DKK3	protein_coding
ENSG00000050327.15	3317.11	-0.0900526	0.0381495	-2.36052	0.0182494	0.175459	ARHGEF5	protein_coding
ENSG00000050344.9	462.961	0.07842	0.0910948	0.860861	0.389314	0.828213	NFE2L3	protein_coding
ENSG00000050393.11	728.039	-0.121081	0.0742547	-1.63062	0.102971	0.498225	MCUR1	protein_coding
ENSG00000050405.13	19703.6	0.0705439	0.0253672	2.78091	0.00542074	0.0731083	LIMA1	protein_coding
ENSG00000050426.16	445.125	0.0810949	0.0897383	0.903682	0.366164	0.817702	LETMD1	protein_coding
ENSG00000050438.17	114.546	-0.121143	0.172333	-0.702962	0.482079	0.872533	SLC4A8	protein_coding
ENSG00000050628.20	5.73122	-0.887378	0.806784	-1.0999	0.271377	NA	PTGER3	protein_coding
ENSG00000050730.16	2.30677	0.056204	1.2358	0.0454798	0.963725	NA	TNIP3	protein_coding
ENSG00000050748.17	890.463	0.0589115	0.0661826	0.890135	0.373393	0.820429	MAPK9	protein_coding
ENSG00000050767.17	1.72106	0.0428736	1.50294	0.0285264	0.977242	NA	COL23A1	protein_coding
ENSG00000050820.17	1903.78	0.0262122	0.0491521	0.533289	0.593834	0.91692	BCAR1	protein_coding
ENSG00000051009.11	388.379	-0.0480061	0.0981046	-0.489336	0.624604	0.926791	FAM160A2	protein_coding
ENSG00000051108.15	1593.15	0.0498106	0.0513334	0.970336	0.331879	0.796041	HERPUD1	protein_coding
ENSG00000051128.19	1996.93	-0.0195901	0.0472805	-0.414338	0.678626	0.94184	HOMER3	protein_coding
ENSG00000051180.17	376.918	0.116382	0.0992517	1.17259	0.240959	0.720896	RAD51	protein_coding
ENSG00000051341.14	592.803	0.094147	0.077117	1.22083	0.222149	0.699547	POLQ	protein_coding
ENSG00000051382.9	941.376	-0.00203423	0.0679055	-0.0299568	0.976102	0.996861	PIK3CB	protein_coding
ENSG00000051523.11	27.8664	0.169401	0.344806	0.491293	0.623219	0.926177	CYBA	protein_coding
ENSG00000051596.10	2824.82	-0.0252215	0.0411737	-0.612564	0.540165	0.893552	THOC3	protein_coding
ENSG00000051620.11	1699.44	-0.210737	0.0518945	-4.06087	4.88899e-05	0.001386	HEBP2	protein_coding
ENSG00000051825.15	280.418	0.207826	0.111663	1.86118	0.0627185	0.379414	MPHOSPH9	protein_coding
ENSG00000052126.14	974.018	-0.00474048	0.0695549	-0.0681546	0.945663	0.993285	PLEKHA5	protein_coding
ENSG00000052344.16	1736.35	-0.220373	0.047945	-4.59637	4.29913e-06	0.000158025	PRSS8	protein_coding
ENSG00000052723.12	931.055	0.00545637	0.07259	0.0751669	0.940082	0.992709	SIKE1	protein_coding
ENSG00000052749.14	1128.14	-0.194798	0.0591828	-3.29146	0.000996683	0.0186543	RRP12	protein_coding
ENSG00000052795.13	751.092	-0.181248	0.0717439	-2.52632	0.0115264	0.127513	FNIP2	protein_coding
ENSG00000052802.13	10056.6	-0.0230637	0.0289515	-0.796632	0.425665	0.850402	MSMO1	protein_coding
ENSG00000052841.15	923.638	0.0392728	0.0631471	0.621925	0.533991	0.891637	TTC17	protein_coding
ENSG00000053108.17	14.1457	-0.0388721	0.478857	-0.0811769	0.935301	NA	FSTL4	protein_coding
ENSG00000053254.15	377.88	0.135052	0.0956984	1.41123	0.158177	0.608779	FOXN3	protein_coding
ENSG00000053371.12	380.507	0.171389	0.0991604	1.7284	0.0839167	0.444727	AKR7A2	protein_coding
ENSG00000053372.5	1190.7	-0.026452	0.0657004	-0.402615	0.687231	0.943143	MRTO4	protein_coding
ENSG00000053438.11	34.0768	0.210971	0.319949	0.659388	0.509647	0.883108	NNAT	protein_coding
ENSG00000053501.13	117.779	0.0829614	0.17166	0.48329	0.62889	0.928562	USE1	protein_coding
ENSG00000053524.12	804.038	0.0198959	0.0674347	0.29504	0.767963	0.962159	MCF2L2	protein_coding
ENSG00000053702.15	13.5187	0.220088	0.526423	0.418082	0.675887	NA	NRIP2	protein_coding
ENSG00000053747.16	103393	0.195555	0.0215332	9.08155	1.07037e-19	1.5338e-17	LAMA3	protein_coding
ENSG00000053770.12	872.877	-0.0474179	0.0667443	-0.710441	0.477431	0.869782	AP5M1	protein_coding
ENSG00000053900.11	540.253	0.0643363	0.0839632	0.766245	0.443531	0.856071	ANAPC4	protein_coding
ENSG00000054116.12	1575.22	-0.080545	0.0552928	-1.4567	0.145199	0.586231	TRAPPC3	protein_coding
ENSG00000054118.15	3981.92	0.042589	0.0360585	1.18111	0.237559	0.718379	THRAP3	protein_coding
ENSG00000054148.18	598.363	0.112722	0.094834	1.18862	0.234587	0.715446	PHPT1	protein_coding
ENSG00000054179.12	119.406	-0.167092	0.166064	-1.0062	0.314322	0.783008	ENTPD2	protein_coding
ENSG00000054219.11	121.667	0.306976	0.1651	1.85933	0.0629801	0.38062	LY75	protein_coding
ENSG00000054267.22	1841.28	-0.0192459	0.0543152	-0.354336	0.723087	0.951655	ARID4B	protein_coding
ENSG00000054277.14	608.802	-0.0322238	0.0774848	-0.415872	0.677504	0.941753	OPN3	protein_coding
ENSG00000054282.16	440.035	0.10946	0.0903184	1.21193	0.225538	0.703522	SDCCAG8	protein_coding
ENSG00000054392.13	119.513	0.0862628	0.174386	0.494665	0.620837	0.925929	HHAT	protein_coding
ENSG00000054523.18	2091.5	-0.12324	0.0454021	-2.7144	0.0066396	0.0851038	KIF1B	protein_coding
ENSG00000054598.9	285.928	-0.192791	0.114274	-1.68708	0.0915873	0.466584	FOXC1	protein_coding
ENSG00000054611.14	534.188	-0.00164602	0.0845789	-0.0194614	0.984473	0.997516	TBC1D22A	protein_coding
ENSG00000054654.19	1585.72	0.146209	0.114134	1.28103	0.200182	0.669747	SYNE2	protein_coding
ENSG00000054690.14	165.807	0.169886	0.144154	1.1785	0.238597	0.71873	PLEKHH1	protein_coding
ENSG00000054793.14	676.285	-0.0560947	0.0742653	-0.755328	0.450052	0.857976	ATP9A	protein_coding
ENSG00000054965.10	1084.49	0.0132776	0.0582445	0.227964	0.819674	0.972281	FAM168A	protein_coding
ENSG00000054967.13	241.22	0.101987	0.118387	0.861476	0.388976	0.828213	RELT	protein_coding
ENSG00000054983.17	243.73	0.225472	0.122284	1.84384	0.0652068	0.388951	GALC	protein_coding
ENSG00000055044.11	2685.25	0.0414151	0.0408522	1.01378	0.310689	0.780209	NOP58	protein_coding
ENSG00000055070.17	2738.98	-0.00988318	0.0421326	-0.234573	0.81454	0.971293	SZRD1	protein_coding
ENSG00000055130.17	1787.4	-0.0211485	0.0471213	-0.448811	0.653568	0.935686	CUL1	protein_coding
ENSG00000055147.19	511.92	-0.154774	0.082845	-1.86824	0.061729	0.37691	FAM114A2	protein_coding
ENSG00000055163.20	92.5854	-0.183694	0.191855	-0.95746	0.338335	0.800472	CYFIP2	protein_coding
ENSG00000055208.19	2080.52	-0.0302007	0.0452353	-0.667635	0.504366	0.881274	TAB2	protein_coding
ENSG00000055211.14	691.768	0.0311313	0.0747645	0.416391	0.677124	0.941753	GINM1	protein_coding
ENSG00000055332.18	6008.81	0.0394019	0.0357821	1.10116	0.270825	0.751142	EIF2AK2	protein_coding
ENSG00000055483.19	1186.93	-0.0592319	0.0615294	-0.962661	0.335718	0.798772	USP36	protein_coding
ENSG00000055609.19	1391.24	0.0392907	0.0658938	0.596273	0.550993	0.899448	KMT2C	protein_coding
ENSG00000055732.13	204.553	0.243433	0.131326	1.85365	0.0637886	0.383281	MCOLN3	protein_coding
ENSG00000055813.6	2.11211	-0.626149	1.31292	-0.476914	0.633423	NA	CCDC85A	protein_coding
ENSG00000055917.15	2373.99	0.0369146	0.0451941	0.816801	0.414042	0.843025	PUM2	protein_coding
ENSG00000055950.16	609.04	-0.051614	0.0759555	-0.679529	0.496803	0.878893	MRPL43	protein_coding
ENSG00000055955.17	13.2574	0.989002	0.518396	1.90781	0.0564154	NA	ITIH4	protein_coding
ENSG00000056050.7	330.111	0.193861	0.111049	1.74572	0.0808591	0.435955	HPF1	protein_coding
ENSG00000056097.16	2211.47	0.00171061	0.0473438	0.0361317	0.971177	0.996612	ZFR	protein_coding
ENSG00000056277.16	90.552	-0.0734205	0.195423	-0.3757	0.70714	0.947541	ZNF280C	protein_coding
ENSG00000056558.11	108.301	-0.283616	0.174871	-1.62186	0.104834	0.503103	TRAF1	protein_coding
ENSG00000056586.16	2066.53	-0.0189608	0.0473268	-0.400635	0.688689	0.943143	RC3H2	protein_coding
ENSG00000056736.10	46.3622	0.060443	0.28345	0.21324	0.831139	0.975103	IL17RB	protein_coding
ENSG00000056972.20	1540.76	0.0166076	0.0543934	0.305325	0.760119	0.960671	TRAF3IP2	protein_coding
ENSG00000056998.20	10.5874	-0.508061	0.570762	-0.890146	0.373388	NA	GYG2	protein_coding
ENSG00000057019.16	19844.3	0.1729	0.0323902	5.33803	9.39595e-08	4.51153e-06	DCBLD2	protein_coding
ENSG00000057149.16	939.004	-0.653988	0.0778453	-8.40113	4.42201e-17	5.37143e-15	SERPINB3	protein_coding
ENSG00000057252.13	2166.37	-0.000116703	0.0450325	-0.00259153	0.997932	0.999618	SOAT1	protein_coding
ENSG00000057294.15	3158.23	0.0354475	0.0407367	0.870162	0.384212	0.825104	PKP2	protein_coding
ENSG00000057468.7	1.17242	1.40556	1.73636	0.809485	0.418236	NA	MSH4	protein_coding
ENSG00000057608.17	7185.83	0.00769536	0.0309018	0.249027	0.80334	0.968677	GDI2	protein_coding
ENSG00000057657.17	634.856	-0.711396	0.0781101	-9.1076	8.42219e-20	1.22603e-17	PRDM1	protein_coding
ENSG00000057663.16	933.737	0.107583	0.0669032	1.60804	0.107827	0.508857	ATG5	protein_coding
ENSG00000057704.13	1121.54	-0.0779457	0.0611135	-1.27543	0.202158	0.672012	TMCC3	protein_coding
ENSG00000057757.10	719.379	-0.128441	0.0786542	-1.63298	0.102473	0.496843	PITHD1	protein_coding
ENSG00000057935.14	657.389	-0.156425	0.0809684	-1.93193	0.0533683	0.348243	MTA3	protein_coding
ENSG00000058056.9	232.896	0.187072	0.121525	1.53937	0.123713	0.542658	USP13	protein_coding
ENSG00000058063.16	2862.5	-0.101849	0.0397348	-2.56321	0.0103709	0.118104	ATP11B	protein_coding
ENSG00000058085.15	119317	0.243045	0.0226068	10.751	5.86306e-27	1.34425e-24	LAMC2	protein_coding
ENSG00000058091.17	360.736	0.0327085	0.10018	0.326497	0.744048	0.956696	CDK14	protein_coding
ENSG00000058262.10	7136.2	0.0305497	0.0310589	0.983605	0.32531	0.790692	SEC61A1	protein_coding
ENSG00000058272.19	2158.24	0.0284303	0.0496913	0.572139	0.567228	0.907548	PPP1R12A	protein_coding
ENSG00000058335.16	11.0807	0.678998	0.603332	1.12541	0.260414	NA	RASGRF1	protein_coding
ENSG00000058404.20	3.8557	0.41617	0.940273	0.442605	0.658051	NA	CAMK2B	protein_coding
ENSG00000058453.17	244.199	0.205872	0.116811	1.76243	0.0779966	0.427176	CROCC	protein_coding
ENSG00000058600.16	896.81	-0.0561396	0.0674037	-0.832886	0.404909	0.837205	POLR3E	protein_coding
ENSG00000058668.15	8870.51	-0.0954903	0.0309938	-3.08095	0.00206345	0.0339137	ATP2B4	protein_coding
ENSG00000058673.16	4097.42	0.0940678	0.0419594	2.24188	0.0249692	0.217055	ZC3H11A	protein_coding
ENSG00000058729.11	675.865	-0.050953	0.0794508	-0.641316	0.521318	0.887148	RIOK2	protein_coding
ENSG00000058799.15	509.948	-0.213726	0.0841284	-2.54047	0.0110704	0.124267	YIPF1	protein_coding
ENSG00000058804.12	1571.84	0.0804546	0.0509323	1.57964	0.114189	0.523227	NDC1	protein_coding
ENSG00000058866.15	68.125	0.0564747	0.218789	0.258125	0.796311	0.967665	DGKG	protein_coding
ENSG00000059122.17	737.385	-0.0402696	0.07269	-0.553992	0.579584	0.911645	FLYWCH1	protein_coding
ENSG00000059145.19	123.84	0.237511	0.166075	1.43015	0.152675	0.599906	UNKL	protein_coding
ENSG00000059377.18	18.7913	-0.291655	0.419894	-0.694593	0.48731	NA	TBXAS1	protein_coding
ENSG00000059378.13	1136.12	0.0749855	0.061255	1.22415	0.220895	0.698443	PARP12	protein_coding
ENSG00000059573.9	1769.21	-0.0670014	0.0485485	-1.38009	0.167558	0.625318	ALDH18A1	protein_coding
ENSG00000059588.10	651.232	-0.00585073	0.082033	-0.0713217	0.943142	0.992775	TARBP1	protein_coding
ENSG00000059691.12	477.086	0.00132671	0.0871508	0.0152231	0.987854	0.997948	GATB	protein_coding
ENSG00000059728.11	868.029	-0.290359	0.0700145	-4.14713	3.36662e-05	0.000991182	MXD1	protein_coding
ENSG00000059758.8	1189.87	0.0976374	0.0565143	1.72766	0.0840493	0.445301	CDK17	protein_coding
ENSG00000059769.20	232.683	-0.106728	0.124475	-0.857423	0.391211	0.829007	DNAJC25	protein_coding
ENSG00000059804.16	546.744	0.147236	0.0803651	1.83209	0.0669375	0.395035	SLC2A3	protein_coding
ENSG00000059915.17	19.5572	-0.138369	0.412159	-0.335719	0.737083	NA	PSD	protein_coding
ENSG00000060069.17	504.833	-0.130467	0.0857694	-1.52114	0.128225	0.551192	CTDP1	protein_coding
ENSG00000060138.13	7913.97	-0.0222438	0.0343052	-0.648408	0.516721	0.885472	YBX3	protein_coding
ENSG00000060140.9	103.002	-0.165516	0.180039	-0.919331	0.357923	0.812129	STYK1	protein_coding
ENSG00000060237.18	6397.2	-0.173701	0.0386128	-4.49854	6.84224e-06	0.000239505	WNK1	protein_coding
ENSG00000060303.5	11.9608	0.0727424	0.539671	0.13479	0.892778	NA	RPS17P5	processed_pseudogene
ENSG00000060339.14	2399.01	-0.0174259	0.0423416	-0.411557	0.680664	0.941887	CCAR1	protein_coding
ENSG00000060491.16	1087.76	-0.0713994	0.0682119	-1.04673	0.295225	0.770096	OGFR	protein_coding
ENSG00000060558.4	1907.49	-0.0629077	0.0487328	-1.29087	0.196749	0.666061	GNA15	protein_coding
ENSG00000060642.11	252.27	0.043896	0.116042	0.378279	0.705224	0.947084	PIGV	protein_coding
ENSG00000060656.20	454.5	0.145635	0.0896911	1.62374	0.104431	0.50209	PTPRU	protein_coding
ENSG00000060688.13	711.289	0.052969	0.0718084	0.737644	0.460731	0.863327	SNRNP40	protein_coding
ENSG00000060718.22	9.15118	-0.00453579	0.607146	-0.00747068	0.994039	NA	COL11A1	protein_coding
ENSG00000060749.16	1574.2	0.0845516	0.0525042	1.61038	0.107316	0.508694	QSER1	protein_coding
ENSG00000060762.19	220.471	-0.0325807	0.12523	-0.260167	0.794735	0.966831	MPC1	protein_coding
ENSG00000060971.19	1286.05	-0.186363	0.0628249	-2.96639	0.00301317	0.0461332	ACAA1	protein_coding
ENSG00000060982.15	1104.06	0.20745	0.0601713	3.44766	0.000565464	0.0114226	BCAT1	protein_coding
ENSG00000061273.18	1308.29	-0.0320509	0.0551083	-0.581598	0.560837	0.904235	HDAC7	protein_coding
ENSG00000061337.15	20.8883	-0.250453	0.412189	-0.607616	0.543442	NA	LZTS1	protein_coding
ENSG00000061455.11	3.70977	0.305001	0.941705	0.323882	0.746028	NA	PRDM6	protein_coding
ENSG00000061656.10	12.0602	0.271393	0.51819	0.523731	0.600466	NA	SPAG4	protein_coding
ENSG00000061676.15	7191.83	0.0086398	0.0321445	0.26878	0.788099	0.965102	NCKAP1	protein_coding
ENSG00000061794.13	1171.86	0.046331	0.0592884	0.78145	0.434538	0.853055	MRPS35	protein_coding
ENSG00000061918.14	50.9836	-0.164648	0.260358	-0.632391	0.527131	0.888825	GUCY1B1	protein_coding
ENSG00000061936.10	765.315	-0.057375	0.0751925	-0.763041	0.445439	0.856503	SFSWAP	protein_coding
ENSG00000061938.19	1000.78	-0.0682779	0.0676909	-1.00867	0.313132	0.78194	TNK2	protein_coding
ENSG00000061987.16	1184.35	-0.054724	0.0647938	-0.844587	0.398341	0.83328	MON2	protein_coding
ENSG00000062038.14	11585.9	-0.0269281	0.0278308	-0.967563	0.333263	0.797428	CDH3	protein_coding
ENSG00000062194.16	1291.83	0.0055288	0.0570651	0.096886	0.922817	0.98922	GPBP1	protein_coding
ENSG00000062282.15	158.655	-1.088	0.149624	-7.27153	3.55431e-13	3.16472e-11	DGAT2	protein_coding
ENSG00000062370.16	153.425	-0.0321598	0.154549	-0.208088	0.83516	0.975748	ZNF112	protein_coding
ENSG00000062485.19	4615.9	-0.034436	0.0350791	-0.981668	0.326263	0.791754	CS	protein_coding
ENSG00000062582.14	614.343	0.0638752	0.0761919	0.838346	0.401836	0.83694	MRPS24	protein_coding
ENSG00000062598.18	796.564	-0.0694691	0.0697573	-0.995869	0.319314	0.787094	ELMO2	protein_coding
ENSG00000062650.19	2052.91	-0.0170753	0.0449069	-0.380237	0.703769	0.94669	WAPL	protein_coding
ENSG00000062716.13	2408.62	-0.0165538	0.0464585	-0.356313	0.721606	0.951153	VMP1	protein_coding
ENSG00000062725.10	884.928	-0.0400545	0.0661216	-0.60577	0.544667	0.89607	APPBP2	protein_coding
ENSG00000062822.15	531.258	0.285405	0.0815576	3.49942	0.000466263	0.00967443	POLD1	protein_coding
ENSG00000063046.18	11346.4	0.0513668	0.0282536	1.81806	0.0690547	0.401567	EIF4B	protein_coding
ENSG00000063127.16	1.78851	0.378233	1.37606	0.274866	0.783419	NA	SLC6A16	protein_coding
ENSG00000063169.11	128.891	-0.201555	0.162712	-1.23872	0.215448	0.691371	BICRA	protein_coding
ENSG00000063176.16	173.164	-0.151121	0.14323	-1.05509	0.291382	0.768427	SPHK2	protein_coding
ENSG00000063177.13	6397.96	-0.00822496	0.0357726	-0.229924	0.818151	0.972167	RPL18	protein_coding
ENSG00000063180.9	30.5246	-0.0273719	0.371937	-0.0735929	0.941334	0.992709	CA11	protein_coding
ENSG00000063241.8	301.225	0.0234157	0.115453	0.202815	0.83928	0.976471	ISOC2	protein_coding
ENSG00000063244.13	3587.24	0.00217484	0.0416225	0.0522514	0.958328	0.995356	U2AF2	protein_coding
ENSG00000063245.15	2217.62	-0.116371	0.0504073	-2.30861	0.0209652	0.19275	EPN1	protein_coding
ENSG00000063322.15	595.861	-0.091244	0.0849456	-1.07415	0.282757	0.761223	MED29	protein_coding
ENSG00000063438.18	3.68147	0.587813	0.938483	0.626344	0.531089	NA	AHRR	protein_coding
ENSG00000063515.3	1.20219	1.34654	1.72031	0.78273	0.433786	NA	GSC2	protein_coding
ENSG00000063587.15	322.48	0.0577667	0.102602	0.563016	0.573424	0.910263	ZNF275	protein_coding
ENSG00000063601.17	1210.4	0.132939	0.0564823	2.35363	0.018591	0.177495	MTMR1	protein_coding
ENSG00000063660.9	3003.33	-0.00313815	0.0396244	-0.0791975	0.936876	0.992622	GPC1	protein_coding
ENSG00000063761.16	81.7835	0.0685731	0.20494	0.334601	0.737926	0.954797	ADCK1	protein_coding
ENSG00000063854.13	309.263	0.0479806	0.109951	0.436383	0.662559	0.938284	HAGH	protein_coding
ENSG00000063978.16	1628.98	0.00110246	0.0511145	0.0215684	0.982792	0.997195	RNF4	protein_coding
ENSG00000064012.22	458.834	-0.0889836	0.0916697	-0.970699	0.331698	0.796027	CASP8	protein_coding
ENSG00000064042.18	46.2839	-0.353409	0.277651	-1.27285	0.20307	0.672452	LIMCH1	protein_coding
ENSG00000064102.15	1041.87	-0.0742923	0.0629651	-1.1799	0.238041	0.718379	INTS13	protein_coding
ENSG00000064115.11	6495.55	0.0338996	0.0304743	1.1124	0.265966	0.745417	TM7SF3	protein_coding
ENSG00000064195.7	159.842	-0.628581	0.150709	-4.17083	3.03493e-05	0.000902215	DLX3	protein_coding
ENSG00000064199.7	253.715	0.193594	0.116493	1.66185	0.0965431	0.48083	SPA17	protein_coding
ENSG00000064225.12	352.608	0.343064	0.111233	3.0842	0.00204104	0.0335755	ST3GAL6	protein_coding
ENSG00000064270.13	93.8611	-0.506435	0.192478	-2.63113	0.00851006	0.10216	ATP2C2	protein_coding
ENSG00000064300.9	26.7313	0.257262	0.360956	0.712722	0.476018	0.869373	NGFR	protein_coding
ENSG00000064309.14	22.3233	0.189273	0.406644	0.465452	0.641608	NA	CDON	protein_coding
ENSG00000064313.12	1140.87	-0.051195	0.0660939	-0.774581	0.438587	0.853337	TAF2	protein_coding
ENSG00000064393.16	1756.38	-0.0282431	0.0576252	-0.490116	0.624052	0.926571	HIPK2	protein_coding
ENSG00000064419.13	1999.51	-0.0642365	0.0471696	-1.36182	0.173255	0.631713	TNPO3	protein_coding
ENSG00000064489.23	114.508	0.0710695	0.174274	0.407803	0.683418	0.942138	BORCS8-MEF2B	protein_coding
ENSG00000064490.14	566.56	0.0498564	0.0811822	0.61413	0.539129	0.89337	RFXANK	protein_coding
ENSG00000064545.15	267.795	0.0513146	0.115825	0.443034	0.657741	0.936304	TMEM161A	protein_coding
ENSG00000064547.14	231.362	-0.110428	0.121938	-0.905605	0.365145	0.816716	LPAR2	protein_coding
ENSG00000064601.19	1033.6	-0.185466	0.062039	-2.98951	0.00279426	0.0435449	CTSA	protein_coding
ENSG00000064607.17	1455.73	0.0472895	0.0559793	0.844768	0.39824	0.83328	SUGP2	protein_coding
ENSG00000064651.14	847.694	0.0841615	0.0725777	1.15961	0.246209	0.724862	SLC12A2	protein_coding
ENSG00000064652.11	642.486	0.000241651	0.0806073	0.00299788	0.997608	0.999618	SNX24	protein_coding
ENSG00000064666.15	5122.25	0.0142631	0.036932	0.386199	0.699349	0.945753	CNN2	protein_coding
ENSG00000064687.13	332.921	-0.11886	0.110147	-1.0791	0.280541	0.759002	ABCA7	protein_coding
ENSG00000064692.20	2.11574	-1.09516	1.26294	-0.867147	0.385862	NA	SNCAIP	protein_coding
ENSG00000064703.12	648.995	0.0737575	0.0742261	0.993686	0.320376	0.788134	DDX20	protein_coding
ENSG00000064726.10	1844.79	-0.0266578	0.0483662	-0.551165	0.58152	0.912828	BTBD1	protein_coding
ENSG00000064763.11	505.733	0.0075816	0.0845928	0.0896247	0.928585	0.990787	FAR2	protein_coding
ENSG00000064886.14	21.9288	0.186904	0.38462	0.485946	0.627006	NA	CHI3L2	protein_coding
ENSG00000064932.16	904.742	0.106298	0.0700715	1.517	0.129267	0.554096	SBNO2	protein_coding
ENSG00000064933.18	517.252	0.173821	0.0836082	2.07899	0.0376181	0.281285	PMS1	protein_coding
ENSG00000064961.19	674.811	0.0595596	0.0726936	0.819323	0.412602	0.842319	HMG20B	protein_coding
ENSG00000064989.13	63.2305	0.0532612	0.233294	0.228301	0.819412	0.972281	CALCRL	protein_coding
ENSG00000064995.18	506.468	-0.125884	0.0821563	-1.53225	0.12546	0.546082	TAF11	protein_coding
ENSG00000064999.15	1191	-0.127526	0.0583771	-2.18452	0.0289243	0.238119	ANKS1A	protein_coding
ENSG00000065000.19	3895.64	0.0088788	0.0364227	0.243771	0.807408	0.969852	AP3D1	protein_coding
ENSG00000065029.15	167.703	0.0904482	0.147804	0.611948	0.540572	0.893581	ZNF76	protein_coding
ENSG00000065054.14	176.89	0.150607	0.142438	1.05735	0.290351	0.767933	SLC9A3R2	protein_coding
ENSG00000065057.9	141.779	-0.00202775	0.154351	-0.0131372	0.989518	0.998226	NTHL1	protein_coding
ENSG00000065060.17	569.583	-0.0496462	0.0788701	-0.629468	0.529043	0.889677	UHRF1BP1	protein_coding
ENSG00000065135.12	3623.59	-0.0572838	0.0365093	-1.56902	0.116644	0.529134	GNAI3	protein_coding
ENSG00000065150.21	6647.69	0.0176635	0.0335439	0.526578	0.598486	0.918632	IPO5	protein_coding
ENSG00000065154.12	4627.2	0.130823	0.0345512	3.78635	0.000152876	0.0037473	OAT	protein_coding
ENSG00000065183.16	1492.16	-0.0330309	0.0516507	-0.639505	0.522494	0.887148	WDR3	protein_coding
ENSG00000065243.20	2007.21	0.0306917	0.0477825	0.642321	0.520665	0.88698	PKN2	protein_coding
ENSG00000065268.11	427.322	0.0192331	0.0940387	0.204523	0.837945	0.976423	WDR18	protein_coding
ENSG00000065308.5	706.42	0.24213	0.0715371	3.38468	0.000712623	0.0138905	TRAM2	protein_coding
ENSG00000065320.9	28.2505	0.322984	0.352764	0.915581	0.359887	0.814441	NTN1	protein_coding
ENSG00000065325.13	2.18162	-0.602173	1.34973	-0.446143	0.655494	NA	GLP2R	protein_coding
ENSG00000065328.16	535.188	0.125705	0.0864799	1.45357	0.146065	0.587528	MCM10	protein_coding
ENSG00000065357.20	3807.59	0.0647765	0.0364104	1.77907	0.0752287	0.418896	DGKA	protein_coding
ENSG00000065361.16	672.492	-0.464298	0.0765574	-6.0647	1.322e-09	8.33266e-08	ERBB3	protein_coding
ENSG00000065413.20	9.94222	-0.446582	0.609707	-0.732453	0.463892	NA	ANKRD44	protein_coding
ENSG00000065427.15	3800.37	-0.00195766	0.0372346	-0.0525763	0.95807	0.995356	KARS1	protein_coding
ENSG00000065457.10	516.038	-0.055728	0.092831	-0.600316	0.548295	0.898172	ADAT1	protein_coding
ENSG00000065485.20	596.607	0.0923898	0.0796529	1.15991	0.246087	0.724862	PDIA5	protein_coding
ENSG00000065491.8	408.89	-0.240703	0.0949212	-2.53582	0.0112184	0.125439	TBC1D22B	protein_coding
ENSG00000065518.8	1032.06	0.0893595	0.0618092	1.44573	0.148253	0.591295	NDUFB4	protein_coding
ENSG00000065526.12	2552.31	-0.000748839	0.0521876	-0.014349	0.988552	0.997948	SPEN	protein_coding
ENSG00000065534.19	160.17	0.161427	0.147165	1.09691	0.272679	0.752193	MYLK	protein_coding
ENSG00000065548.18	2390.98	0.0268227	0.0423629	0.633164	0.526627	0.888825	ZC3H15	protein_coding
ENSG00000065559.15	1406.64	-0.109455	0.0526743	-2.07796	0.037713	0.28165	MAP2K4	protein_coding
ENSG00000065600.13	252.784	0.092395	0.116465	0.793327	0.427587	0.850814	PACC1	protein_coding
ENSG00000065613.15	5902.96	-0.046132	0.035264	-1.30819	0.190809	0.659219	SLK	protein_coding
ENSG00000065615.14	483.003	0.00738442	0.0847673	0.087114	0.930581	0.991274	CYB5R4	protein_coding
ENSG00000065618.21	68629.6	0.232148	0.0222736	10.4226	1.95585e-25	3.98603e-23	COL17A1	protein_coding
ENSG00000065621.15	556.373	0.0413315	0.0827493	0.499479	0.617442	0.924504	GSTO2	protein_coding
ENSG00000065665.21	275.04	0.0317132	0.111669	0.283993	0.776416	0.963041	SEC61A2	protein_coding
ENSG00000065675.15	367.472	0.102768	0.0992799	1.03514	0.300605	0.772403	PRKCQ	protein_coding
ENSG00000065717.15	7.7956	0.0325511	0.679931	0.0478742	0.961817	NA	TLE2	protein_coding
ENSG00000065802.12	594.295	0.0774223	0.0810043	0.95578	0.339183	0.800924	ASB1	protein_coding
ENSG00000065809.13	363.398	-0.166587	0.102338	-1.62781	0.103565	0.500049	FAM107B	protein_coding
ENSG00000065833.9	3091.25	-0.286543	0.0409612	-6.99548	2.64359e-12	2.21409e-10	ME1	protein_coding
ENSG00000065882.16	1592.4	0.109781	0.0552695	1.98628	0.0470024	0.321806	TBC1D1	protein_coding
ENSG00000065883.16	1115.65	-0.0380814	0.0608204	-0.626128	0.531231	0.89058	CDK13	protein_coding
ENSG00000065911.12	2195.42	-0.0475781	0.0455569	-1.04437	0.296316	0.770523	MTHFD2	protein_coding
ENSG00000065923.10	424.069	-0.0741499	0.0945725	-0.784054	0.433009	0.853055	SLC9A7	protein_coding
ENSG00000065970.9	555.714	-0.0615517	0.0798285	-0.771049	0.440678	0.853742	FOXJ2	protein_coding
ENSG00000065978.19	19679.5	0.0490161	0.0271564	1.80495	0.0710818	0.407942	YBX1	protein_coding
ENSG00000065989.16	18.7424	0.368593	0.423525	0.870298	0.384138	NA	PDE4A	protein_coding
ENSG00000066027.12	732.431	-0.0628527	0.0727587	-0.863851	0.38767	0.827614	PPP2R5A	protein_coding
ENSG00000066044.15	1592.86	0.00111762	0.0535967	0.0208525	0.983363	0.997254	ELAVL1	protein_coding
ENSG00000066084.13	2228.57	-0.04088	0.0458241	-0.892108	0.372335	0.820315	DIP2B	protein_coding
ENSG00000066117.15	1530.54	0.0852323	0.0537874	1.58461	0.113054	0.520182	SMARCD1	protein_coding
ENSG00000066135.13	1636.52	-0.0848402	0.0507542	-1.67159	0.0946055	0.475014	KDM4A	protein_coding
ENSG00000066136.20	513.211	-0.167273	0.0857347	-1.95105	0.0510513	0.339747	NFYC	protein_coding
ENSG00000066185.13	3.83046	-0.863383	0.939302	-0.919176	0.358004	NA	ZMYND12	protein_coding
ENSG00000066230.12	145.628	-0.016146	0.152983	-0.105541	0.915946	0.988369	SLC9A3	protein_coding
ENSG00000066248.15	7.98403	-0.17233	0.661073	-0.260682	0.794338	NA	NGEF	protein_coding
ENSG00000066279.18	2016.43	0.162454	0.0485814	3.34395	0.000825937	0.0158135	ASPM	protein_coding
ENSG00000066322.15	3550.43	-0.191808	0.0379797	-5.05029	4.41151e-07	1.9039e-05	ELOVL1	protein_coding
ENSG00000066379.15	258.395	-0.0908641	0.116869	-0.777489	0.436871	0.853055	ZNRD1	protein_coding
ENSG00000066422.5	1020.22	-0.0440119	0.0620503	-0.709293	0.478142	0.870221	ZBTB11	protein_coding
ENSG00000066427.24	412.067	0.0716721	0.0944447	0.758879	0.447925	0.856575	ATXN3	protein_coding
ENSG00000066455.13	1152.44	-0.0585987	0.0570698	-1.02679	0.304519	0.775763	GOLGA5	protein_coding
ENSG00000066468.23	584.862	0.1444	0.085258	1.69369	0.0903251	0.462843	FGFR2	protein_coding
ENSG00000066557.6	576.655	-0.0360781	0.0775727	-0.465088	0.641868	0.930327	LRRC40	protein_coding
ENSG00000066583.12	469.722	0.0737303	0.0923941	0.797997	0.424872	0.84984	ISOC1	protein_coding
ENSG00000066629.18	204.883	-0.138217	0.140224	-0.985683	0.324289	0.79055	EML1	protein_coding
ENSG00000066651.20	266.431	-0.114856	0.117074	-0.981056	0.326565	0.791754	TRMT11	protein_coding
ENSG00000066654.14	1424.96	-0.0111451	0.0539422	-0.206612	0.836313	0.975991	THUMPD1	protein_coding
ENSG00000066697.15	1060.05	0.104968	0.0602788	1.74137	0.0816182	0.4385	MSANTD3	protein_coding
ENSG00000066735.14	32.7437	-0.632783	0.330158	-1.9166	0.0552882	0.354084	KIF26A	protein_coding
ENSG00000066739.12	714.508	0.102092	0.0755554	1.35122	0.176624	0.638204	ATG2B	protein_coding
ENSG00000066777.9	2332.67	-0.0719527	0.0467924	-1.5377	0.124122	0.543365	ARFGEF1	protein_coding
ENSG00000066827.16	150.042	-0.278414	0.149266	-1.86522	0.0621511	0.377851	ZFAT	protein_coding
ENSG00000066855.16	920.367	0.0274061	0.0637553	0.429863	0.667295	0.939287	MTFR1	protein_coding
ENSG00000066923.17	92.9097	0.0687797	0.188505	0.364869	0.715209	0.948992	STAG3	protein_coding
ENSG00000066926.12	466.423	-0.131565	0.0870169	-1.51195	0.130547	0.556857	FECH	protein_coding
ENSG00000066933.16	918.794	0.122877	0.0643806	1.9086	0.0563132	0.357527	MYO9A	protein_coding
ENSG00000067048.17	1641.2	0.0323282	0.0511196	0.632403	0.527123	0.888825	DDX3Y	protein_coding
ENSG00000067057.17	4977.17	0.0528374	0.0351285	1.50412	0.132551	0.560776	PFKP	protein_coding
ENSG00000067064.11	4074.46	0.0134795	0.0356167	0.378459	0.705089	0.947084	IDI1	protein_coding
ENSG00000067066.17	4170.21	0.0308661	0.0351672	0.877695	0.380109	0.823331	SP100	protein_coding
ENSG00000067082.15	9235.62	-0.0801371	0.0309796	-2.58677	0.00968807	0.112753	KLF6	protein_coding
ENSG00000067113.17	246.467	-0.00899995	0.12344	-0.0729098	0.941878	0.992709	PLPP1	protein_coding
ENSG00000067141.17	234.909	-0.0629073	0.120245	-0.523158	0.600864	0.920013	NEO1	protein_coding
ENSG00000067167.8	4372.36	0.010536	0.0363438	0.289899	0.771894	0.962343	TRAM1	protein_coding
ENSG00000067177.15	426.833	0.104309	0.0953316	1.09417	0.273878	0.752858	PHKA1	protein_coding
ENSG00000067182.8	2134.08	-0.0539036	0.0475091	-1.13459	0.256545	0.735013	TNFRSF1A	protein_coding
ENSG00000067191.16	90.0458	0.0382199	0.193668	0.197347	0.843556	0.976624	CACNB1	protein_coding
ENSG00000067208.14	1141.33	-0.0216692	0.061465	-0.352545	0.72443	0.951872	EVI5	protein_coding
ENSG00000067221.14	169.494	0.0535555	0.143802	0.372424	0.709577	0.94764	STOML1	protein_coding
ENSG00000067225.18	46659	0.0198669	0.029	0.685065	0.493303	0.877423	PKM	protein_coding
ENSG00000067248.10	1789.41	-0.0622487	0.0504363	-1.2342	0.217127	0.693586	DHX29	protein_coding
ENSG00000067334.14	2490.07	-0.0399527	0.0420414	-0.950318	0.341951	0.80371	DNTTIP2	protein_coding
ENSG00000067365.15	259.677	-0.0820685	0.125996	-0.651361	0.514814	0.884754	METTL22	protein_coding
ENSG00000067369.14	1937.71	-0.0294915	0.0476003	-0.619564	0.535545	0.891637	TP53BP1	protein_coding
ENSG00000067445.21	41.8846	0.0812144	0.27889	0.291206	0.770894	0.962343	TRO	protein_coding
ENSG00000067533.6	918.132	0.0376317	0.0639988	0.588006	0.556528	0.902323	RRP15	protein_coding
ENSG00000067560.12	9836.23	-0.0175842	0.033072	-0.531694	0.594938	0.917384	RHOA	protein_coding
ENSG00000067596.12	1360.37	0.0223922	0.0537241	0.4168	0.676825	0.941753	DHX8	protein_coding
ENSG00000067601.8	57.5743	-0.247377	0.239536	-1.03274	0.301727	0.773459	PMS2P4	transcribed_unprocessed_pseudogene
ENSG00000067606.17	687.788	-0.0106647	0.0722157	-0.147679	0.882596	0.983138	PRKCZ	protein_coding
ENSG00000067646.12	362.617	0.00973687	0.0967587	0.10063	0.919844	0.988977	ZFY	protein_coding
ENSG00000067704.10	3979.43	0.0709368	0.0367104	1.93234	0.0533181	0.348243	IARS2	protein_coding
ENSG00000067715.14	136.966	0.168194	0.159871	1.05206	0.29277	0.769238	SYT1	protein_coding
ENSG00000067798.16	995.756	-0.0166429	0.0679414	-0.24496	0.806488	0.96982	NAV3	protein_coding
ENSG00000067829.19	468.013	0.015731	0.0928435	0.169436	0.865454	0.98014	IDH3G	protein_coding
ENSG00000067836.13	207.372	0.00566003	0.127996	0.0442203	0.964729	0.995977	ROGDI	protein_coding
ENSG00000067840.12	7.76719	0.488505	0.67548	0.723197	0.469559	NA	PDZD4	protein_coding
ENSG00000067900.8	3510.46	-0.0143485	0.0422277	-0.33979	0.734015	0.954438	ROCK1	protein_coding
ENSG00000067955.15	966.032	0.109808	0.064347	1.70649	0.0879165	0.456042	CBFB	protein_coding
ENSG00000067992.16	149.229	0.0433621	0.153616	0.282276	0.777732	0.963211	PDK3	protein_coding
ENSG00000068001.14	764.711	8.40075e-05	0.0694378	0.00120982	0.999035	0.999866	HYAL2	protein_coding
ENSG00000068024.17	225.757	-0.112443	0.124433	-0.903638	0.366187	0.817702	HDAC4	protein_coding
ENSG00000068028.17	487.157	-0.061819	0.0864315	-0.715237	0.474463	0.869087	RASSF1	protein_coding
ENSG00000068078.19	1390.42	0.126814	0.0542506	2.33756	0.0194102	0.18278	FGFR3	protein_coding
ENSG00000068079.8	408.564	0.133379	0.097926	1.36204	0.173185	0.631678	IFI35	protein_coding
ENSG00000068097.15	550.584	0.0719759	0.0808512	0.890227	0.373344	0.820429	HEATR6	protein_coding
ENSG00000068120.15	1189.89	-0.0415763	0.0582723	-0.713484	0.475546	0.869135	COASY	protein_coding
ENSG00000068137.15	298.404	-0.233333	0.109208	-2.13658	0.0326321	0.257436	PLEKHH3	protein_coding
ENSG00000068305.17	723.707	0.0761748	0.0748435	1.01779	0.308779	0.779349	MEF2A	protein_coding
ENSG00000068308.13	912.73	-0.0709644	0.0665429	-1.06645	0.286222	0.764415	OTUD5	protein_coding
ENSG00000068323.17	1438.79	-0.0864589	0.0543687	-1.59023	0.111782	0.516863	TFE3	protein_coding
ENSG00000068354.16	303.78	0.0974379	0.108962	0.894237	0.371195	0.819977	TBC1D25	protein_coding
ENSG00000068366.20	3838.82	0.190582	0.03557	5.35796	8.4166e-08	4.09489e-06	ACSL4	protein_coding
ENSG00000068383.19	279.526	-0.0909882	0.112431	-0.809281	0.418353	0.846219	INPP5A	protein_coding
ENSG00000068394.11	371.779	0.097455	0.0972361	1.00225	0.316222	0.784094	GPKOW	protein_coding
ENSG00000068400.13	699.282	-0.0451037	0.0772448	-0.583906	0.559283	0.903742	GRIPAP1	protein_coding
ENSG00000068438.15	1240.8	0.0330874	0.0597977	0.553322	0.580043	0.911983	FTSJ1	protein_coding
ENSG00000068489.13	2132.68	0.159263	0.0454499	3.50415	0.000458072	0.00952603	PRR11	protein_coding
ENSG00000068615.19	51.6688	-0.706557	0.263852	-2.67785	0.00740957	0.0927055	REEP1	protein_coding
ENSG00000068650.18	1236.65	0.0837052	0.0599388	1.39651	0.16256	0.616565	ATP11A	protein_coding
ENSG00000068654.16	2915.17	-0.0361654	0.0432976	-0.835276	0.403563	0.837203	POLR1A	protein_coding
ENSG00000068697.7	3609.22	-0.0818526	0.0389899	-2.09933	0.0357879	0.272261	LAPTM4A	protein_coding
ENSG00000068724.17	814.671	-0.0270031	0.0742807	-0.363528	0.71621	0.949264	TTC7A	protein_coding
ENSG00000068745.15	1085.86	-0.0694969	0.0620972	-1.11916	0.26307	0.741488	IP6K2	protein_coding
ENSG00000068781.21	10.5393	0.18741	0.567411	0.33029	0.741181	NA	STON1-GTF2A1L	protein_coding
ENSG00000068784.13	587.393	0.101638	0.0794525	1.27922	0.200818	0.669747	SRBD1	protein_coding
ENSG00000068796.19	1690.73	0.0932366	0.048932	1.90543	0.0567239	0.358769	KIF2A	protein_coding
ENSG00000068878.15	4282.65	0.0551965	0.036542	1.51049	0.130918	0.557793	PSME4	protein_coding
ENSG00000068885.15	558.526	0.198844	0.0808109	2.46061	0.0138702	0.145708	IFT80	protein_coding
ENSG00000068903.20	687.828	0.0243618	0.0758842	0.321039	0.748181	0.957941	SIRT2	protein_coding
ENSG00000068912.14	738.667	0.0441174	0.0708188	0.622962	0.53331	0.891506	ERLEC1	protein_coding
ENSG00000068971.14	417.025	-0.0407717	0.0904501	-0.450765	0.652159	0.935403	PPP2R5B	protein_coding
ENSG00000068976.14	1.26242	0.109759	1.68888	0.0649891	0.948183	NA	PYGM	protein_coding
ENSG00000069011.16	38.7265	-0.0134391	0.313926	-0.0428099	0.965853	0.995977	PITX1	protein_coding
ENSG00000069020.18	2630.27	-0.141106	0.0417005	-3.38379	0.000714926	0.0139206	MAST4	protein_coding
ENSG00000069122.19	2.31597	-0.351479	1.22382	-0.287197	0.773961	NA	ADGRF5	protein_coding
ENSG00000069188.17	262.709	0.494853	0.117048	4.22779	2.36e-05	0.000721453	SDK2	protein_coding
ENSG00000069248.12	1211.32	0.0116879	0.0581077	0.201141	0.840588	0.976515	NUP133	protein_coding
ENSG00000069275.13	6397.33	0.0928815	0.0314423	2.95402	0.00313659	0.047429	NUCKS1	protein_coding
ENSG00000069329.18	4660.05	0.0279019	0.0353628	0.789019	0.430101	0.852438	VPS35	protein_coding
ENSG00000069345.12	2156.62	-0.0783815	0.0466543	-1.68005	0.0929475	0.470548	DNAJA2	protein_coding
ENSG00000069399.15	148.205	0.18998	0.153045	1.24134	0.214482	0.690059	BCL3	protein_coding
ENSG00000069424.15	22.0969	0.216609	0.397411	0.54505	0.585719	NA	KCNAB2	protein_coding
ENSG00000069431.11	1.36413	-0.00207851	1.65716	-0.00125426	0.998999	NA	ABCC9	protein_coding
ENSG00000069482.7	113.378	-0.443608	0.170013	-2.60926	0.00907383	0.107168	GAL	protein_coding
ENSG00000069493.15	2766.87	0.0847896	0.0420422	2.01677	0.043719	0.309373	CLEC2D	protein_coding
ENSG00000069509.6	254.27	-0.117035	0.115033	-1.0174	0.308965	0.779349	FUNDC1	protein_coding
ENSG00000069667.16	465.805	-0.744625	0.0993909	-7.49188	6.78951e-14	6.4525e-12	RORA	protein_coding
ENSG00000069696.7	1.86234	-0.171374	1.37276	-0.124839	0.900651	NA	DRD4	protein_coding
ENSG00000069702.11	178.953	-0.180975	0.140017	-1.29252	0.196176	0.665706	TGFBR3	protein_coding
ENSG00000069764.10	7.38341	-0.369203	0.69428	-0.531779	0.594879	NA	PLA2G10	protein_coding
ENSG00000069812.11	2871.18	-0.100367	0.0416949	-2.40718	0.0160764	0.161663	HES2	protein_coding
ENSG00000069849.11	3014.92	-0.0173669	0.0399501	-0.434716	0.663769	0.938808	ATP1B3	protein_coding
ENSG00000069869.16	1941.78	0.0854746	0.0498297	1.71534	0.0862838	0.45166	NEDD4	protein_coding
ENSG00000069943.10	240.133	0.0604983	0.124791	0.484798	0.62782	0.928483	PIGB	protein_coding
ENSG00000069956.12	4219.27	-0.0180068	0.0350005	-0.514473	0.606921	0.920978	MAPK6	protein_coding
ENSG00000069966.18	634	0.221767	0.0783125	2.83181	0.00462847	0.0643634	GNB5	protein_coding
ENSG00000069974.16	230.809	0.0908641	0.122217	0.743466	0.457199	0.861334	RAB27A	protein_coding
ENSG00000069998.12	442.755	0.232979	0.0902636	2.5811	0.00984857	0.113658	HDHD5	protein_coding
ENSG00000070010.19	1382.75	0.0145086	0.0549917	0.263832	0.791909	0.965771	UFD1	protein_coding
ENSG00000070018.9	688.891	0.0424342	0.0850765	0.498777	0.617937	0.924534	LRP6	protein_coding
ENSG00000070019.5	1.80232	-3.16002	1.647	-1.91865	0.0550292	NA	GUCY2C	protein_coding
ENSG00000070047.13	1540.09	-0.0604581	0.0516941	-1.16953	0.242188	0.721316	PHRF1	protein_coding
ENSG00000070061.16	2474.58	0.030725	0.0421681	0.728632	0.466227	0.864665	ELP1	protein_coding
ENSG00000070081.17	598.139	0.181941	0.081934	2.22058	0.0263795	0.225047	NUCB2	protein_coding
ENSG00000070087.14	3192.56	0.0124493	0.0387765	0.321053	0.74817	0.957941	PFN2	protein_coding
ENSG00000070159.14	1344.87	0.03112	0.0535728	0.580891	0.561314	0.904235	PTPN3	protein_coding
ENSG00000070182.21	173.385	0.226125	0.14191	1.59345	0.11106	0.515453	SPTB	protein_coding
ENSG00000070190.13	1943.74	-0.27941	0.0464736	-6.01222	1.83e-09	1.13398e-07	DAPP1	protein_coding
ENSG00000070214.16	1902.43	-0.000455029	0.0473702	-0.00960581	0.992336	0.999035	SLC44A1	protein_coding
ENSG00000070269.14	459.314	0.0190088	0.0907959	0.209357	0.834169	0.975748	TMEM260	protein_coding
ENSG00000070366.14	1091.66	-0.106295	0.0657657	-1.61627	0.106036	0.506488	SMG6	protein_coding
ENSG00000070367.16	2360.1	0.0740479	0.0432288	1.71293	0.0867253	0.452515	EXOC5	protein_coding
ENSG00000070371.16	335.741	0.0883962	0.11381	0.776697	0.437338	0.853055	CLTCL1	protein_coding
ENSG00000070388.11	2.8073	-1.66543	1.18057	-1.4107	0.158333	NA	FGF22	protein_coding
ENSG00000070404.10	4552.87	0.0783859	0.0429051	1.82696	0.067706	0.397373	FSTL3	protein_coding
ENSG00000070413.20	1780.75	-0.082428	0.0510242	-1.61547	0.106209	0.5069	DGCR2	protein_coding
ENSG00000070423.18	743.071	0.00926442	0.0728341	0.127199	0.898783	0.98562	RNF126	protein_coding
ENSG00000070444.15	539.923	-0.163148	0.0841486	-1.9388	0.0525253	0.345437	MNT	protein_coding
ENSG00000070476.15	391.494	-0.0379102	0.0938071	-0.404129	0.686118	0.943103	ZXDC	protein_coding
ENSG00000070495.15	511.539	-0.0661507	0.0840404	-0.787129	0.431206	0.852547	JMJD6	protein_coding
ENSG00000070501.12	333.463	-0.0498904	0.105815	-0.471488	0.637292	0.929023	POLB	protein_coding
ENSG00000070526.15	27.9764	-0.0811968	0.346797	-0.234133	0.814881	0.971293	ST6GALNAC1	protein_coding
ENSG00000070540.13	431.168	0.0864609	0.092541	0.934299	0.35015	0.808364	WIPI1	protein_coding
ENSG00000070601.10	26.0235	-1.21912	0.371619	-3.28058	0.00103596	0.0192713	FRMPD1	protein_coding
ENSG00000070610.14	669.547	-0.0874359	0.0796825	-1.0973	0.272509	0.752174	GBA2	protein_coding
ENSG00000070614.15	4533.02	-0.0776627	0.0343873	-2.25847	0.0239163	0.211645	NDST1	protein_coding
ENSG00000070669.17	1641.03	-0.424567	0.0495598	-8.56676	1.06435e-17	1.3652e-15	ASNS	protein_coding
ENSG00000070718.12	466.957	0.17435	0.0860897	2.02521	0.0428453	0.305192	AP3M2	protein_coding
ENSG00000070729.14	6.12981	0.148482	0.717945	0.206815	0.836154	NA	CNGB1	protein_coding
ENSG00000070731.11	1035.86	0.0785455	0.0623698	1.25935	0.207904	0.680351	ST6GALNAC2	protein_coding
ENSG00000070756.16	24895.7	0.0370218	0.0261832	1.41395	0.157376	0.607521	PABPC1	protein_coding
ENSG00000070759.17	55.7853	0.142151	0.244636	0.581069	0.561194	0.904235	TESK2	protein_coding
ENSG00000070761.8	442.413	0.059789	0.0890986	0.671043	0.502193	0.881121	CFAP20	protein_coding
ENSG00000070770.9	1904.89	-0.0553223	0.0492794	-1.12263	0.261597	0.739893	CSNK2A2	protein_coding
ENSG00000070778.13	835.572	0.00761468	0.0665193	0.114473	0.908863	0.987387	PTPN21	protein_coding
ENSG00000070785.17	613.855	-0.0558945	0.0757706	-0.737681	0.460708	0.863327	EIF2B3	protein_coding
ENSG00000070808.16	1.31927	-0.66723	1.54937	-0.430646	0.666726	NA	CAMK2A	protein_coding
ENSG00000070814.22	2410.07	0.0676543	0.0425103	1.59148	0.111501	0.516844	TCOF1	protein_coding
ENSG00000070831.17	6649.91	-0.0269827	0.0316687	-0.852031	0.394197	0.830926	CDC42	protein_coding
ENSG00000070882.13	1831.46	0.0435866	0.0493672	0.882907	0.377287	0.822015	OSBPL3	protein_coding
ENSG00000070886.12	1.63381	2.13273	1.60605	1.32793	0.184201	NA	EPHA8	protein_coding
ENSG00000070950.10	644.029	0.126445	0.0752877	1.67949	0.0930566	0.470594	RAD18	protein_coding
ENSG00000070961.15	2569.03	-0.0560632	0.0430864	-1.30118	0.193197	0.66156	ATP2B1	protein_coding
ENSG00000071051.14	940.823	0.0166552	0.0686446	0.242629	0.808293	0.969852	NCK2	protein_coding
ENSG00000071054.16	7180.11	0.0615072	0.0306519	2.00663	0.0447886	0.312542	MAP4K4	protein_coding
ENSG00000071073.13	43.0509	-0.230875	0.275434	-0.838222	0.401906	0.83694	MGAT4A	protein_coding
ENSG00000071082.11	7292.18	-0.0134014	0.0340783	-0.393254	0.694132	0.945024	RPL31	protein_coding
ENSG00000071127.17	11285.7	-0.0100628	0.0316022	-0.318421	0.750166	0.95912	WDR1	protein_coding
ENSG00000071189.21	896.846	0.0111378	0.0687032	0.162114	0.871216	0.981271	SNX13	protein_coding
ENSG00000071205.12	633.244	-0.00270765	0.0818105	-0.0330966	0.973598	0.996803	ARHGAP10	protein_coding
ENSG00000071242.12	325.159	0.0656193	0.105404	0.622548	0.533581	0.891506	RPS6KA2	protein_coding
ENSG00000071243.16	143.782	-0.0974614	0.154565	-0.630552	0.528334	0.889299	ING3	protein_coding
ENSG00000071246.11	78.0339	-0.0650436	0.208557	-0.311875	0.755136	0.959313	VASH1	protein_coding
ENSG00000071282.12	38.9875	0.280219	0.291081	0.962687	0.335705	0.798772	LMCD1	protein_coding
ENSG00000071462.12	818.386	-0.00596604	0.0699581	-0.0852801	0.932039	0.991593	BUD23	protein_coding
ENSG00000071537.14	2589	-0.0501515	0.0438375	-1.14403	0.25261	0.730355	SEL1L	protein_coding
ENSG00000071539.14	866.794	0.170194	0.0659507	2.58063	0.00986204	0.113695	TRIP13	protein_coding
ENSG00000071553.17	1455.99	-0.0559862	0.0566459	-0.988353	0.32298	0.789864	ATP6AP1	protein_coding
ENSG00000071564.17	1476.92	0.0629576	0.0515945	1.22024	0.222374	0.699621	TCF3	protein_coding
ENSG00000071575.11	122.778	0.146265	0.171269	0.854009	0.3931	0.830926	TRIB2	protein_coding
ENSG00000071626.17	2506.45	-0.0263739	0.0439298	-0.600365	0.548263	0.898172	DAZAP1	protein_coding
ENSG00000071655.18	1063.54	0.069201	0.0652094	1.06121	0.288593	0.766601	MBD3	protein_coding
ENSG00000071794.16	495.716	0.164582	0.0887068	1.85535	0.0635469	0.382533	HLTF	protein_coding
ENSG00000071859.15	720.132	-0.047641	0.0737865	-0.64566	0.518499	0.886653	FAM50A	protein_coding
ENSG00000071889.17	359.623	0.0825468	0.0985624	0.837508	0.402307	0.837184	FAM3A	protein_coding
ENSG00000071894.17	1117.39	-0.0787787	0.0652491	-1.20735	0.227296	0.706321	CPSF1	protein_coding
ENSG00000071909.19	265.949	-0.196055	0.128513	-1.52556	0.127119	0.54963	MYO3B	protein_coding
ENSG00000071967.12	990.215	0.13168	0.0617123	2.13377	0.0328613	0.258688	CYBRD1	protein_coding
ENSG00000071991.9	1.15855	0.479686	1.68496	0.284686	0.775884	NA	CDH19	protein_coding
ENSG00000071994.11	1259.13	-0.116467	0.0568951	-2.04705	0.0406534	0.295898	PDCD2	protein_coding
ENSG00000072041.17	2171.34	0.0480182	0.0473531	1.01404	0.310562	0.780209	SLC6A15	protein_coding
ENSG00000072042.13	2895.98	0.0246839	0.0431699	0.571785	0.567468	0.907612	RDH11	protein_coding
ENSG00000072062.14	977.241	-0.0295554	0.0710511	-0.415974	0.677429	0.941753	PRKACA	protein_coding
ENSG00000072071.16	372.627	-0.163728	0.102275	-1.60086	0.109409	0.511933	ADGRL1	protein_coding
ENSG00000072110.14	28039.5	0.0480498	0.0265399	1.81048	0.0702218	0.405349	ACTN1	protein_coding
ENSG00000072121.16	1077.68	-0.0434639	0.0637041	-0.682278	0.495063	0.878235	ZFYVE26	protein_coding
ENSG00000072133.11	131.447	0.0724442	0.160354	0.451777	0.65143	0.935403	RPS6KA6	protein_coding
ENSG00000072134.15	1026.22	-0.0496847	0.062365	-0.796676	0.425639	0.850402	EPN2	protein_coding
ENSG00000072135.13	245.481	0.0431699	0.120942	0.356948	0.721131	0.95098	PTPN18	protein_coding
ENSG00000072163.20	2.60958	0.050429	1.17744	0.0428295	0.965837	NA	LIMS2	protein_coding
ENSG00000072195.15	462.597	0.0815232	0.0945497	0.862225	0.388563	0.827865	SPEG	protein_coding
ENSG00000072201.14	255.196	-0.261118	0.118665	-2.20047	0.0277739	0.232086	LNX1	protein_coding
ENSG00000072210.19	1438.55	-0.0131417	0.0516994	-0.254194	0.799346	0.967949	ALDH3A2	protein_coding
ENSG00000072274.13	2220.05	0.0943951	0.0474796	1.98812	0.0467986	0.32105	TFRC	protein_coding
ENSG00000072310.17	2039.94	-0.011999	0.0464391	-0.258381	0.796113	0.967617	SREBF1	protein_coding
ENSG00000072315.3	1.80236	0.332886	1.37347	0.242368	0.808495	NA	TRPC5	protein_coding
ENSG00000072364.13	4477.14	0.00978804	0.0431881	0.226637	0.820706	0.972338	AFF4	protein_coding
ENSG00000072401.15	395.737	-0.0115026	0.0929671	-0.123728	0.901531	0.986313	UBE2D1	protein_coding
ENSG00000072415.9	1545.95	-0.0640728	0.0556307	-1.15175	0.249423	0.727716	MPP5	protein_coding
ENSG00000072422.17	181.983	0.310941	0.141112	2.20351	0.0275587	0.231004	RHOBTB1	protein_coding
ENSG00000072501.19	2953.84	0.116562	0.0393255	2.96403	0.00303642	0.0463207	SMC1A	protein_coding
ENSG00000072506.13	1131.62	-0.129159	0.0596908	-2.1638	0.0304797	0.24574	HSD17B10	protein_coding
ENSG00000072518.20	1291.96	-0.122095	0.0571512	-2.13635	0.032651	0.257474	MARK2	protein_coding
ENSG00000072571.20	952.288	0.254465	0.0632608	4.02248	5.75896e-05	0.00159083	HMMR	protein_coding
ENSG00000072609.17	767.479	-0.00158303	0.069035	-0.0229309	0.981705	0.997195	CHFR	protein_coding
ENSG00000072657.9	4.11624	-0.298211	0.904917	-0.329545	0.741744	NA	TRHDE	protein_coding
ENSG00000072682.18	1160.06	0.154418	0.0649642	2.37697	0.0174556	0.169942	P4HA2	protein_coding
ENSG00000072736.19	1042.87	-0.0310398	0.0608764	-0.509882	0.610134	0.921712	NFATC3	protein_coding
ENSG00000072756.17	516.879	-0.0212281	0.087032	-0.243911	0.8073	0.969852	TRNT1	protein_coding
ENSG00000072778.20	1960.25	-0.117463	0.0508146	-2.3116	0.0207999	0.191714	ACADVL	protein_coding
ENSG00000072786.13	1390.81	0.092407	0.0545452	1.69414	0.0902395	0.462843	STK10	protein_coding
ENSG00000072803.17	1527.77	-0.0559312	0.0506662	-1.10392	0.269629	0.74992	FBXW11	protein_coding
ENSG00000072818.12	24.1284	0.464715	0.383161	1.21285	0.225188	NA	ACAP1	protein_coding
ENSG00000072832.15	176.612	0.159995	0.146465	1.09238	0.274668	0.753114	CRMP1	protein_coding
ENSG00000072840.13	849.642	0.180026	0.0693896	2.59442	0.009475	0.110977	EVC	protein_coding
ENSG00000072849.11	589.641	-0.00972183	0.0780879	-0.124499	0.900921	0.986313	DERL2	protein_coding
ENSG00000072858.11	3.64264	-1.35797	0.983585	-1.38064	0.16739	NA	SIDT1	protein_coding
ENSG00000072864.16	1403.82	0.0350195	0.0552032	0.634374	0.525837	0.888825	NDE1	protein_coding
ENSG00000072952.18	46.7755	-0.373307	0.265922	-1.40382	0.160371	0.6129	IRAG1	protein_coding
ENSG00000072954.7	29.0338	-0.613117	0.352027	-1.74168	0.0815651	0.438478	TMEM38A	protein_coding
ENSG00000072958.9	918.926	0.0278147	0.0630325	0.441275	0.659014	0.936881	AP1M1	protein_coding
ENSG00000073008.15	2405.24	-0.0262971	0.0425138	-0.618554	0.53621	0.89166	PVR	protein_coding
ENSG00000073050.12	428.998	0.192089	0.0907402	2.11691	0.0342671	0.265314	XRCC1	protein_coding
ENSG00000073060.16	1456.67	0.0409568	0.054521	0.751212	0.452525	0.858269	SCARB1	protein_coding
ENSG00000073067.14	4.66537	-1.25674	0.909355	-1.38201	0.166969	NA	CYP2W1	protein_coding
ENSG00000073111.14	778.362	0.121455	0.0725623	1.6738	0.09417	0.474003	MCM2	protein_coding
ENSG00000073150.14	13.4229	-0.0670617	0.50037	-0.134024	0.893383	NA	PANX2	protein_coding
ENSG00000073169.14	405.767	-0.0783224	0.0952909	-0.82193	0.411117	0.84167	SELENOO	protein_coding
ENSG00000073282.13	5917.04	0.112301	0.0315418	3.56039	0.000370299	0.00798122	TP63	protein_coding
ENSG00000073331.18	314.629	0.0444778	0.107618	0.413292	0.679393	0.941887	ALPK1	protein_coding
ENSG00000073350.14	611.312	-0.231111	0.0779358	-2.9654	0.00302287	0.0461662	LLGL2	protein_coding
ENSG00000073417.15	571.339	-0.016707	0.0838281	-0.199301	0.842027	0.976624	PDE8A	protein_coding
ENSG00000073464.13	6.93008	-0.201805	0.685513	-0.294385	0.768464	NA	CLCN4	protein_coding
ENSG00000073536.18	476.379	0.0721009	0.0862711	0.835749	0.403296	0.837203	NLE1	protein_coding
ENSG00000073578.17	1566.28	0.0815449	0.0550977	1.48001	0.138872	0.57344	SDHA	protein_coding
ENSG00000073584.20	2343.81	0.0170037	0.0446704	0.380649	0.703464	0.946606	SMARCE1	protein_coding
ENSG00000073598.6	16.9661	0.209001	0.468944	0.445683	0.655826	NA	FNDC8	protein_coding
ENSG00000073605.18	123.828	0.0610012	0.172776	0.353064	0.72404	0.951791	GSDMB	protein_coding
ENSG00000073614.13	1810.18	0.00979513	0.0477314	0.205213	0.837405	0.976423	KDM5A	protein_coding
ENSG00000073670.14	2.9826	-0.924424	1.07974	-0.856152	0.391914	NA	ADAM11	protein_coding
ENSG00000073711.11	819.361	0.1459	0.0672813	2.1685	0.0301203	0.244216	PPP2R3A	protein_coding
ENSG00000073712.15	599.216	0.0638662	0.0812983	0.785578	0.432115	0.852792	FERMT2	protein_coding
ENSG00000073734.10	4.53517	-0.0710462	0.861871	-0.0824325	0.934303	NA	ABCB11	protein_coding
ENSG00000073737.17	361.84	-0.822146	0.0992463	-8.2839	1.19206e-16	1.40159e-14	DHRS9	protein_coding
ENSG00000073756.12	7463.04	0.00972309	0.0333967	0.291139	0.770945	0.962343	PTGS2	protein_coding
ENSG00000073792.16	4043.13	0.000137287	0.0391926	0.00350287	0.997205	0.999618	IGF2BP2	protein_coding
ENSG00000073803.14	442.43	-0.0976324	0.0887913	-1.09957	0.271519	0.751299	MAP3K13	protein_coding
ENSG00000073849.15	412.798	0.119158	0.0916735	1.2998	0.193668	0.662187	ST6GAL1	protein_coding
ENSG00000073905.8	1161.75	0.00597378	0.0616878	0.096839	0.922854	0.98922	VDAC1P1	processed_pseudogene
ENSG00000073910.22	82.6045	-0.827133	0.205846	-4.01822	5.864e-05	0.00161156	FRY	protein_coding
ENSG00000073921.18	5603.27	0.0334303	0.0349781	0.95575	0.339199	0.800924	PICALM	protein_coding
ENSG00000073969.18	1138.67	-0.106456	0.0581353	-1.83118	0.0670743	0.395422	NSF	protein_coding
ENSG00000074047.22	10.261	-0.894055	0.577607	-1.54786	0.121656	NA	GLI2	protein_coding
ENSG00000074054.19	2539.88	-0.0893787	0.042337	-2.11112	0.0347616	0.268011	CLASP1	protein_coding
ENSG00000074071.15	918.069	-0.0404341	0.0661145	-0.611577	0.540817	0.89387	MRPS34	protein_coding
ENSG00000074181.9	1370.44	-0.389647	0.0557488	-6.98934	2.76175e-12	2.29213e-10	NOTCH3	protein_coding
ENSG00000074201.9	1619.49	0.0219835	0.0505624	0.434779	0.663723	0.938808	CLNS1A	protein_coding
ENSG00000074211.14	250.252	-0.409513	0.118331	-3.46073	0.000538704	0.0109423	PPP2R2C	protein_coding
ENSG00000074219.14	297.023	0.26314	0.107143	2.45597	0.0140505	0.146595	TEAD2	protein_coding
ENSG00000074266.21	433.222	0.0407553	0.0914474	0.44567	0.655836	0.936075	EED	protein_coding
ENSG00000074276.10	50.2602	0.216	0.261132	0.82717	0.408141	0.839864	CDHR2	protein_coding
ENSG00000074317.11	12.6888	-0.488076	0.51497	-0.947775	0.343244	NA	SNCB	protein_coding
ENSG00000074319.13	1321.5	0.0449302	0.0561961	0.799525	0.423986	0.849632	TSG101	protein_coding
ENSG00000074356.17	935.542	-0.0380066	0.0637509	-0.596173	0.55106	0.899448	NCBP3	protein_coding
ENSG00000074370.18	15.449	0.466138	0.462785	1.00724	0.313817	NA	ATP2A3	protein_coding
ENSG00000074410.14	2329.55	0.274552	0.0444806	6.1724	6.72617e-10	4.46998e-08	CA12	protein_coding
ENSG00000074416.14	1137.66	0.178988	0.0625066	2.86351	0.00418979	0.0598047	MGLL	protein_coding
ENSG00000074527.13	322.003	0.0674197	0.102948	0.654893	0.512537	0.883381	NTN4	protein_coding
ENSG00000074582.15	623.451	-0.000437812	0.0775241	-0.00564743	0.995494	0.999618	BCS1L	protein_coding
ENSG00000074590.13	600.548	0.274954	0.0783312	3.51014	0.000447863	0.00936683	NUAK1	protein_coding
ENSG00000074603.19	1196.39	-0.000687753	0.0564052	-0.0121931	0.990272	0.998659	DPP8	protein_coding
ENSG00000074621.14	231.644	0.264985	0.123289	2.1493	0.0316107	0.252418	SLC24A1	protein_coding
ENSG00000074657.14	1774.8	0.158722	0.0495991	3.2001	0.00137378	0.0243929	ZNF532	protein_coding
ENSG00000074695.6	3579.62	0.127827	0.0377971	3.38193	0.000719779	0.0139854	LMAN1	protein_coding
ENSG00000074696.13	2217.93	0.0659976	0.043702	1.51017	0.130999	0.557793	HACD3	protein_coding
ENSG00000074706.13	1.32116	1.64757	1.7784	0.92643	0.354223	NA	IPCEF1	protein_coding
ENSG00000074755.15	1337.26	-0.0189447	0.0556173	-0.340625	0.733386	0.95435	ZZEF1	protein_coding
ENSG00000074800.16	37270	0.048542	0.0276309	1.7568	0.0789511	0.430092	ENO1	protein_coding
ENSG00000074842.8	1288.32	-0.0234329	0.0586211	-0.399735	0.689351	0.943191	MYDGF	protein_coding
ENSG00000074855.11	113.869	-0.232123	0.169941	-1.36591	0.171968	0.630814	ANO8	protein_coding
ENSG00000074935.14	240.091	-0.26158	0.121089	-2.16023	0.0307552	0.247321	TUBE1	protein_coding
ENSG00000074964.17	288.624	-0.416155	0.109837	-3.78886	0.000151342	0.00372606	ARHGEF10L	protein_coding
ENSG00000074966.11	2.92107	-2.2601	1.25624	-1.7991	0.0720031	NA	TXK	protein_coding
ENSG00000075073.15	6.31983	-0.362354	0.797714	-0.45424	0.649656	NA	TACR2	protein_coding
ENSG00000075089.9	488.047	0.0548956	0.0843762	0.650606	0.515301	0.884986	ACTR6	protein_coding
ENSG00000075131.10	1588.36	0.0278566	0.065203	0.427229	0.669212	0.940024	TIPIN	protein_coding
ENSG00000075142.14	1720.32	0.00818982	0.049389	0.165823	0.868296	0.980864	SRI	protein_coding
ENSG00000075151.20	3023.42	-0.0135049	0.0390388	-0.345935	0.729391	0.95326	EIF4G3	protein_coding
ENSG00000075188.9	753.583	0.060321	0.0735625	0.819996	0.412219	0.842057	NUP37	protein_coding
ENSG00000075213.11	235.219	-0.356013	0.126284	-2.81915	0.00481517	0.0665059	SEMA3A	protein_coding
ENSG00000075218.19	463.23	0.263471	0.0895339	2.9427	0.00325365	0.0487172	GTSE1	protein_coding
ENSG00000075223.14	4697.82	0.155168	0.0354477	4.37739	1.20111e-05	0.000397669	SEMA3C	protein_coding
ENSG00000075234.17	224.805	-0.133113	0.121414	-1.09635	0.272925	0.752349	TTC38	protein_coding
ENSG00000075239.14	1042.52	0.101332	0.060893	1.6641	0.0960928	0.479471	ACAT1	protein_coding
ENSG00000075240.17	393.537	0.164213	0.0950642	1.72739	0.0840974	0.445361	GRAMD4	protein_coding
ENSG00000075275.18	2285.73	0.134555	0.0486606	2.76517	0.00568936	0.075619	CELSR1	protein_coding
ENSG00000075292.19	2164.87	-0.039363	0.0514674	-0.764815	0.444382	0.856362	ZNF638	protein_coding
ENSG00000075303.13	232.686	0.0935478	0.126319	0.74057	0.458954	0.862141	SLC25A40	protein_coding
ENSG00000075336.12	425.237	0.0956388	0.0990274	0.965781	0.334154	0.797845	TIMM21	protein_coding
ENSG00000075340.23	5.36682	0.412073	0.789778	0.521759	0.601838	NA	ADD2	protein_coding
ENSG00000075391.17	1797.04	0.0659758	0.0505113	1.30616	0.191498	0.659219	RASAL2	protein_coding
ENSG00000075399.14	155.124	-0.160151	0.14931	-1.07261	0.283447	0.762034	VPS9D1	protein_coding
ENSG00000075407.18	986.464	0.136322	0.0678144	2.01021	0.0444085	0.311488	ZNF37A	protein_coding
ENSG00000075413.18	2416.12	-0.00511564	0.0450017	-0.113677	0.909494	0.987444	MARK3	protein_coding
ENSG00000075415.13	7765.5	0.0172316	0.0331138	0.520375	0.602802	0.920013	SLC25A3	protein_coding
ENSG00000075420.13	2556.25	0.0423239	0.0438723	0.964706	0.334692	0.798196	FNDC3B	protein_coding
ENSG00000075426.12	3559.7	-0.143279	0.0402103	-3.56323	0.000366321	0.00790477	FOSL2	protein_coding
ENSG00000075461.6	3.68126	0.598638	0.942632	0.635071	0.525382	NA	CACNG4	protein_coding
ENSG00000075539.15	3415.99	0.039917	0.0416151	0.959194	0.337461	0.800415	FRYL	protein_coding
ENSG00000075568.17	2318.03	0.0489802	0.0433182	1.13071	0.258178	0.73621	TMEM131	protein_coding
ENSG00000075618.18	11677.1	0.116568	0.0320029	3.64243	0.000270079	0.00610072	FSCN1	protein_coding
ENSG00000075624.17	115319	-0.0080184	0.0277284	-0.289177	0.772446	0.962343	ACTB	protein_coding
ENSG00000075643.6	181.507	-0.217618	0.134964	-1.61241	0.106872	0.507744	MOCOS	protein_coding
ENSG00000075651.16	554.5	-0.144212	0.0831459	-1.73445	0.0828387	0.441181	PLD1	protein_coding
ENSG00000075673.12	291.439	-0.393048	0.115239	-3.41074	0.000647879	0.0127778	ATP12A	protein_coding
ENSG00000075702.18	192.068	0.0168499	0.133696	0.126032	0.899707	0.986035	WDR62	protein_coding
ENSG00000075711.21	5430.07	0.0428314	0.0352253	1.21593	0.224013	0.702317	DLG1	protein_coding
ENSG00000075785.14	6826.56	-0.0231982	0.031193	-0.743698	0.457059	0.861247	RAB7A	protein_coding
ENSG00000075790.11	1404.16	0.16826	0.0540414	3.11354	0.00184857	0.0309647	BCAP29	protein_coding
ENSG00000075826.17	24.2449	0.128349	0.370818	0.346124	0.72925	NA	SEC31B	protein_coding
ENSG00000075856.12	1197.57	-0.0296767	0.0562626	-0.527467	0.597869	0.918632	SART3	protein_coding
ENSG00000075886.11	5.29214	-0.142266	0.817942	-0.173931	0.861919	NA	TUBA3D	protein_coding
ENSG00000075914.13	540.463	0.0458272	0.081182	0.564499	0.572414	0.910174	EXOSC7	protein_coding
ENSG00000075945.13	980.001	0.128662	0.0636627	2.021	0.0432801	0.307308	KIFAP3	protein_coding
ENSG00000075975.16	751.234	-0.0183784	0.0691635	-0.265724	0.790451	0.965277	MKRN2	protein_coding
ENSG00000076003.5	1116.16	0.117029	0.0611866	1.91266	0.0557912	0.355691	MCM6	protein_coding
ENSG00000076043.11	2144.89	-0.0659595	0.0448389	-1.47103	0.141282	0.57819	REXO2	protein_coding
ENSG00000076053.11	616.734	-0.0191894	0.076531	-0.25074	0.802015	0.968677	RBM7	protein_coding
ENSG00000076067.13	1895.97	-0.00748421	0.0565435	-0.132362	0.894698	0.984593	RBMS2	protein_coding
ENSG00000076108.11	3585.29	-0.0255017	0.0385942	-0.660764	0.508764	0.883108	BAZ2A	protein_coding
ENSG00000076201.15	1108.24	-0.0419731	0.0624891	-0.671688	0.501783	0.880951	PTPN23	protein_coding
ENSG00000076242.16	899.954	0.0514575	0.0638178	0.80632	0.420058	0.847044	MLH1	protein_coding
ENSG00000076248.11	722.017	0.117525	0.0718727	1.63518	0.102011	0.495941	UNG	protein_coding
ENSG00000076258.10	50.9303	0.270047	0.260694	1.03588	0.30026	0.772312	FMO4	protein_coding
ENSG00000076321.11	543.57	-0.0304226	0.0829174	-0.366903	0.713692	0.948796	KLHL20	protein_coding
ENSG00000076344.16	1.18221	0.401455	1.73448	0.231456	0.816961	NA	RGS11	protein_coding
ENSG00000076351.13	208.996	0.0973304	0.130185	0.747629	0.454684	0.859551	SLC46A1	protein_coding
ENSG00000076356.7	1529.89	-0.00217042	0.0510707	-0.0424982	0.966102	0.995977	PLXNA2	protein_coding
ENSG00000076382.17	751.767	0.127172	0.0713399	1.78261	0.0746491	0.417443	SPAG5	protein_coding
ENSG00000076513.17	2345.39	-0.19596	0.0454124	-4.31512	1.59515e-05	0.000512403	ANKRD13A	protein_coding
ENSG00000076554.15	1342.71	-0.0821376	0.0564686	-1.45457	0.145788	0.587427	TPD52	protein_coding
ENSG00000076555.15	67.1041	0.384082	0.236908	1.62123	0.104969	0.503621	ACACB	protein_coding
ENSG00000076604.15	1290.14	-0.0546689	0.0542936	-1.00691	0.313976	0.782698	TRAF4	protein_coding
ENSG00000076641.4	318.564	0.0426266	0.10416	0.40924	0.682363	0.942138	PAG1	protein_coding
ENSG00000076650.7	176.932	0.00675653	0.140003	0.0482599	0.961509	0.995977	GPATCH1	protein_coding
ENSG00000076662.10	81.4845	0.0970047	0.209264	0.463553	0.642968	0.931101	ICAM3	protein_coding
ENSG00000076685.19	2420.73	-0.186404	0.0427651	-4.35879	1.30783e-05	0.000426078	NT5C2	protein_coding
ENSG00000076706.17	439.317	0.20634	0.0932543	2.21266	0.0269212	0.227763	MCAM	protein_coding
ENSG00000076716.9	104.133	0.353884	0.188261	1.87975	0.060142	0.372426	GPC4	protein_coding
ENSG00000076770.14	458.665	0.0107568	0.0960251	0.112021	0.910807	0.987547	MBNL3	protein_coding
ENSG00000076826.10	433.797	-0.420954	0.0930261	-4.52512	6.03608e-06	0.000214561	CAMSAP3	protein_coding
ENSG00000076864.19	116.917	-0.250169	0.170436	-1.46782	0.142153	0.580532	RAP1GAP	protein_coding
ENSG00000076924.12	658.119	0.00142885	0.0783823	0.0182293	0.985456	0.997663	XAB2	protein_coding
ENSG00000076928.18	1874.63	0.029674	0.0500086	0.593378	0.552928	0.900613	ARHGEF1	protein_coding
ENSG00000076944.16	923.231	0.0166142	0.0635927	0.261259	0.793893	0.966658	STXBP2	protein_coding
ENSG00000076984.18	575.224	0.0147022	0.0805229	0.182584	0.855124	0.978154	MAP2K7	protein_coding
ENSG00000077044.11	197.908	0.00734047	0.133203	0.0551074	0.956053	0.995356	DGKD	protein_coding
ENSG00000077063.11	1.10466	-2.37445	1.95539	-1.21431	0.224628	NA	CTTNBP2	protein_coding
ENSG00000077092.19	2.2524	-0.702408	1.38624	-0.506699	0.612366	NA	RARB	protein_coding
ENSG00000077097.15	3795.91	0.0453911	0.038759	1.17111	0.241554	0.720976	TOP2B	protein_coding
ENSG00000077147.16	5244.94	-0.00560105	0.0333994	-0.167699	0.86682	0.980306	TM9SF3	protein_coding
ENSG00000077150.20	893.569	-0.144316	0.0676916	-2.13196	0.0330101	0.259636	NFKB2	protein_coding
ENSG00000077152.11	340.799	0.00565132	0.106916	0.0528574	0.957846	0.995356	UBE2T	protein_coding
ENSG00000077157.22	244	-0.0363038	0.125429	-0.289437	0.772247	0.962343	PPP1R12B	protein_coding
ENSG00000077232.18	3906.92	0.118877	0.0370016	3.21277	0.00131464	0.023502	DNAJC10	protein_coding
ENSG00000077235.18	2697.49	-0.0403826	0.0427414	-0.944812	0.344755	0.805335	GTF3C1	protein_coding
ENSG00000077238.14	2238.83	0.0275125	0.0443472	0.62039	0.535001	0.891637	IL4R	protein_coding
ENSG00000077254.14	1047.73	0.165848	0.0611165	2.71363	0.006655	0.0851822	USP33	protein_coding
ENSG00000077264.15	4.75071	0.421999	0.871393	0.484281	0.628187	NA	PAK3	protein_coding
ENSG00000077274.9	2.39442	0.0485415	1.19376	0.0406626	0.967565	NA	CAPN6	protein_coding
ENSG00000077312.9	1057.14	0.0467952	0.0624229	0.749648	0.453466	0.85871	SNRPA	protein_coding
ENSG00000077348.9	146.354	0.0530174	0.154059	0.344136	0.730744	0.953693	EXOSC5	protein_coding
ENSG00000077380.16	3843.07	0.0427899	0.0380455	1.12471	0.260714	0.739626	DYNC1I2	protein_coding
ENSG00000077454.16	312.392	-0.121331	0.104473	-1.16135	0.245498	0.724292	LRCH4	protein_coding
ENSG00000077458.13	204.655	0.208413	0.131518	1.58468	0.11304	0.520182	FAM76B	protein_coding
ENSG00000077463.15	296.229	-0.220708	0.109588	-2.01398	0.0440117	0.310247	SIRT6	protein_coding
ENSG00000077514.9	495.877	0.207205	0.0840899	2.46409	0.0137361	0.144548	POLD3	protein_coding
ENSG00000077522.13	1.2934	-3.78703	1.80347	-2.09986	0.0357413	NA	ACTN2	protein_coding
ENSG00000077549.19	4576.63	-0.042204	0.0382404	-1.10365	0.269745	0.74992	CAPZB	protein_coding
ENSG00000077585.14	235.966	0.0902992	0.120076	0.752019	0.45204	0.858041	GPR137B	protein_coding
ENSG00000077616.11	8.39236	0.639154	0.659007	0.969875	0.332109	NA	NAALAD2	protein_coding
ENSG00000077684.16	264.639	0.111059	0.113536	0.978181	0.327985	0.793258	JADE1	protein_coding
ENSG00000077713.19	760.322	0.176707	0.0729649	2.42181	0.0154432	0.157192	SLC25A43	protein_coding
ENSG00000077721.16	1731.21	-0.00692806	0.0481069	-0.144014	0.88549	0.98321	UBE2A	protein_coding
ENSG00000077782.21	38.645	0.0116336	0.301262	0.0386161	0.969196	0.996612	FGFR1	protein_coding
ENSG00000077800.13	9.88394	-0.727651	0.583019	-1.24807	0.212004	NA	FKBP6	protein_coding
ENSG00000077942.19	748.283	0.268616	0.0691421	3.88499	0.000102335	0.00262521	FBLN1	protein_coding
ENSG00000078018.20	1093.32	-0.633104	0.0604587	-10.4717	1.16564e-25	2.42957e-23	MAP2	protein_coding
ENSG00000078043.16	309.714	0.25313	0.111981	2.26048	0.0237912	0.211015	PIAS2	protein_coding
ENSG00000078061.13	625.038	0.0881658	0.0835721	1.05497	0.29144	0.768427	ARAF	protein_coding
ENSG00000078070.13	336.027	0.0412246	0.102617	0.401735	0.687879	0.943143	MCCC1	protein_coding
ENSG00000078081.8	355.77	0.0377324	0.100442	0.375662	0.707168	0.947541	LAMP3	protein_coding
ENSG00000078098.14	174.594	0.172316	0.144271	1.19439	0.232325	0.712951	FAP	protein_coding
ENSG00000078114.19	304.381	-0.83372	0.115711	-7.20517	5.79713e-13	5.13676e-11	NEBL	protein_coding
ENSG00000078124.12	1172.88	0.157116	0.0573277	2.74066	0.0061316	0.0805629	ACER3	protein_coding
ENSG00000078140.14	2440.4	0.000700328	0.0451161	0.0155228	0.987615	0.997853	UBE2K	protein_coding
ENSG00000078142.13	902.364	0.0170801	0.0666369	0.256317	0.797706	0.967949	PIK3C3	protein_coding
ENSG00000078177.14	430.671	0.105883	0.0907745	1.16644	0.243437	0.722162	N4BP2	protein_coding
ENSG00000078237.7	1837.21	-0.110258	0.0477586	-2.30865	0.0209628	0.19275	TIGAR	protein_coding
ENSG00000078246.17	503.276	0.0035947	0.0888438	0.0404609	0.967726	0.996449	TULP3	protein_coding
ENSG00000078269.15	402.909	0.215505	0.0966451	2.22986	0.0257568	0.221591	SYNJ2	protein_coding
ENSG00000078304.19	1982.18	0.0341612	0.0503929	0.677898	0.497836	0.878945	PPP2R5C	protein_coding
ENSG00000078319.10	262.105	-0.0593613	0.114492	-0.518475	0.604127	0.920013	PMS2P1	transcribed_unprocessed_pseudogene
ENSG00000078328.22	1.53625	2.96276	1.707	1.73566	0.0826245	NA	RBFOX1	protein_coding
ENSG00000078369.18	9789.88	0.0958255	0.0283102	3.38485	0.000712181	0.0138905	GNB1	protein_coding
ENSG00000078399.19	928.124	0.00740342	0.0645347	0.11472	0.908667	0.987387	HOXA9	protein_coding
ENSG00000078401.7	632.082	-0.189656	0.0839659	-2.25872	0.0239008	0.211645	EDN1	protein_coding
ENSG00000078403.17	695.049	0.0329442	0.0741811	0.444105	0.656967	0.936075	MLLT10	protein_coding
ENSG00000078487.17	48.1164	0.195914	0.270572	0.724072	0.469021	0.865905	ZCWPW1	protein_coding
ENSG00000078596.11	93.9804	-0.140847	0.189591	-0.742898	0.457544	0.86135	ITM2A	protein_coding
ENSG00000078618.22	4773.51	0.028413	0.035564	0.798925	0.424334	0.849632	NRDC	protein_coding
ENSG00000078668.14	1636	0.0549165	0.0521469	1.05311	0.29229	0.768739	VDAC3	protein_coding
ENSG00000078674.18	2538.39	0.0248143	0.0424343	0.584771	0.558702	0.903533	PCM1	protein_coding
ENSG00000078687.17	113.743	-0.149192	0.172241	-0.866179	0.386392	0.826305	TNRC6C	protein_coding
ENSG00000078699.22	394.222	0.150361	0.0954314	1.57559	0.11512	0.525262	CBFA2T2	protein_coding
ENSG00000078725.13	13.7215	0.338872	0.49989	0.677893	0.497839	NA	BRINP1	protein_coding
ENSG00000078747.16	4129	0.0227971	0.0365786	0.623236	0.533129	0.891506	ITCH	protein_coding
ENSG00000078795.17	69.5253	-0.307188	0.235421	-1.30485	0.191945	0.659886	PKD2L2	protein_coding
ENSG00000078804.13	170.93	-0.268354	0.147362	-1.82105	0.0685995	0.399911	TP53INP2	protein_coding
ENSG00000078808.18	1644.72	-0.0454707	0.0508037	-0.895027	0.370773	0.819977	SDF4	protein_coding
ENSG00000078814.17	28.6673	0.0923604	0.336784	0.274243	0.783898	0.964337	MYH7B	protein_coding
ENSG00000078900.15	7.73877	-0.0940668	0.679321	-0.138472	0.889868	NA	TP73	protein_coding
ENSG00000078902.16	1910.44	-0.102037	0.0513399	-1.98747	0.0468702	0.321173	TOLLIP	protein_coding
ENSG00000078967.13	129.417	-0.265037	0.16085	-1.64773	0.0994082	0.48857	UBE2D4	protein_coding
ENSG00000079101.16	3.64539	0.606536	0.93894	0.645979	0.518293	NA	CLUL1	protein_coding
ENSG00000079112.10	1.75224	-0.150502	1.42817	-0.105381	0.916074	NA	CDH17	protein_coding
ENSG00000079134.12	462.394	-0.0447444	0.0860579	-0.519933	0.60311	0.920013	THOC1	protein_coding
ENSG00000079150.18	11.0666	0.0284743	0.541271	0.0526064	0.958046	NA	FKBP7	protein_coding
ENSG00000079156.17	609.707	-0.119539	0.0776985	-1.53851	0.123925	0.543139	OSBPL6	protein_coding
ENSG00000079215.14	487.02	-0.104596	0.0855294	-1.22293	0.221358	0.69906	SLC1A3	protein_coding
ENSG00000079246.16	8909.37	0.00900005	0.0296912	0.303122	0.761797	0.9611	XRCC5	protein_coding
ENSG00000079257.8	111.009	-0.0726103	0.190509	-0.381138	0.703101	0.946515	LXN	protein_coding
ENSG00000079263.19	59.5171	-0.241894	0.236365	-1.02339	0.306124	0.776903	SP140	protein_coding
ENSG00000079277.22	668.065	0.00893777	0.0762346	0.11724	0.90667	0.987387	MKNK1	protein_coding
ENSG00000079308.19	33.227	0.379815	0.321038	1.18308	0.236776	0.718349	TNS1	protein_coding
ENSG00000079313.15	734.172	0.0672779	0.0701425	0.95916	0.337478	0.800415	REXO1	protein_coding
ENSG00000079332.15	3320.52	-0.0351188	0.0377817	-0.929519	0.35262	0.809663	SAR1A	protein_coding
ENSG00000079335.20	66.4805	0.175813	0.226159	0.777384	0.436932	0.853055	CDC14A	protein_coding
ENSG00000079337.16	389.149	0.307921	0.0978111	3.14812	0.00164325	0.0282215	RAPGEF3	protein_coding
ENSG00000079385.22	189.038	0.14066	0.139509	1.00825	0.313335	0.782249	CEACAM1	protein_coding
ENSG00000079387.14	550.439	0.0807124	0.0842162	0.958396	0.337863	0.800472	SENP1	protein_coding
ENSG00000079393.20	1.84175	-0.260847	1.39201	-0.187389	0.851355	NA	DUSP13	protein_coding
ENSG00000079432.7	1461.48	0.0449935	0.0534981	0.841028	0.400332	0.835533	CIC	protein_coding
ENSG00000079435.10	285.794	-0.157451	0.111298	-1.41468	0.157163	0.607135	LIPE	protein_coding
ENSG00000079459.13	8692.53	0.0148287	0.0287124	0.516457	0.605535	0.920278	FDFT1	protein_coding
ENSG00000079462.7	297.698	0.174173	0.108731	1.60186	0.109186	0.51162	PAFAH1B3	protein_coding
ENSG00000079482.13	336.701	-0.117971	0.102315	-1.15302	0.248901	0.727429	OPHN1	protein_coding
ENSG00000079616.13	859.445	0.0762285	0.0701158	1.08718	0.276958	0.755497	KIF22	protein_coding
ENSG00000079691.18	930.372	0.0406578	0.0632789	0.642517	0.520538	0.88698	CARMIL1	protein_coding
ENSG00000079739.17	1170.36	0.0175208	0.0602564	0.29077	0.771227	0.962343	PGM1	protein_coding
ENSG00000079785.15	3973.32	-0.0493043	0.0379803	-1.29815	0.194234	0.662571	DDX1	protein_coding
ENSG00000079805.17	2788.02	-0.0843226	0.0430615	-1.95819	0.0502078	0.336713	DNM2	protein_coding
ENSG00000079819.19	1389.06	0.0979733	0.0523628	1.87105	0.0613385	0.37565	EPB41L2	protein_coding
ENSG00000079931.15	60.9068	0.298083	0.235849	1.26387	0.206276	0.678197	MOXD1	protein_coding
ENSG00000079950.14	1226.55	0.0645957	0.0558799	1.15597	0.247692	0.726209	STX7	protein_coding
ENSG00000079974.17	385.37	0.0104623	0.100899	0.103691	0.917415	0.988776	RABL2B	protein_coding
ENSG00000079999.14	909.746	-0.131186	0.0696356	-1.88389	0.0595804	0.369923	KEAP1	protein_coding
ENSG00000080007.8	62.2874	0.236693	0.245755	0.963125	0.335485	0.798772	DDX43	protein_coding
ENSG00000080031.10	1.74914	0.391461	1.40582	0.278458	0.780661	NA	PTPRH	protein_coding
ENSG00000080189.15	521.923	0.0467899	0.0856515	0.546283	0.584872	0.913775	SLC35C2	protein_coding
ENSG00000080200.10	1464.15	-0.0473867	0.0547078	-0.866178	0.386393	0.826305	CRYBG3	protein_coding
ENSG00000080298.15	98.9848	-0.158603	0.182576	-0.868693	0.385015	0.82538	RFX3	protein_coding
ENSG00000080345.18	2154.98	0.0363297	0.0515225	0.705123	0.480734	0.872168	RIF1	protein_coding
ENSG00000080371.6	1319.71	-0.108828	0.053594	-2.0306	0.0422955	0.302332	RAB21	protein_coding
ENSG00000080493.17	19.8877	0.881688	0.426345	2.06802	0.0386384	NA	SLC4A4	protein_coding
ENSG00000080503.24	1005.34	0.136178	0.0624431	2.18083	0.0291958	0.239709	SMARCA2	protein_coding
ENSG00000080546.13	451.785	-0.0545715	0.0977245	-0.558422	0.576556	0.911012	SESN1	protein_coding
ENSG00000080561.13	225.571	-0.122089	0.123504	-0.988539	0.322889	0.789864	MID2	protein_coding
ENSG00000080573.7	35.65	-0.1838	0.305239	-0.602152	0.547073	0.897288	COL5A3	protein_coding
ENSG00000080603.17	2218.6	-0.0536843	0.0446381	-1.20266	0.229109	0.709134	SRCAP	protein_coding
ENSG00000080608.10	1584.76	0.0176296	0.0509567	0.345972	0.729364	0.95326	PUM3	protein_coding
ENSG00000080618.17	4.82747	-0.0395772	0.835942	-0.0473445	0.962239	NA	CPB2	protein_coding
ENSG00000080644.16	8.35171	0.0372066	0.631365	0.0589303	0.953008	NA	CHRNA3	protein_coding
ENSG00000080709.16	1.40867	0.498989	1.62579	0.30692	0.758904	NA	KCNN2	protein_coding
ENSG00000080802.18	632.064	-0.188513	0.076193	-2.47416	0.0133552	0.142006	CNOT4	protein_coding
ENSG00000080815.19	1871.62	-0.0352422	0.0485699	-0.725598	0.468085	0.865485	PSEN1	protein_coding
ENSG00000080819.9	620.783	-0.000218802	0.0820438	-0.0026669	0.997872	0.999618	CPOX	protein_coding
ENSG00000080822.17	1333.37	-0.0407333	0.0550175	-0.74037	0.459076	0.862141	CLDND1	protein_coding
ENSG00000080823.23	264.378	0.0143338	0.115139	0.124492	0.900926	0.986313	MOK	protein_coding
ENSG00000080824.19	35114.1	0.00121946	0.0283187	0.043062	0.965652	0.995977	HSP90AA1	protein_coding
ENSG00000080839.12	378.872	0.131892	0.0967818	1.36278	0.172952	0.63166	RBL1	protein_coding
ENSG00000080845.17	1112.5	-0.176628	0.0592119	-2.98298	0.00285456	0.0441469	DLGAP4	protein_coding
ENSG00000080854.16	88.4094	-0.0527939	0.199196	-0.265036	0.790982	0.965475	IGSF9B	protein_coding
ENSG00000080947.15	50.1434	0.310317	0.261666	1.18593	0.235651	0.717277	CROCCP3	transcribed_unprocessed_pseudogene
ENSG00000080986.13	514.838	0.167462	0.0852768	1.96374	0.0495599	0.334047	NDC80	protein_coding
ENSG00000081014.11	1027.22	-0.136602	0.060486	-2.25841	0.02392	0.211645	AP4E1	protein_coding
ENSG00000081019.13	385.123	0.125929	0.0958856	1.31333	0.189072	0.656313	RSBN1	protein_coding
ENSG00000081026.19	250.373	0.16695	0.118483	1.40906	0.158816	0.610225	MAGI3	protein_coding
ENSG00000081041.9	44.5298	0.39179	0.269212	1.45532	0.14558	0.58712	CXCL2	protein_coding
ENSG00000081051.8	6.57728	-0.517426	0.710785	-0.727964	0.466636	NA	AFP	protein_coding
ENSG00000081052.13	10.3325	0.388156	0.588718	0.659324	0.509688	NA	COL4A4	protein_coding
ENSG00000081059.20	26.4269	0.0786459	0.351354	0.223837	0.822884	0.973002	TCF7	protein_coding
ENSG00000081087.15	1430.29	0.109302	0.0528457	2.06832	0.0386103	0.286253	OSTM1	protein_coding
ENSG00000081148.12	7.84883	-0.415802	0.651228	-0.63849	0.523155	NA	IMPG2	protein_coding
ENSG00000081154.12	2562.33	0.0481545	0.0452829	1.06341	0.287594	0.765712	PCNP	protein_coding
ENSG00000081177.18	730.417	0.0391942	0.0701416	0.558787	0.576307	0.911012	EXD2	protein_coding
ENSG00000081181.8	828.173	-0.0259772	0.0692783	-0.374969	0.707683	0.947618	ARG2	protein_coding
ENSG00000081189.16	4.73488	1.10222	0.899502	1.22537	0.220437	NA	MEF2C	protein_coding
ENSG00000081277.13	22891.6	-0.312457	0.0280243	-11.1495	7.19935e-29	1.78447e-26	PKP1	protein_coding
ENSG00000081307.13	1057.3	-0.00522041	0.0598923	-0.0871633	0.930542	0.991274	UBA5	protein_coding
ENSG00000081320.11	570.94	-0.0058521	0.0799761	-0.073173	0.941668	0.992709	STK17B	protein_coding
ENSG00000081377.17	565.772	0.0209199	0.0783382	0.267046	0.789433	0.965277	CDC14B	protein_coding
ENSG00000081386.12	270.441	-0.0773406	0.118954	-0.650171	0.515582	0.885148	ZNF510	protein_coding
ENSG00000081479.15	1.0807	-1.15202	1.86397	-0.618049	0.536543	NA	LRP2	protein_coding
ENSG00000081665.14	325.89	-0.000571444	0.109058	-0.00523982	0.995819	0.999618	ZNF506	protein_coding
ENSG00000081692.12	393.964	-0.0663925	0.0926704	-0.716437	0.473722	0.868951	JMJD4	protein_coding
ENSG00000081721.12	283.625	0.0185261	0.114574	0.161696	0.871546	0.981271	DUSP12	protein_coding
ENSG00000081760.17	1402.51	0.00772773	0.0603096	0.128134	0.898043	0.985502	AACS	protein_coding
ENSG00000081791.9	538.396	-0.0105546	0.0805194	-0.131081	0.895711	0.984958	DELE1	protein_coding
ENSG00000081803.16	9.90153	0.65597	0.59403	1.10427	0.269476	NA	CADPS2	protein_coding
ENSG00000081818.4	1.96969	-0.932976	1.29374	-0.721145	0.47082	NA	PCDHB4	protein_coding
ENSG00000081842.18	80.6482	0.550077	0.204359	2.69172	0.00710852	0.0897347	PCDHA6	protein_coding
ENSG00000081853.15	681.035	-0.0203877	0.0749219	-0.272119	0.785531	0.964499	PCDHGA2	protein_coding
ENSG00000081870.11	406.673	-0.0582704	0.0949565	-0.613654	0.539444	0.893532	HSPB11	protein_coding
ENSG00000081913.14	530.586	0.0555269	0.0843103	0.658602	0.510151	0.883108	PHLPP1	protein_coding
ENSG00000081923.15	803.651	-0.0406182	0.0672735	-0.603777	0.545992	0.896641	ATP8B1	protein_coding
ENSG00000081985.13	46.329	-0.143026	0.269737	-0.530243	0.595943	0.917636	IL12RB2	protein_coding
ENSG00000082014.17	59.6822	0.232676	0.240798	0.966271	0.333909	0.797506	SMARCD3	protein_coding
ENSG00000082068.9	501.293	-0.095197	0.0861287	-1.10529	0.269035	0.749375	WDR70	protein_coding
ENSG00000082074.18	11.3751	-0.390716	0.562564	-0.694527	0.487352	NA	FYB1	protein_coding
ENSG00000082126.18	2.01818	-0.94669	1.28878	-0.734563	0.462606	NA	MPP4	protein_coding
ENSG00000082146.13	272.968	0.100609	0.116689	0.862198	0.388579	0.827865	STRADB	protein_coding
ENSG00000082153.18	11939.4	-0.00382385	0.0266591	-0.143435	0.885947	0.983339	BZW1	protein_coding
ENSG00000082196.20	6.82826	0.563074	0.735821	0.765233	0.444133	NA	C1QTNF3	protein_coding
ENSG00000082212.13	1287.83	0.0919783	0.0551421	1.66802	0.0953111	0.477149	ME2	protein_coding
ENSG00000082213.18	634.344	-0.0728979	0.0753605	-0.967323	0.333383	0.797428	C5orf22	protein_coding
ENSG00000082258.13	861.371	-0.12658	0.0700438	-1.80716	0.070737	0.406982	CCNT2	protein_coding
ENSG00000082269.16	1021.51	-0.292971	0.060305	-4.85816	1.1848e-06	4.74489e-05	FAM135A	protein_coding
ENSG00000082397.17	158.333	-0.512416	0.152193	-3.36688	0.000760244	0.0146735	EPB41L3	protein_coding
ENSG00000082438.17	1295.89	-0.209732	0.0548921	-3.82081	0.000133013	0.00331484	COBLL1	protein_coding
ENSG00000082458.12	305.017	-0.075132	0.108251	-0.694052	0.487649	0.875256	DLG3	protein_coding
ENSG00000082482.14	1.48661	0.346587	1.53177	0.226266	0.820995	NA	KCNK2	protein_coding
ENSG00000082497.12	163.857	0.129617	0.149501	0.866996	0.385944	0.826086	SERTAD4	protein_coding
ENSG00000082512.15	83.4685	0.377779	0.197844	1.90948	0.0562002	0.357527	TRAF5	protein_coding
ENSG00000082515.18	468.492	-0.0592767	0.0881941	-0.672116	0.50151	0.880908	MRPL22	protein_coding
ENSG00000082516.9	1182.36	0.0636613	0.0578094	1.10123	0.270797	0.751142	GEMIN5	protein_coding
ENSG00000082641.16	7026.97	-0.0476802	0.0305481	-1.56082	0.118565	0.531387	NFE2L1	protein_coding
ENSG00000082684.16	63.6631	0.086398	0.225837	0.382568	0.70204	0.946129	SEMA5B	protein_coding
ENSG00000082701.16	2834.49	-0.0820581	0.0408533	-2.00861	0.044579	0.311968	GSK3B	protein_coding
ENSG00000082781.12	2635.13	0.0939289	0.0411886	2.28046	0.0225806	0.203026	ITGB5	protein_coding
ENSG00000082805.20	3177.29	-0.0921529	0.0382779	-2.40747	0.0160635	0.161622	ERC1	protein_coding
ENSG00000082898.17	6008.21	0.0700982	0.0352576	1.98817	0.0467924	0.32105	XPO1	protein_coding
ENSG00000082996.20	829.048	-0.0165748	0.0707491	-0.234276	0.81477	0.971293	RNF13	protein_coding
ENSG00000083093.10	683.86	-0.028333	0.0737858	-0.38399	0.700986	0.945753	PALB2	protein_coding
ENSG00000083097.14	1087.54	-0.0752384	0.0592589	-1.26966	0.204207	0.674513	DOP1A	protein_coding
ENSG00000083099.11	902.221	-0.0347823	0.0641816	-0.541935	0.587863	0.91507	LYRM2	protein_coding
ENSG00000083123.15	225.993	-0.0313104	0.124616	-0.251254	0.801618	0.968677	BCKDHB	protein_coding
ENSG00000083168.11	1401.72	0.0424553	0.054067	0.785234	0.432316	0.853055	KAT6A	protein_coding
ENSG00000083223.18	1652.55	-0.290368	0.0522676	-5.55541	2.76963e-08	1.45979e-06	TUT7	protein_coding
ENSG00000083290.20	714.522	0.0951711	0.0762207	1.24862	0.211802	0.68609	ULK2	protein_coding
ENSG00000083307.12	1141.25	-0.0402664	0.0592312	-0.679817	0.496621	0.878843	GRHL2	protein_coding
ENSG00000083312.17	5246.09	0.0554329	0.0359297	1.54282	0.122875	0.541546	TNPO1	protein_coding
ENSG00000083444.17	1340.09	0.129642	0.0555886	2.33217	0.0196918	0.184065	PLOD1	protein_coding
ENSG00000083454.22	16.2971	0.0382231	0.456701	0.0836938	0.9333	NA	P2RX5	protein_coding
ENSG00000083457.12	162.461	0.0432117	0.142533	0.30317	0.761761	0.9611	ITGAE	protein_coding
ENSG00000083520.15	2218.85	-0.0319724	0.0447557	-0.714376	0.474994	0.869135	DIS3	protein_coding
ENSG00000083535.16	350.362	-0.11435	0.11377	-1.0051	0.314847	0.783055	PIBF1	protein_coding
ENSG00000083544.15	308.688	0.0847784	0.107569	0.78813	0.430621	0.852438	TDRD3	protein_coding
ENSG00000083635.8	285.595	-0.0211953	0.114914	-0.184446	0.853664	0.97786	NUFIP1	protein_coding
ENSG00000083642.19	532.283	0.173255	0.0817882	2.11834	0.0341462	0.264824	PDS5B	protein_coding
ENSG00000083720.13	1515.32	0.0608851	0.0535394	1.1372	0.255454	0.733278	OXCT1	protein_coding
ENSG00000083750.13	135.086	-0.164608	0.15577	-1.05674	0.290632	0.768229	RRAGB	protein_coding
ENSG00000083799.18	1486.02	-0.0958154	0.0534086	-1.79401	0.0728121	0.411689	CYLD	protein_coding
ENSG00000083807.10	81.0172	-0.0883087	0.204706	-0.431392	0.666183	0.938808	SLC27A5	protein_coding
ENSG00000083812.12	267.522	-0.194298	0.114127	-1.70248	0.0886659	0.458632	ZNF324	protein_coding
ENSG00000083814.13	134.831	-0.164346	0.163317	-1.0063	0.314272	0.783008	ZNF671	protein_coding
ENSG00000083817.9	222.624	-0.277323	0.12757	-2.17389	0.0297137	0.242442	ZNF416	protein_coding
ENSG00000083828.16	220.412	-0.253391	0.128825	-1.96694	0.0491898	0.332806	ZNF586	protein_coding
ENSG00000083838.16	99.6344	-0.11297	0.186292	-0.606413	0.544241	0.89569	ZNF446	protein_coding
ENSG00000083844.10	469.552	-0.0948567	0.0886389	-1.07015	0.284553	0.762383	ZNF264	protein_coding
ENSG00000083845.9	7441.54	-0.0167095	0.0309538	-0.539821	0.589321	0.91507	RPS5	protein_coding
ENSG00000083857.14	18179.4	0.0262522	0.0378631	0.693345	0.488093	0.875256	FAT1	protein_coding
ENSG00000083896.13	2142.9	-0.0904765	0.046751	-1.93528	0.0529555	0.346813	YTHDC1	protein_coding
ENSG00000083937.9	1535.74	-0.00705553	0.0522278	-0.135092	0.892539	0.984246	CHMP2B	protein_coding
ENSG00000084070.12	492.743	-0.0530472	0.0881813	-0.60157	0.547461	0.897446	SMAP2	protein_coding
ENSG00000084072.17	677.111	-0.00356226	0.0725516	-0.0490997	0.96084	0.995961	PPIE	protein_coding
ENSG00000084073.10	2396.44	-0.0916903	0.0441158	-2.0784	0.0376726	0.281578	ZMPSTE24	protein_coding
ENSG00000084090.13	2662.44	0.0355789	0.0413296	0.860857	0.389317	0.828213	STARD7	protein_coding
ENSG00000084092.7	558.513	0.0463733	0.0815188	0.568866	0.569447	0.909473	NOA1	protein_coding
ENSG00000084093.19	1236.9	0.0369162	0.0580925	0.635472	0.52512	0.888546	REST	protein_coding
ENSG00000084110.11	73.2588	-1.47459	0.227228	-6.4895	8.61208e-11	6.24359e-09	HAL	protein_coding
ENSG00000084112.15	2048.04	0.102307	0.0461012	2.21919	0.0264741	0.225176	SSH1	protein_coding
ENSG00000084207.18	16600.7	-0.0629857	0.0351071	-1.7941	0.0727966	0.411689	GSTP1	protein_coding
ENSG00000084234.17	12446.8	0.0559435	0.0262539	2.13086	0.0331003	0.2599	APLP2	protein_coding
ENSG00000084444.14	142.505	0.0516279	0.162333	0.318036	0.750457	0.959269	FAM234B	protein_coding
ENSG00000084463.8	1729.55	0.0697675	0.0489393	1.42559	0.153986	0.601964	WBP11	protein_coding
ENSG00000084623.11	3787.05	-0.0432194	0.040019	-1.07997	0.280156	0.758467	EIF3I	protein_coding
ENSG00000084628.10	1.26192	0.904304	1.80475	0.50107	0.616322	NA	NKAIN1	protein_coding
ENSG00000084636.18	2050.33	0.184074	0.0464973	3.95881	7.53255e-05	0.00200235	COL16A1	protein_coding
ENSG00000084652.16	1888.64	-0.0658542	0.0485137	-1.35743	0.174643	0.63447	TXLNA	protein_coding
ENSG00000084674.15	26.307	-1.33765	0.397321	-3.36668	0.000760797	0.0146735	APOB	protein_coding
ENSG00000084676.15	273.225	-0.00760475	0.113122	-0.0672262	0.946402	0.993285	NCOA1	protein_coding
ENSG00000084693.16	1132.48	0.0855321	0.0582949	1.46723	0.142313	0.580736	AGBL5	protein_coding
ENSG00000084710.14	77.2706	-0.34718	0.209875	-1.65422	0.098083	0.484916	EFR3B	protein_coding
ENSG00000084731.15	844.612	0.0504439	0.070478	0.715739	0.474152	0.869072	KIF3C	protein_coding
ENSG00000084733.11	5979.49	-0.191829	0.032895	-5.83156	5.49125e-09	3.17986e-07	RAB10	protein_coding
ENSG00000084734.9	3.34326	-0.518302	1.00148	-0.517535	0.604782	NA	GCKR	protein_coding
ENSG00000084754.12	6283.49	0.0384883	0.0353224	1.08963	0.275877	0.754015	HADHA	protein_coding
ENSG00000084764.12	269.055	-0.103106	0.113869	-0.90548	0.365211	0.816716	MAPRE3	protein_coding
ENSG00000084774.14	2162.78	0.0944216	0.046146	2.04615	0.0407416	0.296095	CAD	protein_coding
ENSG00000085063.17	15862.1	0.0449858	0.026109	1.723	0.0848886	0.447937	CD59	protein_coding
ENSG00000085117.12	3998.2	-0.0356265	0.0375816	-0.947978	0.343141	0.805051	CD82	protein_coding
ENSG00000085185.15	279.4	-0.0445308	0.110346	-0.403557	0.686539	0.943143	BCORL1	protein_coding
ENSG00000085224.23	2405.62	0.0695926	0.0471035	1.47744	0.139557	0.574969	ATRX	protein_coding
ENSG00000085231.14	462.601	0.104828	0.0904636	1.15879	0.246541	0.724862	AK6	protein_coding
ENSG00000085274.15	405.535	-0.0667406	0.0976297	-0.68361	0.494222	0.877868	MYNN	protein_coding
ENSG00000085276.19	212.812	-0.0118006	0.128616	-0.0917512	0.926896	0.990434	MECOM	protein_coding
ENSG00000085365.18	1181.23	0.0452765	0.0580923	0.779388	0.435751	0.853055	SCAMP1	protein_coding
ENSG00000085377.15	2004.57	-0.0637181	0.0497262	-1.28138	0.200061	0.669608	PREP	protein_coding
ENSG00000085382.12	228.411	-0.0763152	0.136041	-0.560972	0.574817	0.910452	HACE1	protein_coding
ENSG00000085415.16	1073.03	0.11237	0.058435	1.92299	0.0544817	0.351621	SEH1L	protein_coding
ENSG00000085433.15	1832.92	-0.0532468	0.0494057	-1.07775	0.281147	0.759601	WDR47	protein_coding
ENSG00000085449.15	2101.17	0.104276	0.0459276	2.27043	0.0231812	0.206992	WDFY1	protein_coding
ENSG00000085465.13	19.3736	0.132043	0.419558	0.314719	0.752975	NA	OVGP1	protein_coding
ENSG00000085491.17	2311.53	0.105745	0.0429525	2.4619	0.0138203	0.145351	SLC25A24	protein_coding
ENSG00000085511.20	647.423	0.0801629	0.0751692	1.06643	0.286228	0.764415	MAP3K4	protein_coding
ENSG00000085514.16	48.0076	-0.2511	0.27824	-0.90246	0.366813	0.817871	PILRA	protein_coding
ENSG00000085552.17	423.265	-0.262742	0.0919873	-2.85629	0.00428627	0.0606986	IGSF9	protein_coding
ENSG00000085563.15	1.61342	-1.9053	1.5795	-1.20627	0.227715	NA	ABCB1	protein_coding
ENSG00000085644.14	181.592	-0.054923	0.136755	-0.401616	0.687967	0.943143	ZNF213	protein_coding
ENSG00000085662.14	861.636	0.0602369	0.0690787	0.872005	0.383206	0.825025	AKR1B1	protein_coding
ENSG00000085719.13	4197.24	-0.0178565	0.0346242	-0.515723	0.606048	0.920515	CPNE3	protein_coding
ENSG00000085721.13	1552.63	-0.0664711	0.0517604	-1.28421	0.199069	0.669108	RRN3	protein_coding
ENSG00000085733.16	8281.64	-0.0473856	0.0315306	-1.50285	0.132879	0.561333	CTTN	protein_coding
ENSG00000085741.13	2.29677	0.540016	1.24678	0.433128	0.664922	NA	WNT11	protein_coding
ENSG00000085760.15	1153.49	-0.0247005	0.0585719	-0.421712	0.673235	0.941486	MTIF2	protein_coding
ENSG00000085788.14	1332.69	0.0245122	0.0576528	0.425169	0.670714	0.940465	DDHD2	protein_coding
ENSG00000085831.15	136.522	-0.777611	0.161761	-4.80715	1.53096e-06	5.97464e-05	TTC39A	protein_coding
ENSG00000085832.17	1802.07	0.0458428	0.049771	0.921073	0.357012	0.81169	EPS15	protein_coding
ENSG00000085840.13	260.22	0.145555	0.121695	1.19606	0.231671	0.712351	ORC1	protein_coding
ENSG00000085871.9	374.147	-0.0486257	0.0986582	-0.492871	0.622104	0.925929	MGST2	protein_coding
ENSG00000085872.15	1026.73	-0.0784437	0.0606944	-1.29244	0.196206	0.665706	CHERP	protein_coding
ENSG00000085978.22	683.728	0.0303397	0.0745558	0.406939	0.684052	0.942427	ATG16L1	protein_coding
ENSG00000085982.13	1663.23	0.028868	0.0509075	0.567067	0.570669	0.910112	USP40	protein_coding
ENSG00000085998.14	1275.37	0.127795	0.0580118	2.20291	0.0276013	0.23117	POMGNT1	protein_coding
ENSG00000085999.13	287.783	0.246736	0.113974	2.16485	0.030399	0.245197	RAD54L	protein_coding
ENSG00000086015.22	905.48	-0.00344193	0.06624	-0.0519614	0.958559	0.995421	MAST2	protein_coding
ENSG00000086061.16	5118.19	-0.0201011	0.0331669	-0.606059	0.544476	0.895966	DNAJA1	protein_coding
ENSG00000086062.13	3564.95	0.0514299	0.0379705	1.35447	0.175587	0.635981	B4GALT1	protein_coding
ENSG00000086065.14	1511.55	0.00975761	0.0515788	0.189179	0.849953	0.977429	CHMP5	protein_coding
ENSG00000086102.19	1196.33	-0.0688695	0.0574768	-1.19821	0.230833	0.711448	NFX1	protein_coding
ENSG00000086159.13	9.21996	-0.55223	0.611032	-0.903766	0.36612	NA	AQP6	protein_coding
ENSG00000086189.10	870.336	0.054145	0.0690077	0.784624	0.432674	0.853055	DIMT1	protein_coding
ENSG00000086200.17	1086.78	0.0405875	0.0610976	0.664306	0.506495	0.882044	IPO11	protein_coding
ENSG00000086205.18	14.0554	0.385291	0.506715	0.760369	0.447034	NA	FOLH1	protein_coding
ENSG00000086232.13	2780.02	-0.0104354	0.0423053	-0.246669	0.805165	0.969147	EIF2AK1	protein_coding
ENSG00000086300.16	123.708	0.211239	0.162446	1.30036	0.193477	0.662175	SNX10	protein_coding
ENSG00000086475.15	873.49	0.0778998	0.067194	1.15933	0.246323	0.724862	SEPHS1	protein_coding
ENSG00000086504.17	1036.81	-0.022347	0.0619688	-0.360617	0.718386	0.950215	MRPL28	protein_coding
ENSG00000086506.3	1.15586	-0.302217	1.6848	-0.179378	0.857641	NA	HBQ1	protein_coding
ENSG00000086544.3	1241.59	-0.323949	0.0555297	-5.83379	5.41821e-09	3.15495e-07	ITPKC	protein_coding
ENSG00000086548.9	92.8058	0.0639104	0.190258	0.335915	0.736935	0.954565	CEACAM6	protein_coding
ENSG00000086570.12	7011.53	0.102285	0.0367064	2.78658	0.00532679	0.0721078	FAT2	protein_coding
ENSG00000086589.12	937.861	-0.0172639	0.0621874	-0.277611	0.781311	0.964216	RBM22	protein_coding
ENSG00000086598.11	5799.79	-0.0117841	0.0325033	-0.36255	0.716941	0.949264	TMED2	protein_coding
ENSG00000086619.14	99.1677	0.376903	0.19704	1.91283	0.05577	0.355691	ERO1B	protein_coding
ENSG00000086666.19	1146.08	-0.0494023	0.0596084	-0.828781	0.407228	0.839315	ZFAND6	protein_coding
ENSG00000086696.11	24.374	0.207959	0.396095	0.525024	0.599567	NA	HSD17B2	protein_coding
ENSG00000086712.13	812.613	-0.00221978	0.0711344	-0.0312054	0.975106	0.996861	TXLNG	protein_coding
ENSG00000086730.17	28.0648	-0.417266	0.372279	-1.12084	0.262355	0.740802	LAT2	protein_coding
ENSG00000086758.16	9942.48	-0.0865981	0.0278303	-3.11164	0.00186048	0.0311347	HUWE1	protein_coding
ENSG00000086827.9	773.7	0.0897753	0.0703297	1.27649	0.201782	0.671425	ZW10	protein_coding
ENSG00000086848.15	587.502	0.0796886	0.0773883	1.02972	0.30314	0.774555	ALG9	protein_coding
ENSG00000086991.13	2.17544	0.742059	1.3493	0.549957	0.582349	NA	NOX4	protein_coding
ENSG00000087008.16	302.844	0.034316	0.105839	0.324228	0.745766	0.957006	ACOX3	protein_coding
ENSG00000087053.20	1602.39	-0.0705678	0.0507141	-1.39148	0.164079	0.619466	MTMR2	protein_coding
ENSG00000087074.8	1815.17	-0.5126	0.0480765	-10.6622	1.52982e-26	3.42195e-24	PPP1R15A	protein_coding
ENSG00000087076.9	24.8308	0.153566	0.383071	0.400882	0.688507	0.943143	HSD17B14	protein_coding
ENSG00000087077.14	2068.92	-0.0580463	0.0496371	-1.16941	0.242237	0.721316	TRIP6	protein_coding
ENSG00000087085.15	5.62794	-0.100368	0.817507	-0.122773	0.902287	NA	ACHE	protein_coding
ENSG00000087086.15	12436	0.0392943	0.0355617	1.10496	0.269176	0.749376	FTL	protein_coding
ENSG00000087087.20	1907.73	0.0323051	0.046707	0.691654	0.489155	0.875501	SRRT	protein_coding
ENSG00000087088.20	1418.65	0.0979616	0.0531191	1.84419	0.0651561	0.388901	BAX	protein_coding
ENSG00000087095.13	365.455	0.217663	0.10045	2.16688	0.030244	0.2447	NLK	protein_coding
ENSG00000087111.21	864.439	-0.090094	0.0675333	-1.33407	0.182182	0.646357	PIGS	protein_coding
ENSG00000087128.10	176.798	-0.607022	0.140576	-4.31811	1.57373e-05	0.000506409	TMPRSS11E	protein_coding
ENSG00000087152.15	1279.6	-0.0480479	0.0559912	-0.858134	0.390818	0.828809	ATXN7L3	protein_coding
ENSG00000087157.19	306.279	-0.0603516	0.11224	-0.537701	0.590783	0.915282	PGS1	protein_coding
ENSG00000087191.13	2144.03	-0.0368065	0.0449716	-0.818439	0.413106	0.842523	PSMC5	protein_coding
ENSG00000087206.17	678.401	-0.0674567	0.0721153	-0.9354	0.349582	0.808089	UIMC1	protein_coding
ENSG00000087245.13	520.637	0.277463	0.0830473	3.34102	0.0008347	0.0159646	MMP2	protein_coding
ENSG00000087253.13	1300.43	0.0355776	0.056543	0.629213	0.52921	0.889747	LPCAT2	protein_coding
ENSG00000087258.16	18.0186	-0.325997	0.424484	-0.767984	0.442497	NA	GNAO1	protein_coding
ENSG00000087263.17	1721.31	-0.00341785	0.053932	-0.0633733	0.949469	0.993637	OGFOD1	protein_coding
ENSG00000087266.17	433.946	-0.183508	0.0950453	-1.93074	0.0535152	0.348661	SH3BP2	protein_coding
ENSG00000087269.16	1911.91	-0.0246571	0.0460576	-0.535354	0.592405	0.916199	NOP14	protein_coding
ENSG00000087274.17	3998.24	-0.038698	0.0355659	-1.08807	0.276566	0.754813	ADD1	protein_coding
ENSG00000087299.12	318.249	-0.0581521	0.105706	-0.550132	0.582229	0.912912	L2HGDH	protein_coding
ENSG00000087301.9	83.1842	0.262221	0.205235	1.27767	0.201367	0.670295	TXNDC16	protein_coding
ENSG00000087302.9	2123.91	-0.00176218	0.0472005	-0.0373338	0.970219	0.996612	RTRAF	protein_coding
ENSG00000087303.18	460.365	-0.335961	0.0878975	-3.82219	0.00013227	0.0033008	NID2	protein_coding
ENSG00000087338.5	422.728	0.0218484	0.0904318	0.241601	0.809089	0.970264	GMCL1	protein_coding
ENSG00000087365.16	4310.19	0.0596511	0.0344219	1.73294	0.0831056	0.441919	SF3B2	protein_coding
ENSG00000087448.11	1391.84	0.0271357	0.0561715	0.483087	0.629034	0.928562	KLHL42	protein_coding
ENSG00000087460.26	11115.5	0.0037362	0.0274618	0.136051	0.891781	0.98407	GNAS	protein_coding
ENSG00000087470.18	3867.41	0.0887522	0.0361121	2.45769	0.0139836	0.146461	DNM1L	protein_coding
ENSG00000087494.16	7526.32	-0.00386691	0.0305704	-0.126492	0.899343	0.985998	PTHLH	protein_coding
ENSG00000087495.17	388.962	-0.108915	0.100881	-1.07964	0.280302	0.758752	PHACTR3	protein_coding
ENSG00000087502.18	1143.71	0.056338	0.0583756	0.965095	0.334497	0.798091	ERGIC2	protein_coding
ENSG00000087510.7	451.272	-0.132011	0.0890672	-1.48215	0.138301	0.573304	TFAP2C	protein_coding
ENSG00000087586.17	1022.56	0.125347	0.0617997	2.02829	0.042531	0.303584	AURKA	protein_coding
ENSG00000087589.16	1.5351	0.309943	1.57292	0.197049	0.843789	NA	CASS4	protein_coding
ENSG00000087842.11	89.8361	0.0143608	0.201239	0.0713619	0.94311	0.992775	PIR	protein_coding
ENSG00000087884.14	115.324	0.0431858	0.183279	0.235629	0.813721	0.970941	AAMDC	protein_coding
ENSG00000087903.13	211.343	-0.0323551	0.129089	-0.250642	0.802091	0.968677	RFX2	protein_coding
ENSG00000087995.16	866.842	-0.052365	0.0651395	-0.80389	0.42146	0.847986	METTL2A	protein_coding
ENSG00000088002.12	960.252	-0.854362	0.0653591	-13.0718	4.77127e-39	1.78601e-36	SULT2B1	protein_coding
ENSG00000088035.18	187.556	-0.243317	0.135244	-1.7991	0.0720034	0.410084	ALG6	protein_coding
ENSG00000088038.19	713.353	-0.0746437	0.0744453	-1.00266	0.316023	0.783944	CNOT3	protein_coding
ENSG00000088053.11	3.21743	-1.48422	1.07834	-1.3764	0.168699	NA	GP6	protein_coding
ENSG00000088179.9	539.505	0.0219264	0.0840274	0.260944	0.794136	0.966658	PTPN4	protein_coding
ENSG00000088205.13	2380.95	0.0317138	0.0423952	0.748053	0.454428	0.85945	DDX18	protein_coding
ENSG00000088247.17	3824	-0.0204723	0.0388282	-0.527254	0.598017	0.918632	KHSRP	protein_coding
ENSG00000088256.9	1678.18	0.0275856	0.0532791	0.517757	0.604628	0.920034	GNA11	protein_coding
ENSG00000088280.19	593.175	-0.147825	0.078624	-1.88015	0.0600875	0.372214	ASAP3	protein_coding
ENSG00000088298.13	434.905	0.000587159	0.0928232	0.00632557	0.994953	0.999603	EDEM2	protein_coding
ENSG00000088305.18	54.3337	0.0659141	0.25172	0.261855	0.793434	0.966557	DNMT3B	protein_coding
ENSG00000088325.16	3044.56	0.0967647	0.039264	2.46446	0.0137218	0.144548	TPX2	protein_coding
ENSG00000088340.17	7.33882	0.189754	0.659813	0.287588	0.773662	NA	FER1L4	transcribed_unitary_pseudogene
ENSG00000088356.6	344.427	-0.129652	0.107585	-1.20512	0.228159	0.707766	PDRG1	protein_coding
ENSG00000088367.23	61.7635	0.273562	0.239605	1.14172	0.25357	0.731376	EPB41L1	protein_coding
ENSG00000088386.17	33.533	-0.967779	0.323891	-2.98798	0.00280827	0.043689	SLC15A1	protein_coding
ENSG00000088387.19	2941.78	0.0997331	0.0414992	2.40325	0.0162499	0.162615	DOCK9	protein_coding
ENSG00000088448.14	231.195	0.0912559	0.132046	0.691092	0.489508	0.875533	ANKRD10	protein_coding
ENSG00000088451.11	214.805	-0.0891785	0.127181	-0.701194	0.483182	0.87264	TGDS	protein_coding
ENSG00000088538.13	37.1911	-0.680694	0.305014	-2.23168	0.0256362	0.220899	DOCK3	protein_coding
ENSG00000088543.15	32.3184	0.525093	0.332262	1.58036	0.114025	0.52286	C3orf18	protein_coding
ENSG00000088682.14	509.683	0.034532	0.0882853	0.391141	0.695693	0.945112	COQ9	protein_coding
ENSG00000088726.16	3917.68	-0.0794702	0.0366134	-2.17052	0.0299676	0.243498	TMEM40	protein_coding
ENSG00000088727.12	106.125	0.141544	0.179943	0.786605	0.431513	0.852547	KIF9	protein_coding
ENSG00000088756.13	9.50726	-0.394255	0.589607	-0.668675	0.503703	NA	ARHGAP28	protein_coding
ENSG00000088766.12	576.639	0.0862849	0.0819455	1.05295	0.292362	0.768817	CRLS1	protein_coding
ENSG00000088808.18	799.53	-0.0770511	0.0667175	-1.15489	0.248137	0.727166	PPP1R13B	protein_coding
ENSG00000088812.18	2232.12	-0.0112451	0.0452111	-0.248725	0.803574	0.968677	ATRN	protein_coding
ENSG00000088826.18	147.545	-0.379657	0.151276	-2.5097	0.0120832	0.13188	SMOX	protein_coding
ENSG00000088832.17	9641.58	0.0730637	0.0279101	2.61782	0.0088494	0.10522	FKBP1A	protein_coding
ENSG00000088833.17	1673.24	-0.121054	0.0501597	-2.41337	0.0158059	0.159574	NSFL1C	protein_coding
ENSG00000088836.14	225.287	-0.028343	0.122151	-0.232032	0.816513	0.971651	SLC4A11	protein_coding
ENSG00000088854.12	547.595	0.15712	0.0860413	1.82609	0.067836	0.397585	C20orf194	protein_coding
ENSG00000088876.13	395.161	-0.0540384	0.0972825	-0.55548	0.578567	0.911337	ZNF343	protein_coding
ENSG00000088888.18	2890.6	-0.0510086	0.0410521	-1.24253	0.214039	0.689603	MAVS	protein_coding
ENSG00000088899.15	154.402	-0.096545	0.147359	-0.65517	0.512359	0.883319	LZTS3	protein_coding
ENSG00000088930.8	2688.21	0.0776314	0.0406785	1.90841	0.0563378	0.35756	XRN2	protein_coding
ENSG00000088970.16	239.468	-0.126097	0.122462	-1.02968	0.303159	0.774555	KIZ	protein_coding
ENSG00000088986.11	4605.62	-0.127966	0.0372346	-3.43676	0.00058872	0.0118402	DYNLL1	protein_coding
ENSG00000089006.16	2557.58	-0.0013482	0.045825	-0.0294206	0.976529	0.996934	SNX5	protein_coding
ENSG00000089009.15	16522	0.0310445	0.0263302	1.17904	0.238381	0.718551	RPL6	protein_coding
ENSG00000089012.14	8.87012	-0.271241	0.640502	-0.423481	0.671944	NA	SIRPG	protein_coding
ENSG00000089022.14	616.412	0.0920698	0.0828531	1.11124	0.266465	0.746069	MAPKAPK5	protein_coding
ENSG00000089041.17	9.56989	-0.509788	0.597114	-0.853752	0.393242	NA	P2RX7	protein_coding
ENSG00000089048.14	957.52	0.0074131	0.0637337	0.116314	0.907404	0.987387	ESF1	protein_coding
ENSG00000089050.16	585.737	-0.0205265	0.0805827	-0.254726	0.798934	0.967949	RBBP9	protein_coding
ENSG00000089053.13	1979.72	0.0117932	0.0493434	0.239003	0.811103	0.970608	ANAPC5	protein_coding
ENSG00000089057.15	741.51	-0.0565545	0.0703327	-0.8041	0.421339	0.847986	SLC23A2	protein_coding
ENSG00000089060.11	318.561	0.000273942	0.103272	0.00265261	0.997884	0.999618	SLC8B1	protein_coding
ENSG00000089063.15	1514.38	0.00989131	0.0526243	0.187961	0.850907	0.977429	TMEM230	protein_coding
ENSG00000089091.16	52.121	-0.25485	0.257553	-0.989505	0.322416	0.789864	DZANK1	protein_coding
ENSG00000089094.19	635.07	-0.0175601	0.0753647	-0.233002	0.81576	0.971514	KDM2B	protein_coding
ENSG00000089101.19	2.01917	-2.34666	1.49395	-1.57077	0.116236	NA	CFAP61	protein_coding
ENSG00000089116.4	8.66398	0.0683791	0.610962	0.11192	0.910887	NA	LHX5	protein_coding
ENSG00000089123.16	314.226	0.0812496	0.103263	0.786822	0.431386	0.852547	TASP1	protein_coding
ENSG00000089127.14	2332.38	-0.150115	0.0439823	-3.41308	0.000642324	0.0126956	OAS1	protein_coding
ENSG00000089154.11	5176.51	-0.0164427	0.0352008	-0.467111	0.640421	0.929875	GCN1	protein_coding
ENSG00000089157.16	26888.6	-0.00433563	0.0255814	-0.169484	0.865416	0.98014	RPLP0	protein_coding
ENSG00000089159.16	11607.3	0.098104	0.0286552	3.4236	0.000617967	0.0122538	PXN	protein_coding
ENSG00000089163.4	5.49197	-0.585111	0.806053	-0.725896	0.467902	NA	SIRT4	protein_coding
ENSG00000089177.19	901.275	0.0395336	0.0708125	0.558286	0.576649	0.911017	KIF16B	protein_coding
ENSG00000089195.15	970.248	-0.154129	0.0631432	-2.44095	0.0146486	0.151032	TRMT6	protein_coding
ENSG00000089199.10	20.2394	-0.272435	0.403277	-0.675553	0.499325	NA	CHGB	protein_coding
ENSG00000089220.5	3552.35	0.00135236	0.0376602	0.0359094	0.971355	0.996612	PEBP1	protein_coding
ENSG00000089234.16	713.495	-0.13661	0.0712571	-1.91714	0.05522	0.354084	BRAP	protein_coding
ENSG00000089248.7	1599.04	0.0300891	0.0516479	0.582583	0.560174	0.904235	ERP29	protein_coding
ENSG00000089250.19	1372.12	0.0632072	0.0551528	1.14604	0.251779	0.729598	NOS1	protein_coding
ENSG00000089280.19	6629.36	0.00583527	0.0326778	0.17857	0.858275	0.979303	FUS	protein_coding
ENSG00000089289.16	790.644	-0.0967107	0.0704533	-1.37269	0.169848	0.627841	IGBP1	protein_coding
ENSG00000089327.15	2115.4	0.0383741	0.0490147	0.78291	0.43368	0.853055	FXYD5	protein_coding
ENSG00000089335.21	371.803	-0.016494	0.0961885	-0.171476	0.86385	0.979942	ZNF302	protein_coding
ENSG00000089351.14	301.357	0.231738	0.106913	2.16755	0.0301931	0.244612	GRAMD1A	protein_coding
ENSG00000089356.18	3166.5	-0.2659	0.0395059	-6.73064	1.68919e-11	1.3073e-09	FXYD3	protein_coding
ENSG00000089472.16	21.9506	0.25355	0.393634	0.644126	0.519494	NA	HEPH	protein_coding
ENSG00000089486.17	1597.18	-0.0605262	0.0515946	-1.17311	0.240751	0.720896	CDIP1	protein_coding
ENSG00000089505.17	13.6597	0.311829	0.497622	0.626638	0.530896	NA	CMTM1	protein_coding
ENSG00000089597.18	6230.27	0.083894	0.0314504	2.6675	0.00764178	0.0949269	GANAB	protein_coding
ENSG00000089639.11	393.887	-0.228621	0.0931789	-2.45357	0.0141447	0.147242	GMIP	protein_coding
ENSG00000089682.16	540.824	0.0282632	0.0824054	0.342977	0.731616	0.95378	RBM41	protein_coding
ENSG00000089685.15	971.936	0.100521	0.0628394	1.59966	0.109675	0.512857	BIRC5	protein_coding
ENSG00000089693.10	3571.3	0.0279307	0.0403629	0.691989	0.488944	0.875501	MLF2	protein_coding
ENSG00000089723.10	242.287	-0.256849	0.12266	-2.09399	0.0362606	0.274832	OTUB2	protein_coding
ENSG00000089737.17	3224.3	-0.000182201	0.0406506	-0.00448214	0.996424	0.999618	DDX24	protein_coding
ENSG00000089775.11	396.651	0.127187	0.0928082	1.37042	0.170555	0.628806	ZBTB25	protein_coding
ENSG00000089818.18	578.479	-0.0462211	0.0802838	-0.575721	0.564804	0.906275	NECAP1	protein_coding
ENSG00000089820.16	566.82	0.0480193	0.0889235	0.540006	0.589193	0.91507	ARHGAP4	protein_coding
ENSG00000089847.12	1.79843	-0.732572	1.33716	-0.547857	0.58379	NA	ANKRD24	protein_coding
ENSG00000089876.12	1561.52	-0.0468929	0.050475	-0.929032	0.352873	0.809663	DHX32	protein_coding
ENSG00000089902.10	1863.65	-0.203754	0.0473409	-4.30397	1.67768e-05	0.000534098	RCOR1	protein_coding
ENSG00000089916.18	1615.99	0.0748591	0.0557398	1.34301	0.179269	0.642218	GPATCH2L	protein_coding
ENSG00000090006.18	709.83	0.30904	0.071809	4.30364	1.68016e-05	0.000534098	LTBP4	protein_coding
ENSG00000090013.11	489.453	0.0954273	0.0867327	1.10025	0.271225	0.751142	BLVRB	protein_coding
ENSG00000090020.11	1924.86	-0.0943165	0.0462071	-2.04117	0.0412341	0.298232	SLC9A1	protein_coding
ENSG00000090054.15	1902.97	-0.084178	0.0501399	-1.67886	0.0931789	0.471005	SPTLC1	protein_coding
ENSG00000090060.18	4920.97	0.0372969	0.0337163	1.1062	0.268641	0.749353	PAPOLA	protein_coding
ENSG00000090061.17	1727.94	-0.0184024	0.0546754	-0.336576	0.736437	0.954565	CCNK	protein_coding
ENSG00000090097.21	855.471	0.0948136	0.0728626	1.30126	0.193168	0.66156	PCBP4	protein_coding
ENSG00000090238.12	229.086	-0.219669	0.123656	-1.77644	0.0756596	0.420275	YPEL3	protein_coding
ENSG00000090263.16	545.164	-0.00910796	0.0826669	-0.110177	0.912269	0.987623	MRPS33	protein_coding
ENSG00000090266.13	1114.2	-0.0498894	0.062784	-0.794619	0.426835	0.850416	NDUFB2	protein_coding
ENSG00000090273.14	2367.9	-0.00678192	0.0426971	-0.158838	0.873796	0.982123	NUDC	protein_coding
ENSG00000090316.16	1626.78	0.0172034	0.0494014	0.348238	0.727661	0.952704	MAEA	protein_coding
ENSG00000090339.9	25.4035	-0.0468525	0.363488	-0.128897	0.897439	0.985342	ICAM1	protein_coding
ENSG00000090372.15	1554.14	0.0193289	0.0541528	0.356933	0.721142	0.95098	STRN4	protein_coding
ENSG00000090376.11	7.65581	0.0460085	0.663697	0.0693216	0.944734	NA	IRAK3	protein_coding
ENSG00000090432.7	895.173	-0.0784809	0.0680365	-1.15351	0.248701	0.727429	MUL1	protein_coding
ENSG00000090447.12	172.101	-0.105709	0.141017	-0.749618	0.453485	0.85871	TFAP4	protein_coding
ENSG00000090470.15	555.677	0.126413	0.0808719	1.56313	0.118022	0.531099	PDCD7	protein_coding
ENSG00000090487.11	1187.64	-0.0494027	0.0603974	-0.81796	0.41338	0.842656	SPG21	protein_coding
ENSG00000090512.12	12.2743	-1.39802	0.549474	-2.54428	0.0109502	NA	FETUB	protein_coding
ENSG00000090520.11	1760.77	0.0234165	0.0491559	0.476372	0.633809	0.928562	DNAJB11	protein_coding
ENSG00000090530.10	2313.96	0.00657471	0.0451671	0.145564	0.884265	0.983138	P3H2	protein_coding
ENSG00000090554.13	11.2829	0.602462	0.546103	1.1032	0.269939	NA	FLT3LG	protein_coding
ENSG00000090565.17	541.1	0.00829847	0.0815907	0.101709	0.918988	0.988977	RAB11FIP3	protein_coding
ENSG00000090581.10	415.79	-0.0469313	0.0916584	-0.512024	0.608634	0.920978	GNPTG	protein_coding
ENSG00000090612.22	486.797	0.0654644	0.0903012	0.724957	0.468479	0.865515	ZNF268	protein_coding
ENSG00000090615.15	2466.31	0.0317991	0.0437577	0.726708	0.467405	0.865149	GOLGA3	protein_coding
ENSG00000090621.14	4559.02	0.0223152	0.0363862	0.613287	0.539687	0.893532	PABPC4	protein_coding
ENSG00000090659.18	2.36609	0.0294692	1.17657	0.0250467	0.980018	NA	CD209	protein_coding
ENSG00000090661.12	274.522	-0.118237	0.122813	-0.962736	0.33568	0.798772	CERS4	protein_coding
ENSG00000090674.16	187.34	-0.0580856	0.137314	-0.423012	0.672287	0.941364	MCOLN1	protein_coding
ENSG00000090686.16	1672.86	0.0265407	0.0523298	0.507181	0.612028	0.922092	USP48	protein_coding
ENSG00000090776.6	4252.46	0.0919901	0.0397844	2.31221	0.0207659	0.191497	EFNB1	protein_coding
ENSG00000090857.14	1004.69	0.129203	0.0603476	2.14098	0.0322758	0.255283	PDPR	protein_coding
ENSG00000090861.17	3110.32	-0.0406632	0.0389057	-1.04517	0.295943	0.770523	AARS1	protein_coding
ENSG00000090863.12	3458.53	0.0703743	0.0411498	1.7102	0.0872292	0.454018	GLG1	protein_coding
ENSG00000090889.12	733.362	0.206585	0.074136	2.78657	0.00532691	0.0721078	KIF4A	protein_coding
ENSG00000090905.19	1757.89	-0.0128818	0.0547019	-0.23549	0.813828	0.970941	TNRC6A	protein_coding
ENSG00000090924.15	356.827	0.187703	0.103088	1.82081	0.0686359	0.399911	PLEKHG2	protein_coding
ENSG00000090932.11	18.3763	0.706619	0.430863	1.64001	0.101003	NA	DLL3	protein_coding
ENSG00000090971.5	191.073	0.153532	0.134745	1.13943	0.254525	0.732085	NAT14	protein_coding
ENSG00000090975.12	255.2	0.00476407	0.116779	0.0407958	0.967459	0.996449	PITPNM2	protein_coding
ENSG00000090989.18	1174.81	-0.0306781	0.0591384	-0.518751	0.603934	0.920013	EXOC1	protein_coding
ENSG00000091009.8	1485.97	0.0235357	0.0527984	0.445766	0.655766	0.936075	RBM27	protein_coding
ENSG00000091010.6	1.98507	-0.949322	1.38752	-0.684186	0.493858	NA	POU4F3	protein_coding
ENSG00000091039.17	2496.31	0.0777986	0.0481798	1.61476	0.106364	0.50726	OSBPL8	protein_coding
ENSG00000091073.19	686.155	-0.0830634	0.0743804	-1.11674	0.264107	0.742869	DTX2	protein_coding
ENSG00000091106.19	12.6703	-0.176566	0.509543	-0.346518	0.728954	NA	NLRC4	protein_coding
ENSG00000091127.14	823.733	0.144483	0.0758736	1.90426	0.0568766	0.359364	PUS7	protein_coding
ENSG00000091128.13	40.5192	-0.406282	0.308681	-1.31619	0.188112	0.65546	LAMB4	protein_coding
ENSG00000091129.21	225.836	0.617294	0.126034	4.89784	9.68966e-07	3.94075e-05	NRCAM	protein_coding
ENSG00000091136.14	4519.36	0.228681	0.0347351	6.58358	4.59249e-11	3.46648e-09	LAMB1	protein_coding
ENSG00000091137.14	2.1569	1.26361	1.28793	0.981114	0.326537	NA	SLC26A4	protein_coding
ENSG00000091140.14	2362.32	0.0118194	0.0425758	0.277608	0.781313	0.964216	DLD	protein_coding
ENSG00000091157.13	457.682	0.0216177	0.0879412	0.24582	0.805821	0.96951	WDR7	protein_coding
ENSG00000091164.13	1203.23	-0.0276129	0.0577858	-0.477849	0.632758	0.928562	TXNL1	protein_coding
ENSG00000091262.15	3.91407	-0.39421	0.938743	-0.419934	0.674534	NA	ABCC6	protein_coding
ENSG00000091317.8	2696.25	0.0169609	0.042417	0.399861	0.689259	0.943191	CMTM6	protein_coding
ENSG00000091409.15	41850.8	0.214953	0.023613	9.10316	8.77401e-20	1.26719e-17	ITGA6	protein_coding
ENSG00000091428.18	60.6391	-0.164211	0.238127	-0.689594	0.49045	0.876287	RAPGEF4	protein_coding
ENSG00000091436.17	2599.95	-0.0869239	0.041211	-2.10924	0.034924	0.268852	MAP3K20	protein_coding
ENSG00000091483.7	1804.68	0.0577657	0.0471515	1.22511	0.220534	0.698443	FH	protein_coding
ENSG00000091490.11	1876.18	-0.0148221	0.0537953	-0.275528	0.78291	0.964337	SEL1L3	protein_coding
ENSG00000091513.16	1.28587	0.0747062	1.66261	0.044933	0.964161	NA	TF	protein_coding
ENSG00000091527.16	6833.92	-0.0203499	0.0302875	-0.671891	0.501653	0.880908	CDV3	protein_coding
ENSG00000091536.19	3.02913	-0.289416	1.0343	-0.279818	0.779617	NA	MYO15A	protein_coding
ENSG00000091542.9	1235.81	0.0447606	0.0579256	0.772725	0.439685	0.853636	ALKBH5	protein_coding
ENSG00000091592.16	1677.6	-0.0838046	0.0507174	-1.65238	0.0984563	0.485714	NLRP1	protein_coding
ENSG00000091622.16	779.213	-0.0113687	0.0709183	-0.160307	0.872639	0.981784	PITPNM3	protein_coding
ENSG00000091640.8	665.635	0.0426747	0.0769917	0.554276	0.57939	0.911645	SPAG7	protein_coding
ENSG00000091651.9	402.789	0.0628335	0.0941938	0.667067	0.504729	0.881426	ORC6	protein_coding
ENSG00000091656.19	89.5632	0.0464704	0.191071	0.24321	0.807843	0.969852	ZFHX4	protein_coding
ENSG00000091664.9	1.48326	-2.84507	1.75372	-1.6223	0.104739	NA	SLC17A6	protein_coding
ENSG00000091732.17	353.623	0.111576	0.0991759	1.12503	0.260577	0.739517	ZC3HC1	protein_coding
ENSG00000091831.24	101.775	-0.0442379	0.181089	-0.244288	0.807008	0.969852	ESR1	protein_coding
ENSG00000091844.8	9.45826	0.0194391	0.600292	0.0323828	0.974167	NA	RGS17	protein_coding
ENSG00000091879.14	9.71838	0.506888	0.655855	0.772866	0.439602	NA	ANGPT2	protein_coding
ENSG00000091947.10	308.924	-0.0974148	0.10689	-0.911358	0.362107	0.814937	TMEM101	protein_coding
ENSG00000091972.18	2.03939	0.450837	1.40398	0.321114	0.748124	NA	CD200	protein_coding
ENSG00000091986.16	983.431	-0.0554988	0.0626431	-0.885953	0.375643	0.821514	CCDC80	protein_coding
ENSG00000092010.15	1127.56	0.135092	0.0584852	2.30984	0.020897	0.19232	PSME1	protein_coding
ENSG00000092020.10	232.086	0.00821483	0.12072	0.0680484	0.945747	0.993285	PPP2R3C	protein_coding
ENSG00000092036.18	435.255	0.142789	0.0928648	1.5376	0.124146	0.543365	HAUS4	protein_coding
ENSG00000092051.17	1.82181	-0.236083	1.43981	-0.163968	0.869756	NA	JPH4	protein_coding
ENSG00000092068.20	1439.1	-0.00747707	0.0534757	-0.139822	0.888801	0.983731	SLC7A8	protein_coding
ENSG00000092094.11	247.781	-0.128371	0.116784	-1.09922	0.27167	0.751362	OSGEP	protein_coding
ENSG00000092096.17	33.8741	-0.337764	0.311178	-1.08544	0.277729	0.756397	SLC22A17	protein_coding
ENSG00000092098.17	709	-0.103652	0.0725379	-1.42893	0.153023	0.600455	RNF31	protein_coding
ENSG00000092108.21	1329.66	-0.152552	0.0581295	-2.62435	0.0086815	0.103535	SCFD1	protein_coding
ENSG00000092140.16	819.363	0.0778002	0.0688074	1.1307	0.258183	0.73621	G2E3	protein_coding
ENSG00000092148.13	4779.81	-0.175973	0.0362136	-4.85931	1.17798e-06	4.72789e-05	HECTD1	protein_coding
ENSG00000092199.17	11103	0.0420206	0.0268654	1.56412	0.11779	0.530708	HNRNPC	protein_coding
ENSG00000092200.12	5.51235	0.306932	0.770267	0.398475	0.69028	NA	RPGRIP1	protein_coding
ENSG00000092201.10	4360.39	0.0954382	0.0351438	2.71564	0.0066147	0.0849429	SUPT16H	protein_coding
ENSG00000092203.15	1799.72	-0.117961	0.0481469	-2.45003	0.0142845	0.148277	TOX4	protein_coding
ENSG00000092208.17	153.24	0.0874737	0.150128	0.582661	0.560122	0.904235	GEMIN2	protein_coding
ENSG00000092295.12	3284.89	-0.770719	0.0429736	-17.9347	6.32118e-72	6.44128e-69	TGM1	protein_coding
ENSG00000092330.18	1266.27	-0.153399	0.0572195	-2.68089	0.00734267	0.0921199	TINF2	protein_coding
ENSG00000092377.15	15.5999	0.341962	0.505151	0.67695	0.498438	NA	TBL1Y	protein_coding
ENSG00000092421.17	19.5232	0.372967	0.439656	0.848314	0.396263	NA	SEMA6A	protein_coding
ENSG00000092439.16	1834.42	0.06108	0.0476497	1.28185	0.199894	0.669603	TRPM7	protein_coding
ENSG00000092445.12	328.41	-0.285792	0.10645	-2.68476	0.0072583	0.0912486	TYRO3	protein_coding
ENSG00000092470.12	250.705	0.167939	0.127627	1.31586	0.188221	0.655591	WDR76	protein_coding
ENSG00000092529.25	236.307	0.0266796	0.124794	0.213789	0.830711	0.975074	CAPN3	protein_coding
ENSG00000092531.10	1384.98	0.136303	0.0536835	2.53901	0.0111167	0.124635	SNAP23	protein_coding
ENSG00000092621.13	1051.28	0.043596	0.0619617	0.703595	0.481685	0.872341	PHGDH	protein_coding
ENSG00000092758.18	92.1253	0.0779182	0.192596	0.404568	0.685795	0.942921	COL9A3	protein_coding
ENSG00000092820.18	12766.2	-0.211458	0.0268114	-7.88689	3.098e-15	3.22861e-13	EZR	protein_coding
ENSG00000092841.19	15677.5	-0.0179894	0.0279908	-0.64269	0.520425	0.88698	MYL6	protein_coding
ENSG00000092847.13	813.92	0.00526709	0.0677959	0.0776904	0.938074	0.992641	AGO1	protein_coding
ENSG00000092850.12	2.01015	1.6538	1.39996	1.18132	0.237475	NA	TEKT2	protein_coding
ENSG00000092853.14	744.503	0.181581	0.0812055	2.23606	0.0253476	0.219201	CLSPN	protein_coding
ENSG00000092871.17	657.1	-0.0116953	0.0741695	-0.157684	0.874706	0.982123	RFFL	protein_coding
ENSG00000092929.12	51.3015	-0.423705	0.253194	-1.67344	0.0942405	0.474228	UNC13D	protein_coding
ENSG00000092931.11	1539.45	0.0182597	0.0500188	0.365057	0.715069	0.948992	MFSD11	protein_coding
ENSG00000092964.18	989.23	0.314418	0.0662498	4.74594	2.07542e-06	7.96389e-05	DPYSL2	protein_coding
ENSG00000092969.12	124.377	0.384035	0.169853	2.26099	0.02376	0.210942	TGFB2	protein_coding
ENSG00000092978.11	515.176	-0.0876011	0.0843648	-1.03836	0.299102	0.772024	GPATCH2	protein_coding
ENSG00000093000.19	2708.98	-0.0398431	0.0448431	-0.888499	0.374272	0.821017	NUP50	protein_coding
ENSG00000093009.11	265.816	0.164894	0.114081	1.44542	0.148341	0.591295	CDC45	protein_coding
ENSG00000093010.14	1212.08	-0.0110301	0.0558987	-0.197323	0.843575	0.976624	COMT	protein_coding
ENSG00000093072.18	8.55798	-0.726697	0.619503	-1.17303	0.240783	NA	ADA2	protein_coding
ENSG00000093100.13	752.9	0.079731	0.0699049	1.14056	0.254052	0.731985	AC016026.1	lncRNA
ENSG00000093134.15	1.20629	-1.35012	1.80011	-0.750022	0.453242	NA	VNN3	protein_coding
ENSG00000093144.19	1183.54	-0.0448496	0.0566599	-0.791558	0.428618	0.851508	ECHDC1	protein_coding
ENSG00000093167.18	2409.8	-0.160133	0.0420635	-3.80692	0.000140707	0.00348293	LRRFIP2	protein_coding
ENSG00000093183.14	1366.43	0.131417	0.0563465	2.3323	0.0196848	0.184065	SEC22C	protein_coding
ENSG00000093217.11	76.2755	0.265084	0.212307	1.24859	0.211815	0.68609	XYLB	protein_coding
ENSG00000094631.21	418.38	0.0569541	0.0941736	0.604778	0.545327	0.896438	HDAC6	protein_coding
ENSG00000094755.17	2.94265	-0.245469	1.13655	-0.215977	0.829006	NA	GABRP	protein_coding
ENSG00000094796.5	229.594	-0.209231	0.128008	-1.63451	0.102152	0.495941	KRT31	protein_coding
ENSG00000094804.12	918.135	0.102126	0.0653651	1.56239	0.118196	0.531139	CDC6	protein_coding
ENSG00000094841.14	191.188	-0.00733995	0.133475	-0.0549911	0.956146	0.995356	UPRT	protein_coding
ENSG00000094880.11	951.56	0.00652496	0.0687468	0.0949129	0.924384	0.989831	CDC23	protein_coding
ENSG00000094914.14	632.441	0.0332146	0.0762007	0.435883	0.662922	0.938421	AAAS	protein_coding
ENSG00000094916.16	2216.15	0.148965	0.0516152	2.88608	0.00390078	0.0565597	CBX5	protein_coding
ENSG00000094963.14	1.65422	-1.96602	1.56419	-1.25689	0.208792	NA	FMO2	protein_coding
ENSG00000094975.14	1121.86	-0.169567	0.0610406	-2.77794	0.00547049	0.0736215	SUCO	protein_coding
ENSG00000095002.15	850.086	0.0147361	0.066564	0.221383	0.824794	0.973261	MSH2	protein_coding
ENSG00000095015.6	572.366	-0.00234243	0.0817116	-0.0286671	0.97713	0.996934	MAP3K1	protein_coding
ENSG00000095059.16	445.604	0.0536689	0.0903401	0.594077	0.552461	0.900172	DHPS	protein_coding
ENSG00000095066.11	1046.29	-0.129443	0.0614105	-2.10783	0.0350453	0.26918	HOOK2	protein_coding
ENSG00000095139.14	5022	0.0148981	0.0340456	0.437592	0.661682	0.937514	ARCN1	protein_coding
ENSG00000095203.14	755.533	-0.213342	0.080026	-2.66591	0.00767805	0.0952203	EPB41L4B	protein_coding
ENSG00000095209.12	247.363	0.0633265	0.121359	0.521813	0.601801	0.920013	TMEM38B	protein_coding
ENSG00000095261.14	1422.1	0.0017151	0.0523615	0.032755	0.97387	0.996843	PSMD5	protein_coding
ENSG00000095303.17	73.0399	0.0216352	0.216097	0.100118	0.920251	0.988977	PTGS1	protein_coding
ENSG00000095319.14	2114.32	-0.00627774	0.046814	-0.1341	0.893324	0.984507	NUP188	protein_coding
ENSG00000095321.17	171.703	0.2534	0.143993	1.7598	0.0784412	0.42846	CRAT	protein_coding
ENSG00000095380.11	767.414	0.0719667	0.0685009	1.05059	0.293445	0.769238	NANS	protein_coding
ENSG00000095383.20	2024.24	0.0340036	0.0497272	0.683803	0.494099	0.877835	TBC1D2	protein_coding
ENSG00000095397.16	108.401	0.167015	0.183636	0.909488	0.363092	0.816043	WHRN	protein_coding
ENSG00000095464.10	2.30452	0.489433	1.25044	0.39141	0.695494	NA	PDE6C	protein_coding
ENSG00000095485.18	603.529	-0.0948684	0.0758536	-1.25068	0.211052	0.684926	CWF19L1	protein_coding
ENSG00000095539.15	73.7025	0.23644	0.213772	1.10604	0.26871	0.749353	SEMA4G	protein_coding
ENSG00000095564.14	1442.78	-0.0522878	0.0556528	-0.939536	0.347456	0.806571	BTAF1	protein_coding
ENSG00000095574.12	302.821	0.0343033	0.115741	0.296379	0.766941	0.962159	IKZF5	protein_coding
ENSG00000095585.17	191.549	-0.147564	0.131264	-1.12418	0.260938	0.739626	BLNK	protein_coding
ENSG00000095587.9	10.5915	0.651914	0.574814	1.13413	0.256739	NA	TLL2	protein_coding
ENSG00000095627.9	13.5033	-0.0553458	0.502017	-0.110247	0.912214	NA	TDRD1	protein_coding
ENSG00000095637.22	17.6165	0.446813	0.434035	1.02944	0.303273	NA	SORBS1	protein_coding
ENSG00000095713.14	17.5208	-0.321232	0.436976	-0.735127	0.462262	NA	CRTAC1	protein_coding
ENSG00000095739.11	254.943	-0.442125	0.125821	-3.51392	0.000441543	0.00926635	BAMBI	protein_coding
ENSG00000095752.7	36.0781	0.227457	0.311384	0.730472	0.465102	0.86454	IL11	protein_coding
ENSG00000095787.23	2472.57	-0.0958823	0.0432611	-2.21636	0.0266668	0.226236	WAC	protein_coding
ENSG00000095794.19	177.647	0.0385837	0.140904	0.27383	0.784215	0.964338	CREM	protein_coding
ENSG00000095906.17	456.052	-0.0103402	0.0910123	-0.113613	0.909544	0.987444	NUBP2	protein_coding
ENSG00000095951.17	1045.1	0.0381857	0.0626659	0.609353	0.54229	0.894715	HIVEP1	protein_coding
ENSG00000095970.17	14.2612	0.885582	0.508316	1.74219	0.0814758	NA	TREM2	protein_coding
ENSG00000096006.11	9.35617	-0.939182	0.605525	-1.55102	0.120897	NA	CRISP3	protein_coding
ENSG00000096060.15	4850.3	0.0369118	0.035564	1.0379	0.299318	0.772024	FKBP5	protein_coding
ENSG00000096063.16	3207.37	-0.0690234	0.0397917	-1.73462	0.0828085	0.441148	SRPK1	protein_coding
ENSG00000096070.19	427.076	-0.20241	0.0980931	-2.06345	0.0390702	0.288097	BRPF3	protein_coding
ENSG00000096080.11	504.324	-0.0730777	0.0858846	-0.850883	0.394835	0.830926	MRPS18A	protein_coding
ENSG00000096092.6	307.284	-0.0286856	0.110076	-0.260598	0.794402	0.96671	TMEM14A	protein_coding
ENSG00000096093.16	177.669	0.147987	0.1462	1.01222	0.311431	0.780578	EFHC1	protein_coding
ENSG00000096384.20	29072.9	-0.034669	0.023827	-1.45503	0.145661	0.587321	HSP90AB1	protein_coding
ENSG00000096401.8	1586.48	0.0414215	0.0529447	0.782355	0.434006	0.853055	CDC5L	protein_coding
ENSG00000096433.11	7602.48	0.0479408	0.0315132	1.52129	0.128187	0.551192	ITPR3	protein_coding
ENSG00000096654.15	127.173	-0.0379223	0.162279	-0.233687	0.815228	0.971429	ZNF184	protein_coding
ENSG00000096696.14	76204.4	-0.261014	0.0251625	-10.3731	3.28589e-25	6.54387e-23	DSP	protein_coding
ENSG00000096717.12	324.356	-0.131929	0.103708	-1.27213	0.203329	0.672711	SIRT1	protein_coding
ENSG00000096746.17	3343.25	0.0599174	0.0434916	1.37768	0.168304	0.625851	HNRNPH3	protein_coding
ENSG00000096872.16	361.048	0.0914806	0.0981629	0.931926	0.351375	0.80901	IFT74	protein_coding
ENSG00000096968.14	333.445	-0.0966704	0.102495	-0.943172	0.345593	0.805335	JAK2	protein_coding
ENSG00000097007.19	1432.76	-0.0385555	0.0538043	-0.716587	0.473629	0.868951	ABL1	protein_coding
ENSG00000097021.19	2547	0.0593435	0.0415852	1.42703	0.15357	0.601642	ACOT7	protein_coding
ENSG00000097033.14	2550.53	-0.0245514	0.043477	-0.564698	0.572279	0.910174	SH3GLB1	protein_coding
ENSG00000097046.13	298.647	0.241781	0.110055	2.19691	0.0280269	0.233349	CDC7	protein_coding
ENSG00000097096.9	108.28	-0.170222	0.181736	-0.936645	0.348941	0.807199	SYDE2	protein_coding
ENSG00000099139.14	42.4814	0.24846	0.277337	0.895876	0.370319	0.819391	PCSK5	protein_coding
ENSG00000099194.6	59925	-0.0128331	0.0215846	-0.594549	0.552145	0.900144	SCD	protein_coding
ENSG00000099203.7	313.12	-0.156943	0.113108	-1.38755	0.165275	0.622096	TMED1	protein_coding
ENSG00000099204.20	3677.35	-0.387127	0.0399399	-9.69272	3.23798e-22	5.39918e-20	ABLIM1	protein_coding
ENSG00000099219.14	1611.5	-0.0164223	0.0503809	-0.325963	0.744453	0.956885	ERMP1	protein_coding
ENSG00000099246.17	2989.03	0.051071	0.0407863	1.25216	0.210512	0.684247	RAB18	protein_coding
ENSG00000099250.18	1067.26	0.173317	0.0624914	2.77345	0.00554646	0.0743663	NRP1	protein_coding
ENSG00000099251.14	189.69	0.0628269	0.132902	0.472732	0.636405	0.928562	HSD17B7P2	transcribed_unprocessed_pseudogene
ENSG00000099256.19	84.1933	-0.0668654	0.197893	-0.337886	0.735449	0.954565	PRTFDC1	protein_coding
ENSG00000099260.11	112.318	-0.156802	0.191975	-0.81678	0.414054	0.843025	PALMD	protein_coding
ENSG00000099282.10	42.3611	0.242151	0.286318	0.845741	0.397697	0.83291	TSPAN15	protein_coding
ENSG00000099284.14	541.517	0.122795	0.0855997	1.43453	0.151421	0.597154	MACROH2A2	protein_coding
ENSG00000099290.17	3261.22	-0.049212	0.0398552	-1.23477	0.216915	0.693388	WASHC2A	protein_coding
ENSG00000099308.10	117.224	0.135066	0.17015	0.793803	0.42731	0.850724	MAST3	protein_coding
ENSG00000099326.9	156.936	-0.046722	0.153079	-0.305215	0.760202	0.960671	MZF1	protein_coding
ENSG00000099330.9	68.0314	-0.315051	0.228749	-1.37728	0.168426	0.625851	OCEL1	protein_coding
ENSG00000099331.13	1769.35	0.0394524	0.0483946	0.815223	0.414945	0.844004	MYO9B	protein_coding
ENSG00000099337.5	2104.33	-0.0630741	0.0466481	-1.35213	0.176335	0.637432	KCNK6	protein_coding
ENSG00000099338.23	6.98169	-0.530836	0.735218	-0.722012	0.470287	NA	CATSPERG	protein_coding
ENSG00000099341.11	2998.87	-0.0370464	0.0404754	-0.915281	0.360044	0.814503	PSMD8	protein_coding
ENSG00000099364.17	1103.79	0.0283342	0.0607162	0.466666	0.640739	0.929875	FBXL19	protein_coding
ENSG00000099365.11	13.6784	0.421922	0.487075	0.866237	0.38636	NA	STX1B	protein_coding
ENSG00000099377.14	77.8452	-0.339859	0.208859	-1.62722	0.10369	0.500197	HSD3B7	protein_coding
ENSG00000099381.18	472.35	0.0418758	0.0921862	0.454253	0.649647	0.934826	SETD1A	protein_coding
ENSG00000099385.11	460.733	-0.0209462	0.0874893	-0.239414	0.810785	0.970608	BCL7C	protein_coding
ENSG00000099622.14	1323.54	0.0665593	0.0549515	1.21124	0.225804	0.7037	CIRBP	protein_coding
ENSG00000099624.8	928.899	-0.0719181	0.0657544	-1.09374	0.27407	0.752858	ATP5F1D	protein_coding
ENSG00000099625.13	147.238	-0.374611	0.156277	-2.3971	0.0165254	0.163931	CBARP	protein_coding
ENSG00000099715.14	2.35689	0.434408	1.20242	0.361278	0.717891	NA	PCDH11Y	protein_coding
ENSG00000099725.14	386.216	0.236468	0.0958702	2.46655	0.0136423	0.143809	PRKY	protein_coding
ENSG00000099783.12	6244	0.060471	0.0356014	1.69856	0.0894023	0.460484	HNRNPM	protein_coding
ENSG00000099785.10	280.128	0.0387485	0.111493	0.347542	0.728184	0.952945	MARCHF2	protein_coding
ENSG00000099795.7	834.015	0.00595732	0.0715329	0.0832809	0.933628	0.991926	NDUFB7	protein_coding
ENSG00000099797.15	1275.38	-0.121011	0.0621299	-1.94772	0.0514488	0.341169	TECR	protein_coding
ENSG00000099800.8	1058.37	0.0494942	0.0623696	0.793564	0.42745	0.850814	TIMM13	protein_coding
ENSG00000099804.9	897.017	-0.0172381	0.0692306	-0.248996	0.803364	0.968677	CDC34	protein_coding
ENSG00000099810.21	1813.92	0.00834978	0.048682	0.171517	0.863818	0.979942	MTAP	protein_coding
ENSG00000099812.9	903.564	-0.155059	0.0658202	-2.35579	0.0184832	0.176848	MISP	protein_coding
ENSG00000099814.16	2497.48	-0.0538217	0.0416934	-1.29089	0.196741	0.666061	CEP170B	protein_coding
ENSG00000099817.12	1738.76	-0.0363605	0.0508622	-0.714882	0.474682	0.869135	POLR2E	protein_coding
ENSG00000099821.14	609.351	0.0718369	0.0775949	0.925794	0.354553	0.81004	POLRMT	protein_coding
ENSG00000099822.3	13.7085	-0.0486579	0.54306	-0.0895995	0.928605	NA	HCN2	protein_coding
ENSG00000099834.19	1.63738	-3.00655	1.67257	-1.79756	0.072246	NA	CDHR5	protein_coding
ENSG00000099840.14	27.743	-0.183403	0.382201	-0.479861	0.631326	0.928562	IZUMO4	protein_coding
ENSG00000099849.15	419.561	-0.1497	0.0959907	-1.55953	0.118872	0.532312	RASSF7	protein_coding
ENSG00000099860.9	664.162	-0.377111	0.074817	-5.04044	4.64451e-07	1.99975e-05	GADD45B	protein_coding
ENSG00000099864.18	5.24532	0.414082	0.879079	0.47104	0.637612	NA	PALM	protein_coding
ENSG00000099866.15	2.27182	0.942735	1.26112	0.74754	0.454737	NA	MADCAM1	protein_coding
ENSG00000099875.14	2746.54	-0.089412	0.0410482	-2.17822	0.0293896	0.240581	MKNK2	protein_coding
ENSG00000099889.14	160.695	0.152046	0.143319	1.06089	0.288739	0.766749	ARVCF	protein_coding
ENSG00000099899.15	395.532	-0.238452	0.0931126	-2.5609	0.0104402	0.11872	TRMT2A	protein_coding
ENSG00000099901.17	2300.65	0.072491	0.0461004	1.57246	0.115844	0.527377	RANBP1	protein_coding
ENSG00000099904.16	626.983	0.0707943	0.0817147	0.86636	0.386293	0.826305	ZDHHC8	protein_coding
ENSG00000099910.17	193.413	0.148158	0.131691	1.12504	0.26057	0.739517	KLHL22	protein_coding
ENSG00000099917.17	1968.98	-0.0200327	0.0479428	-0.417845	0.676061	0.941753	MED15	protein_coding
ENSG00000099940.12	706.873	-0.12648	0.0738638	-1.71235	0.086833	0.452726	SNAP29	protein_coding
ENSG00000099942.13	2446.66	-0.0319603	0.0422005	-0.757344	0.448844	0.856919	CRKL	protein_coding
ENSG00000099949.21	776.812	0.0198187	0.0715515	0.276985	0.781792	0.964337	LZTR1	protein_coding
ENSG00000099954.18	6.65505	-0.238977	0.725923	-0.329204	0.742002	NA	CECR2	protein_coding
ENSG00000099956.20	1002.85	0.070449	0.0644156	1.09366	0.274102	0.752858	SMARCB1	protein_coding
ENSG00000099957.16	6.87488	1.31412	0.727409	1.80657	0.0708286	NA	P2RX6	protein_coding
ENSG00000099958.15	10.9342	0.425114	0.544146	0.781251	0.434655	NA	DERL3	protein_coding
ENSG00000099960.13	18.5346	-0.528879	0.44313	-1.19351	0.232671	NA	SLC7A4	protein_coding
ENSG00000099968.18	1790.79	-0.178222	0.048635	-3.66448	0.000247838	0.00567739	BCL2L13	protein_coding
ENSG00000099974.8	370.479	0.03264	0.0993315	0.328597	0.74246	0.956066	DDTL	protein_coding
ENSG00000099977.14	387.704	0.0267919	0.0962181	0.278449	0.780667	0.964216	DDT	protein_coding
ENSG00000099984.11	9.49989	-0.0107976	0.60044	-0.0179827	0.985653	NA	GSTT2	polymorphic_pseudogene
ENSG00000099991.18	911.427	0.0315283	0.0639832	0.492759	0.622183	0.925929	CABIN1	protein_coding
ENSG00000099992.16	346.933	-0.0445591	0.105949	-0.420571	0.674068	0.941486	TBC1D10A	protein_coding
ENSG00000099994.11	2.7702	0.247398	1.10453	0.223986	0.822769	NA	SUSD2	protein_coding
ENSG00000099995.19	2593.45	-0.10544	0.0461551	-2.28448	0.0223434	0.201585	SF3A1	protein_coding
ENSG00000099999.15	171.426	0.0471032	0.152428	0.309019	0.757307	0.959772	RNF215	protein_coding
ENSG00000100003.18	1572.6	-0.0353846	0.0511813	-0.691357	0.489341	0.875501	SEC14L2	protein_coding
ENSG00000100014.20	1648.94	-0.0314167	0.0506202	-0.620636	0.534839	0.891637	SPECC1L	protein_coding
ENSG00000100023.19	730.042	-0.0460821	0.0742733	-0.620439	0.534969	0.891637	PPIL2	protein_coding
ENSG00000100027.16	90.4003	-0.0442689	0.193348	-0.228959	0.8189	0.972281	YPEL1	protein_coding
ENSG00000100028.12	1993.78	0.0236715	0.0461316	0.513129	0.607861	0.920978	SNRPD3	protein_coding
ENSG00000100029.18	2112.3	-0.0523275	0.0473222	-1.10577	0.268826	0.749353	PES1	protein_coding
ENSG00000100030.15	3813.58	0.0159255	0.0365633	0.435559	0.663157	0.938421	MAPK1	protein_coding
ENSG00000100031.19	73.4716	0.093801	0.212611	0.441186	0.659078	0.936881	GGT1	protein_coding
ENSG00000100033.16	593.488	0.116426	0.0788177	1.47716	0.139634	0.575156	PRODH	protein_coding
ENSG00000100034.14	1085.65	-0.0617293	0.0593701	-1.03974	0.298462	0.772024	PPM1F	protein_coding
ENSG00000100036.13	241.365	-0.18916	0.118784	-1.59247	0.11128	0.516209	SLC35E4	protein_coding
ENSG00000100038.20	411.466	-0.170797	0.0936693	-1.8234	0.0682427	0.398887	TOP3B	protein_coding
ENSG00000100053.10	4.84715	0.794505	0.90544	0.87748	0.380226	NA	CRYBB3	protein_coding
ENSG00000100055.21	2.70126	-0.741689	1.1796	-0.628765	0.529503	NA	CYTH4	protein_coding
ENSG00000100056.12	328.484	-0.0582751	0.106425	-0.547571	0.583987	0.913592	ESS2	protein_coding
ENSG00000100058.12	148.247	0.0256978	0.153591	0.167314	0.867123	0.980384	CRYBB2P1	transcribed_unprocessed_pseudogene
ENSG00000100060.18	104.942	0.072692	0.178021	0.408333	0.683029	0.942138	MFNG	protein_coding
ENSG00000100065.15	2808.12	0.0490757	0.044171	1.11104	0.266551	0.746196	CARD10	protein_coding
ENSG00000100068.13	67.6109	0.177301	0.224995	0.788025	0.430682	0.852438	LRP5L	protein_coding
ENSG00000100075.10	1498.76	-0.0879225	0.0521607	-1.68561	0.0918712	0.467435	SLC25A1	protein_coding
ENSG00000100077.15	639.847	0.106331	0.0780555	1.36225	0.173119	0.631678	GRK3	protein_coding
ENSG00000100078.4	66.2931	-1.32677	0.237598	-5.58408	2.34935e-08	1.25267e-06	PLA2G3	protein_coding
ENSG00000100079.7	2.25581	0.531747	1.26329	0.420921	0.673813	NA	LGALS2	protein_coding
ENSG00000100083.19	744.312	0.00364633	0.0749177	0.0486711	0.961181	0.995977	GGA1	protein_coding
ENSG00000100084.14	1044.89	-0.0509094	0.0659387	-0.772071	0.440072	0.853636	HIRA	protein_coding
ENSG00000100092.24	1176.61	-0.034644	0.0572011	-0.605652	0.544746	0.896119	SH3BP1	protein_coding
ENSG00000100097.12	4879.83	0.334439	0.0393815	8.49228	2.02628e-17	2.5283e-15	LGALS1	protein_coding
ENSG00000100099.21	773.689	0.0313988	0.0736069	0.426574	0.66969	0.940024	HPS4	protein_coding
ENSG00000100100.13	170.564	0.0759107	0.140529	0.540176	0.589075	0.91507	PIK3IP1	protein_coding
ENSG00000100101.15	235.131	-0.216441	0.12636	-1.71289	0.0867321	0.452515	Z83844.1	protein_coding
ENSG00000100104.13	761.752	-0.102415	0.068254	-1.5005	0.133484	0.562455	SRRD	protein_coding
ENSG00000100105.18	230.04	0.0994168	0.121885	0.815663	0.414693	0.843738	PATZ1	protein_coding
ENSG00000100106.22	967.857	-0.0569376	0.0646368	-0.880886	0.378379	0.822242	TRIOBP	protein_coding
ENSG00000100109.17	1082.9	-0.121239	0.0621461	-1.95088	0.0510718	0.339747	TFIP11	protein_coding
ENSG00000100116.17	139.255	-0.0276793	0.15895	-0.174139	0.861756	0.979942	GCAT	protein_coding
ENSG00000100121.13	14.4339	0.826661	0.525308	1.57367	0.115564	NA	GGTLC2	protein_coding
ENSG00000100124.15	342.407	-0.0531061	0.102487	-0.518173	0.604337	0.920013	ANKRD54	protein_coding
ENSG00000100129.18	4929.98	-0.0212228	0.034512	-0.614939	0.538595	0.89282	EIF3L	protein_coding
ENSG00000100138.15	1794.61	-0.024276	0.0487376	-0.498095	0.618417	0.924602	SNU13	protein_coding
ENSG00000100139.13	5218.92	-0.043133	0.0396509	-1.08782	0.276675	0.754879	MICALL1	protein_coding
ENSG00000100142.16	625.93	-0.168261	0.0805743	-2.08827	0.0367735	0.277343	POLR2F	protein_coding
ENSG00000100147.13	76.0466	-0.00243973	0.216777	-0.0112546	0.99102	0.998659	CCDC134	protein_coding
ENSG00000100150.20	170.847	0.123358	0.141787	0.870023	0.384288	0.825112	DEPDC5	protein_coding
ENSG00000100151.16	461.547	-0.0841963	0.0912575	-0.922624	0.356203	0.811202	PICK1	protein_coding
ENSG00000100154.14	153.835	0.0741969	0.151714	0.489058	0.624801	0.926818	TTC28	protein_coding
ENSG00000100156.10	2.98364	0.0591478	1.0444	0.0566332	0.954837	NA	SLC16A8	protein_coding
ENSG00000100162.15	61.5477	-0.148183	0.254467	-0.582329	0.560345	0.904235	CENPM	protein_coding
ENSG00000100167.20	5.61978	-1.02529	0.80116	-1.27975	0.200632	NA	SEPTIN3	protein_coding
ENSG00000100170.10	143.327	-0.696203	0.155948	-4.46432	8.0322e-06	0.000276114	SLC5A1	protein_coding
ENSG00000100181.22	519.088	0.0699505	0.08177	0.855455	0.392299	0.830283	TPTEP1	transcribed_unprocessed_pseudogene
ENSG00000100196.11	206.466	0.214906	0.131806	1.63047	0.103002	0.498225	KDELR3	protein_coding
ENSG00000100197.22	10.5632	-0.267915	0.573212	-0.467393	0.640219	NA	CYP2D6	protein_coding
ENSG00000100201.22	7078.78	0.0297758	0.038395	0.775512	0.438037	0.853175	DDX17	protein_coding
ENSG00000100206.10	7.40403	0.65012	0.686018	0.947673	0.343296	NA	DMC1	protein_coding
ENSG00000100207.19	2565.31	-0.000884112	0.0411097	-0.0215062	0.982842	0.997195	TCF20	protein_coding
ENSG00000100209.11	97.0458	-0.119963	0.189082	-0.63445	0.525787	0.888825	HSCB	protein_coding
ENSG00000100211.10	483.3	0.0167486	0.0903343	0.185407	0.85291	0.977731	CBY1	protein_coding
ENSG00000100216.6	1259.02	-0.0541089	0.0617887	-0.875708	0.381189	0.823502	TOMM22	protein_coding
ENSG00000100219.16	2184.61	-0.200869	0.0452891	-4.43526	9.19592e-06	0.000312934	XBP1	protein_coding
ENSG00000100220.12	2041.1	-0.0515068	0.0473501	-1.08779	0.27669	0.754879	RTCB	protein_coding
ENSG00000100221.10	1446.38	0.0216568	0.0515505	0.420107	0.674407	0.941486	JOSD1	protein_coding
ENSG00000100225.18	1511.25	-0.00532478	0.0542507	-0.0981514	0.921812	0.989096	FBXO7	protein_coding
ENSG00000100226.16	1156.37	0.0389174	0.0574092	0.677894	0.497839	0.878945	GTPBP1	protein_coding
ENSG00000100227.18	1607.07	-0.0232818	0.050413	-0.461821	0.64421	0.931576	POLDIP3	protein_coding
ENSG00000100228.12	66.1289	0.21838	0.244538	0.893032	0.37184	0.820315	RAB36	protein_coding
ENSG00000100234.12	3309.25	-0.010437	0.0390399	-0.267342	0.789206	0.965277	TIMP3	protein_coding
ENSG00000100239.16	878.057	-0.022869	0.0662714	-0.345082	0.730033	0.953379	PPP6R2	protein_coding
ENSG00000100241.21	2521.88	-0.070072	0.0468978	-1.49414	0.135138	0.565683	SBF1	protein_coding
ENSG00000100242.15	1385.97	0.101917	0.0569319	1.79016	0.0734289	0.413697	SUN2	protein_coding
ENSG00000100243.21	3249.81	0.0363168	0.0394306	0.921032	0.357034	0.81169	CYB5R3	protein_coding
ENSG00000100246.13	215.976	0.0378311	0.128062	0.295414	0.767678	0.962159	DNAL4	protein_coding
ENSG00000100258.18	768.314	0.092755	0.0685524	1.35305	0.176039	0.636636	LMF2	protein_coding
ENSG00000100263.14	227.461	-0.00403196	0.124377	-0.0324173	0.974139	0.996843	RHBDD3	protein_coding
ENSG00000100266.19	1480	0.00223891	0.0521573	0.0429262	0.96576	0.995977	PACSIN2	protein_coding
ENSG00000100271.17	32.179	-0.257625	0.323014	-0.797566	0.425122	0.849966	TTLL1	protein_coding
ENSG00000100280.16	2884.51	-0.0612542	0.0428369	-1.42994	0.152734	0.599906	AP1B1	protein_coding
ENSG00000100281.14	649.903	-0.017672	0.0787432	-0.224426	0.822426	0.973002	HMGXB4	protein_coding
ENSG00000100284.21	304.386	-0.272157	0.106291	-2.5605	0.0104523	0.118761	TOM1	protein_coding
ENSG00000100285.10	162.284	0.136673	0.145022	0.942433	0.345971	0.805354	NEFH	protein_coding
ENSG00000100288.20	363.108	-0.104121	0.102214	-1.01866	0.308366	0.779031	CHKB	protein_coding
ENSG00000100290.3	40.234	-0.334369	0.326576	-1.02386	0.305901	0.776802	BIK	protein_coding
ENSG00000100292.17	226.95	-0.538788	0.125776	-4.28371	1.838e-05	0.000579253	HMOX1	protein_coding
[truncated: 26,191 more rows]

## Sheet: Up (TUBL vs GFP)
Table S1. Up-regulated genes (log2 fold change > 0.5 and adjusted P value < 0.05) in lentiviral overexpression of TUBL compared with GFP NHEK.
gene_id	baseMean	log2FoldChange	lfcSE	stat	pvalue	padj	gene_name	gene_type
ENSG00000223573.7	12487.1	5.90084	0.0488209	120.867	0	0	TINCR	protein_coding
ENSG00000149968.12	32.5639	1.31061	0.335454	3.90698	9.34558e-05	0.00243424	MMP3	protein_coding
ENSG00000244734.4	441.7	0.930945	0.0980417	9.4954	2.19374e-21	3.59264e-19	HBB	protein_coding
ENSG00000243509.6	188.068	0.81521	0.143382	5.68557	1.30379e-08	7.40376e-07	TNFRSF6B	protein_coding
ENSG00000168765.17	54.9232	0.75621	0.253486	2.98324	0.00285215	0.0441469	GSTM4	protein_coding
ENSG00000196611.5	1168.08	0.736608	0.0578339	12.7366	3.70107e-37	1.33108e-34	MMP1	protein_coding
ENSG00000114115.10	71.7625	0.706884	0.236858	2.98442	0.00284115	0.044051	RBP1	protein_coding
ENSG00000101188.5	73.329	0.696202	0.213027	3.26814	0.00108256	0.0199361	NTSR1	protein_coding
ENSG00000028277.21	519.378	0.653119	0.0840851	7.76736	8.01369e-15	8.21157e-13	POU2F2	protein_coding
ENSG00000166922.8	80.9808	0.647899	0.209523	3.09226	0.00198642	0.0328538	SCG5	protein_coding
ENSG00000154175.18	123.177	0.639738	0.172432	3.71008	0.000207196	0.00486606	ABI3BP	protein_coding
ENSG00000100985.7	81.9576	0.629233	0.209961	2.99691	0.00272734	0.042647	MMP9	protein_coding
ENSG00000255282.6	108.954	0.625655	0.179541	3.48474	0.000492611	0.0101746	WTAPP1	transcribed_processed_pseudogene
ENSG00000204767.4	175.818	0.623676	0.150454	4.14529	3.39386e-05	0.000997598	INSYN2B	protein_coding
ENSG00000091129.21	225.836	0.617294	0.126034	4.89784	9.68966e-07	3.94075e-05	NRCAM	protein_coding
ENSG00000250120.8	86.0241	0.61188	0.198701	3.0794	0.00207421	0.0340601	PCDHA10	protein_coding
ENSG00000124074.12	98.4054	0.610944	0.186513	3.27561	0.00105434	0.0195393	ENKD1	protein_coding
ENSG00000169436.17	186.45	0.605572	0.141036	4.29375	1.75682e-05	0.00055558	COL22A1	protein_coding
ENSG00000233929.1	347.463	0.589375	0.10992	5.36187	8.23667e-08	4.018e-06	MT1XP1	processed_pseudogene
ENSG00000187800.13	139.966	0.574522	0.16119	3.56427	0.000364876	0.00789217	PEAR1	protein_coding
ENSG00000197043.14	352.903	0.566467	0.104054	5.44399	5.21003e-08	2.63257e-06	ANXA6	protein_coding
ENSG00000173546.7	233.44	0.563038	0.125955	4.47013	7.81706e-06	0.00027002	CSPG4	protein_coding
ENSG00000164237.9	142.329	0.557807	0.161819	3.4471	0.000566636	0.0114337	CMBL	protein_coding
ENSG00000229124.7	1790.26	0.547091	0.0527459	10.3722	3.31796e-25	6.54387e-23	VIM-AS1	lncRNA
ENSG00000134184.13	95.5227	0.545593	0.185927	2.93444	0.00334148	0.0498336	GSTM1	protein_coding
ENSG00000026025.16	7325.82	0.53853	0.0336081	16.0238	8.71661e-58	6.14924e-55	VIM	protein_coding
ENSG00000164484.12	508.669	0.533949	0.0851543	6.27037	3.60201e-10	2.52169e-08	TMEM200A	protein_coding
ENSG00000225362.10	198.095	0.53075	0.13104	4.05028	5.11566e-05	0.00143366	CT62	lncRNA
ENSG00000142227.11	559.936	0.524079	0.0855713	6.12447	9.0985e-10	5.93896e-08	EMP3	protein_coding
ENSG00000234961.1	1870.57	0.518113	0.0472099	10.9747	5.05887e-28	1.20506e-25	AL133415.1	lncRNA
ENSG00000213761.4	489.472	0.514793	0.0882791	5.83142	5.49568e-09	3.17986e-07	MT1P1	processed_pseudogene
ENSG00000269190.6	122.738	0.5093	0.169996	2.99595	0.00273594	0.042745	FBXO17	protein_coding
ENSG00000174640.15	131.63	0.503434	0.167918	2.99809	0.00271673	0.0425536	SLCO2A1	protein_coding
ENSG00000133110.15	1108.03	0.50285	0.0612196	8.21387	2.14174e-16	2.48631e-14	POSTN	protein_coding
ENSG00000163975.12	385.827	0.500605	0.0965189	5.1866	2.1417e-07	9.87014e-06	MELTF	protein_coding
ENSG00000125144.14	654.132	0.500112	0.0842916	5.93312	2.97229e-09	1.77582e-07	MT1G	protein_coding

## Sheet: down (TUBL vs GFP)
Table S1. Down-regulated genes (log2 fold change < –0.5 and adjusted P value < 0.05) in lentiviral overexpression of TUBL compared with GFP NHEK.
gene_id	baseMean	log2FoldChange	lfcSE	stat	pvalue	padj	gene_name	gene_type
ENSG00000257402.2	435.806	-10.326	1.04161	-9.91354	3.63548e-23	6.35066e-21	KRT126P	unprocessed_pseudogene
ENSG00000170477.13	239.448	-2.28469	0.509896	-4.4807	7.43985e-06	0.00025845	KRT4	protein_coding
ENSG00000126233.2	27.1053	-1.62605	0.385969	-4.2129	2.52111e-05	0.000764334	SLURP1	protein_coding
ENSG00000233030.2	35.6486	-1.56327	0.328643	-4.75673	1.96749e-06	7.58147e-05	AC243772.2	lncRNA
ENSG00000143520.6	631.977	-1.56162	0.176815	-8.83196	1.02856e-18	1.38719e-16	FLG2	protein_coding
ENSG00000084110.11	73.2588	-1.47459	0.227228	-6.4895	8.61208e-11	6.24359e-09	HAL	protein_coding
ENSG00000229732.1	72.6012	-1.42878	0.230818	-6.19005	6.01461e-10	4.07085e-08	AC019349.1	lncRNA
ENSG00000267905.5	36.1548	-1.40851	0.332036	-4.24203	2.21504e-05	0.000686288	AC008750.2	lncRNA
ENSG00000143631.11	5387.15	-1.37599	0.0766409	-17.9537	4.48727e-72	4.8415e-69	FLG	protein_coding
ENSG00000101210.13	49.9444	-1.37557	0.271464	-5.06724	4.03622e-07	1.76688e-05	EEF1A2	protein_coding
ENSG00000186395.8	2641.44	-1.35128	0.163741	-8.25255	1.55044e-16	1.81135e-14	KRT10	protein_coding
ENSG00000215853.3	196.192	-1.34887	0.148795	-9.06527	1.24292e-19	1.76726e-17	RPTN	protein_coding
ENSG00000084674.15	26.307	-1.33765	0.397321	-3.36668	0.000760797	0.0146735	APOB	protein_coding
ENSG00000173110.8	26.8972	-1.3332	0.369229	-3.61077	0.000305291	0.00677923	HSPA6	protein_coding
ENSG00000174145.8	27.2846	-1.32852	0.387248	-3.43066	0.000602115	0.0120174	NWD2	protein_coding
ENSG00000100078.4	66.2931	-1.32677	0.237598	-5.58408	2.34935e-08	1.25267e-06	PLA2G3	protein_coding
ENSG00000110675.13	47.5658	-1.30657	0.300263	-4.35141	1.35268e-05	0.000439908	ELMOD1	protein_coding
ENSG00000180155.20	32.9002	-1.30557	0.334811	-3.89944	9.64172e-05	0.00249434	LYNX1	protein_coding
ENSG00000237330.3	59.8296	-1.299	0.254553	-5.10308	3.34176e-07	1.48773e-05	RNF223	protein_coding
ENSG00000158406.5	92.4793	-1.2797	0.197434	-6.48166	9.07165e-11	6.55088e-09	H4C8	protein_coding
ENSG00000118322.14	150.223	-1.26588	0.160282	-7.89783	2.83791e-15	2.99155e-13	ATP10B	protein_coding
ENSG00000244617.2	859.972	-1.26528	0.0828701	-15.2682	1.24579e-52	7.61676e-50	ASPRV1	protein_coding
ENSG00000231290.6	75.5824	-1.26485	0.223895	-5.64932	1.61082e-08	8.84603e-07	APCDD1L-DT	lncRNA
ENSG00000284505.1	34.1226	-1.2619	0.326034	-3.87047	0.000108627	0.00276726	LYNX1-SLURP2	protein_coding
ENSG00000163209.15	105.014	-1.25435	0.193263	-6.49038	8.56174e-11	6.23172e-09	SPRR3	protein_coding
ENSG00000234477.1	181.846	-1.24563	0.145555	-8.55779	1.15056e-17	1.46552e-15	AC004231.1	lncRNA
ENSG00000283992.2	31.4689	-1.23649	0.341137	-3.62462	0.000289389	0.00647314	SLURP2	protein_coding
ENSG00000070601.10	26.0235	-1.21912	0.371619	-3.28058	0.00103596	0.0192713	FRMPD1	protein_coding
ENSG00000268307.1	30.589	-1.21852	0.352007	-3.46163	0.000536909	0.0109179	LINC02560	lncRNA
ENSG00000118520.15	43.5215	-1.21273	0.301763	-4.01881	5.84933e-05	0.00161156	ARG1	protein_coding
ENSG00000183347.15	79.1411	-1.20581	0.212632	-5.67085	1.42092e-08	8.01925e-07	GBP6	protein_coding
ENSG00000204020.6	46.198	-1.20141	0.297937	-4.03243	5.52025e-05	0.00153646	LIPN	protein_coding
ENSG00000152137.8	331.551	-1.19414	0.107183	-11.1411	7.9102e-29	1.93452e-26	HSPB8	protein_coding
ENSG00000167768.4	3824.04	-1.19164	0.0801431	-14.8689	5.2452e-50	3.10347e-47	KRT1	protein_coding
ENSG00000184459.8	172.694	-1.1893	0.149306	-7.96549	1.64566e-15	1.76518e-13	BPIFC	protein_coding
ENSG00000237975.7	626.461	-1.18812	0.0809234	-14.682	8.40927e-49	4.82009e-46	FLG-AS1	lncRNA
ENSG00000269855.2	52.4273	-1.17572	0.264875	-4.43879	9.04663e-06	0.000308426	RNF225	protein_coding
ENSG00000102886.15	108.338	-1.17089	0.188249	-6.21993	4.97364e-10	3.42957e-08	GDPD3	protein_coding
ENSG00000108244.17	776.632	-1.16333	0.0755686	-15.3944	1.78483e-53	1.12887e-50	KRT23	protein_coding
ENSG00000244094.2	476.06	-1.15884	0.100198	-11.5654	6.16787e-31	1.76767e-28	SPRR2F	protein_coding
ENSG00000160862.13	110.382	-1.1569	0.188831	-6.12667	8.97388e-10	5.87853e-08	AZGP1	protein_coding
ENSG00000173239.14	64.9671	-1.14603	0.237534	-4.82472	1.40197e-06	5.50642e-05	LIPM	protein_coding
ENSG00000278961.2	34.1937	-1.14357	0.337303	-3.39034	0.000698064	0.013694	SMIM34B	protein_coding
ENSG00000172818.10	602.703	-1.13512	0.0814753	-13.9321	4.04377e-44	2.0603e-41	OVOL1	protein_coding
ENSG00000167767.14	1909.45	-1.13345	0.0585335	-19.364	1.55236e-83	2.58848e-80	KRT80	protein_coding
ENSG00000203785.9	1785.41	-1.12007	0.0522318	-21.4443	5.16378e-102	1.18393e-98	SPRR2E	protein_coding
ENSG00000255404.1	234.282	-1.11645	0.129248	-8.63802	5.71942e-18	7.44012e-16	AP001266.1	lncRNA
ENSG00000224308.1	101.101	-1.11412	0.187006	-5.95767	2.5586e-09	1.55913e-07	LINC01527	lncRNA
ENSG00000196805.7	1300.55	-1.10871	0.0632738	-17.5224	9.66147e-69	8.43861e-66	SPRR2B	protein_coding
ENSG00000134548.11	79.4904	-1.10481	0.222733	-4.96024	7.04051e-07	2.92828e-05	SPX	protein_coding
ENSG00000119411.11	58.7487	-1.0973	0.247834	-4.42754	9.5314e-06	0.00032375	BSPRY	protein_coding
ENSG00000172201.12	33.3818	-1.09584	0.32917	-3.32909	0.00087131	0.0165612	ID4	protein_coding
ENSG00000105131.8	115.893	-1.09258	0.18375	-5.94598	2.74807e-09	1.64722e-07	EPHX3	protein_coding
ENSG00000189051.5	175.941	-1.09135	0.147381	-7.40496	1.31192e-13	1.21532e-11	RNF222	protein_coding
ENSG00000062282.15	158.655	-1.088	0.149624	-7.27153	3.55431e-13	3.16472e-11	DGAT2	protein_coding
ENSG00000163216.7	4219.77	-1.0837	0.0369101	-29.3606	1.74878e-189	1.06921e-185	SPRR2D	protein_coding
ENSG00000180316.12	48.4515	-1.08369	0.293382	-3.69379	0.000220933	0.00514259	PNPLA1	protein_coding
ENSG00000179388.9	148.313	-1.07388	0.160266	-6.7006	2.0756e-11	1.59961e-09	EGR3	protein_coding
ENSG00000178372.8	490.985	-1.07218	0.095392	-11.2397	2.60216e-29	6.53818e-27	CALML5	protein_coding
ENSG00000204539.4	2986.87	-1.07015	0.0442042	-24.2092	1.77916e-129	5.43889e-126	CDSN	protein_coding
ENSG00000204540.11	3022.95	-1.06629	0.0437134	-24.3928	2.04127e-131	9.36025e-128	PSORS1C1	protein_coding
ENSG00000241794.2	1356.33	-1.06595	0.0600452	-17.7525	1.64768e-70	1.51109e-67	SPRR2A	protein_coding
ENSG00000283227.1	138.792	-1.05699	0.161335	-6.55157	5.6935e-11	4.26246e-09	SPRR5	protein_coding
ENSG00000128965.13	422.807	-1.05485	0.0953597	-11.0618	1.92124e-28	4.63676e-26	CHAC1	protein_coding
ENSG00000164120.14	89.2244	-1.05226	0.198176	-5.30972	1.09796e-07	5.23088e-06	HPGD	protein_coding
ENSG00000186212.4	55.3622	-1.04563	0.254366	-4.11073	3.94415e-05	0.00114107	SOWAHB	protein_coding
ENSG00000111405.9	121.923	-1.03249	0.177868	-5.80485	6.44254e-09	3.71601e-07	ENDOU	protein_coding
ENSG00000204421.3	161.989	-1.03	0.161784	-6.36653	1.93356e-10	1.36932e-08	LY6G6C	protein_coding
ENSG00000162772.17	538.614	-1.02811	0.0835623	-12.3035	8.67554e-35	3.00239e-32	ATF3	protein_coding
ENSG00000234571.2	49.5028	-1.02712	0.266252	-3.85769	0.000114465	0.00289989	H2BP2	transcribed_unprocessed_pseudogene
ENSG00000230847.4	60.669	-1.02663	0.242659	-4.23076	2.32902e-05	0.000714361	OCLNP1	unprocessed_pseudogene
ENSG00000179477.11	222.21	-1.02604	0.12717	-8.06823	7.13229e-16	7.97686e-14	ALOX12B	protein_coding
ENSG00000273802.2	76.9316	-1.02408	0.21559	-4.75013	2.03289e-06	7.81702e-05	H2BC8	protein_coding
ENSG00000179846.10	67.526	-1.02389	0.24424	-4.19216	2.76307e-05	0.000829465	NKPD1	protein_coding
ENSG00000169035.12	1580.18	-1.02128	0.0572846	-17.8282	4.26625e-71	4.1185e-68	KLK7	protein_coding
ENSG00000171954.13	191.653	-1.01773	0.137471	-7.40323	1.3291e-13	1.22505e-11	CYP4F22	protein_coding
ENSG00000172478.18	34.7771	-1.00819	0.331329	-3.04286	0.0023434	0.0378036	MAB21L4	protein_coding
ENSG00000263698.1	294.535	-1.00518	0.111948	-8.97896	2.73348e-19	3.85673e-17	AC012417.1	lncRNA
ENSG00000167769.5	40.3423	-1.00163	0.299445	-3.34495	0.000822987	0.0157735	ACER1	protein_coding
ENSG00000134765.10	2866.14	-0.999562	0.0485684	-20.5805	4.10272e-94	7.5252e-91	DSC1	protein_coding
ENSG00000198483.13	69.6486	-0.99938	0.228972	-4.36464	1.2733e-05	0.000415567	ANKRD35	protein_coding
ENSG00000181218.5	94.3926	-0.995653	0.198398	-5.01848	5.20831e-07	2.22165e-05	H2AW	protein_coding
ENSG00000173926.6	43.266	-0.995152	0.281596	-3.53398	0.00040936	0.00868032	MARCHF3	protein_coding
ENSG00000106123.12	58.5418	-0.985857	0.250057	-3.94254	8.06249e-05	0.00212474	EPHB6	protein_coding
ENSG00000186806.5	346.1	-0.983814	0.103354	-9.51891	1.75011e-21	2.89194e-19	VSIG10L	protein_coding
ENSG00000189182.10	113.448	-0.974132	0.178223	-5.4658	4.60823e-08	2.35443e-06	KRT77	protein_coding
ENSG00000159337.7	241.817	-0.971292	0.129281	-7.51302	5.77786e-14	5.54856e-12	PLA2G4D	protein_coding
ENSG00000088386.17	33.533	-0.967779	0.323891	-2.98798	0.00280827	0.043689	SLC15A1	protein_coding
ENSG00000127954.12	168.176	-0.965059	0.147388	-6.54775	5.84097e-11	4.35509e-09	STEAP4	protein_coding
ENSG00000159516.9	1100.23	-0.964709	0.070663	-13.6522	1.95756e-42	8.97641e-40	SPRR2G	protein_coding
ENSG00000247199.5	419.431	-0.964224	0.102902	-9.37033	7.23043e-21	1.11446e-18	AC011346.1	lncRNA
ENSG00000188089.13	473.839	-0.963474	0.092103	-10.4608	1.30711e-25	2.69382e-23	PLA2G4E	protein_coding
ENSG00000164116.17	70.2028	-0.962579	0.230158	-4.18226	2.88632e-05	0.000861668	GUCY1A1	protein_coding
ENSG00000159527.3	95.9577	-0.956786	0.197623	-4.84147	1.28879e-06	5.10562e-05	PGLYRP3	protein_coding
ENSG00000105427.10	847.298	-0.956517	0.0780291	-12.2585	1.5135e-34	5.14084e-32	CNFN	protein_coding
ENSG00000172137.19	84.4901	-0.955732	0.208471	-4.58449	4.55094e-06	0.000165622	CALB2	protein_coding
ENSG00000204323.5	33.4798	-0.950337	0.321334	-2.95748	0.00310168	0.0470953	SMIM5	protein_coding
ENSG00000214999.3	91.2675	-0.949092	0.200961	-4.72276	2.32666e-06	8.87228e-05	AC129492.1	lncRNA
ENSG00000266729.5	450.855	-0.948284	0.0894185	-10.605	2.82419e-26	6.16681e-24	DSG1-AS1	lncRNA
ENSG00000133710.16	3822.14	-0.935729	0.0494421	-18.9258	6.99704e-80	8.55598e-77	SPINK5	protein_coding
ENSG00000104140.7	107.504	-0.927936	0.181874	-5.1021	3.35914e-07	1.49185e-05	RHOV	protein_coding
ENSG00000203783.5	2036.47	-0.923971	0.0497308	-18.5795	4.71186e-77	5.40156e-74	PRR9	protein_coding
ENSG00000103056.12	256.892	-0.921372	0.125266	-7.35535	1.90421e-13	1.72906e-11	SMPD3	protein_coding
ENSG00000197822.11	258.237	-0.917835	0.121166	-7.57501	3.59087e-14	3.52212e-12	OCLN	protein_coding
ENSG00000182489.9	97.129	-0.91721	0.205276	-4.46818	7.88867e-06	0.000271981	XKRX	protein_coding
ENSG00000203786.6	541.373	-0.91542	0.0920145	-9.94865	2.55621e-23	4.50828e-21	KPRP	protein_coding
ENSG00000136688.11	136.896	-0.914606	0.172478	-5.30275	1.14071e-07	5.42046e-06	IL36G	protein_coding
ENSG00000229035.2	144.181	-0.913699	0.167155	-5.46617	4.59866e-08	2.35443e-06	SPRR2C	unprocessed_pseudogene
ENSG00000197191.6	128.891	-0.912657	0.166365	-5.48586	4.11458e-08	2.11993e-06	CYSRT1	protein_coding
ENSG00000265888.2	400.614	-0.90805	0.0963533	-9.42417	4.33508e-21	6.79607e-19	DSCAS	lncRNA
ENSG00000132746.15	540.783	-0.905585	0.0842668	-10.7466	6.14555e-27	1.39163e-24	ALDH3B2	protein_coding
ENSG00000036672.16	118.167	-0.899502	0.17132	-5.25042	1.51756e-07	7.15555e-06	USP2	protein_coding
ENSG00000139988.10	78.4007	-0.899244	0.211261	-4.25656	2.07598e-05	0.000645384	RDH12	protein_coding
ENSG00000188505.5	694.556	-0.89581	0.0739314	-12.1168	8.60862e-34	2.77016e-31	NCCRP1	protein_coding
ENSG00000167741.11	72.0176	-0.894462	0.225432	-3.96778	7.25463e-05	0.00193971	GGT6	protein_coding
ENSG00000175315.3	74.9866	-0.89362	0.216177	-4.13375	3.56889e-05	0.00103906	CST6	protein_coding
ENSG00000183018.9	190.587	-0.893274	0.138292	-6.45933	1.05169e-10	7.56476e-09	SPNS2	protein_coding
ENSG00000141579.7	476.868	-0.891196	0.0900458	-9.89713	4.28388e-23	7.41273e-21	ZNF750	protein_coding
ENSG00000197506.8	312.942	-0.889146	0.111502	-7.97427	1.53281e-15	1.6636e-13	SLC28A3	protein_coding
ENSG00000171476.22	1153.66	-0.886426	0.0749589	-11.8255	2.88216e-32	8.96011e-30	HOPX	protein_coding
ENSG00000185112.6	127.583	-0.883878	0.163417	-5.40874	6.34693e-08	3.17208e-06	FAM43A	protein_coding
ENSG00000101096.20	63.0038	-0.878713	0.23768	-3.69704	0.00021813	0.00508378	NFATC2	protein_coding
ENSG00000231811.3	48.2363	-0.876633	0.284789	-3.07818	0.0020827	0.0341689	AL159166.1	lncRNA
ENSG00000189001.11	11940.1	-0.867336	0.028744	-30.1745	5.1123e-200	4.68849e-196	SBSN	protein_coding
ENSG00000169550.14	270.996	-0.860048	0.117038	-7.34847	2.00492e-13	1.80492e-11	MUC15	protein_coding
ENSG00000168447.11	99.0279	-0.859729	0.190705	-4.50817	6.53895e-06	0.00023154	SCNN1B	protein_coding
ENSG00000131885.17	7565.61	-0.856028	0.0671962	-12.7392	3.57875e-37	1.31283e-34	KRT17P1	transcribed_unprocessed_pseudogene
ENSG00000088002.12	960.252	-0.854362	0.0653591	-13.0718	4.77127e-39	1.78601e-36	SULT2B1	protein_coding
ENSG00000287603.1	188.535	-0.852964	0.139988	-6.09314	1.10719e-09	7.12563e-08	AC008403.3	lncRNA
ENSG00000245848.3	442.197	-0.840496	0.0921378	-9.12216	7.36388e-20	1.08055e-17	CEBPA	protein_coding
ENSG00000187173.4	77.8338	-0.837313	0.214163	-3.9097	9.24118e-05	0.00241112	LCE2A	protein_coding
ENSG00000078114.19	304.381	-0.83372	0.115711	-7.20517	5.79713e-13	5.13676e-11	NEBL	protein_coding
ENSG00000134760.6	5990.12	-0.833269	0.0398192	-20.9263	3.08297e-97	6.28309e-94	DSG1	protein_coding
ENSG00000167755.15	225.078	-0.832108	0.127938	-6.50399	7.82172e-11	5.76169e-09	KLK6	protein_coding
ENSG00000214860.5	73.1029	-0.831763	0.217847	-3.8181	0.000134481	0.00334687	EVPLL	protein_coding
ENSG00000179057.14	141.056	-0.828129	0.159045	-5.20687	1.92051e-07	8.87306e-06	IGSF22	protein_coding
ENSG00000264177.1	64.5536	-0.82719	0.2313	-3.57627	0.000348534	0.00760144	AL353997.2	lncRNA
ENSG00000073910.22	82.6045	-0.827133	0.205846	-4.01822	5.864e-05	0.00161156	FRY	protein_coding
ENSG00000159455.9	112.893	-0.826015	0.188722	-4.37688	1.20389e-05	0.000397868	LCE2B	protein_coding
ENSG00000184260.6	62.6629	-0.825387	0.254348	-3.24511	0.00117404	0.0214058	H2AC20	protein_coding
ENSG00000223701.3	82.458	-0.825354	0.208157	-3.96505	7.33801e-05	0.00195864	RAET1E-AS1	lncRNA
ENSG00000169474.4	12072	-0.824469	0.102935	-8.00963	1.15057e-15	1.2637e-13	SPRR1A	protein_coding
ENSG00000073737.17	361.84	-0.822146	0.0992463	-8.2839	1.19206e-16	1.40159e-14	DHRS9	protein_coding
ENSG00000163898.10	82.1161	-0.821897	0.206657	-3.97711	6.97586e-05	0.00187676	LIPH	protein_coding
ENSG00000267580.1	177.251	-0.821428	0.142212	-5.77609	7.64559e-09	4.38236e-07	AC008738.3	lncRNA
ENSG00000181652.19	55.8517	-0.819096	0.255255	-3.20893	0.0013323	0.0237254	ATG9B	protein_coding
ENSG00000163141.20	319.902	-0.81909	0.109394	-7.48753	7.0182e-14	6.63545e-12	BNIPL	protein_coding
ENSG00000138670.17	95.2355	-0.819035	0.189877	-4.31351	1.6068e-05	0.000514345	RASGEF1B	protein_coding
ENSG00000152766.6	206.495	-0.81704	0.13261	-6.16125	7.2174e-10	4.77912e-08	ANKRD22	protein_coding
ENSG00000267727.1	83.9706	-0.808964	0.203573	-3.97383	7.07248e-05	0.00189932	AC008738.5	lncRNA
ENSG00000186844.6	169.875	-0.808154	0.15062	-5.36551	8.07199e-08	3.94817e-06	LCE1A	protein_coding
ENSG00000179178.11	67.1479	-0.807178	0.228138	-3.53811	0.000403006	0.0085853	TMEM125	protein_coding
ENSG00000109101.7	58.0762	-0.805363	0.247369	-3.25571	0.00113109	0.0207116	FOXN1	protein_coding
ENSG00000119125.17	143.591	-0.80236	0.155243	-5.16842	2.36083e-07	1.08527e-05	GDA	protein_coding
ENSG00000181458.10	1087.47	-0.79974	0.076136	-10.5041	8.2709e-26	1.74373e-23	TMEM45A	protein_coding
ENSG00000203812.2	399.55	-0.79932	0.103639	-7.71251	1.23367e-14	1.2433e-12	H2AC18	protein_coding
ENSG00000188293.6	1420.38	-0.796383	0.0590462	-13.4875	1.85387e-41	8.09612e-39	IGFL1	protein_coding
ENSG00000272196.2	371.501	-0.786582	0.107043	-7.3483	2.00743e-13	1.80492e-11	H2AC19	protein_coding
ENSG00000158055.16	1019.14	-0.780821	0.0639281	-12.214	2.61565e-34	8.72295e-32	GRHL3	protein_coding
ENSG00000176845.13	351.188	-0.777918	0.100789	-7.71824	1.17944e-14	1.19521e-12	METRNL	protein_coding
ENSG00000085831.15	136.522	-0.777611	0.161761	-4.80715	1.53096e-06	5.97464e-05	TTC39A	protein_coding
ENSG00000134317.18	907.026	-0.7759	0.0685267	-11.3226	1.01417e-29	2.61999e-27	GRHL1	protein_coding
ENSG00000143320.9	440.39	-0.775613	0.0922453	-8.40816	4.1648e-17	5.09271e-15	CRABP2	protein_coding
ENSG00000243708.10	727.624	-0.773344	0.0787581	-9.81924	9.30452e-23	1.58022e-20	PLA2G4B	protein_coding
ENSG00000092295.12	3284.89	-0.770719	0.0429736	-17.9347	6.32118e-72	6.44128e-69	TGM1	protein_coding
ENSG00000163202.5	1680.31	-0.770137	0.0576295	-13.3636	9.86862e-41	4.11387e-38	LCE3D	protein_coding
ENSG00000165105.10	76.7517	-0.76926	0.211579	-3.6358	0.000277117	0.00623666	RASEF	protein_coding
ENSG00000189143.9	781.29	-0.768993	0.0744345	-10.3311	5.09518e-25	9.73497e-23	CLDN4	protein_coding
ENSG00000105880.7	67.9372	-0.768601	0.221827	-3.46487	0.000530491	0.0108234	DLX5	protein_coding
ENSG00000188100.9	445.606	-0.768229	0.0918168	-8.36698	5.91136e-17	7.08668e-15	FAM25A	protein_coding
ENSG00000196734.9	255.28	-0.767057	0.118152	-6.49213	8.46289e-11	6.18432e-09	LCE1B	protein_coding
ENSG00000124107.5	6874.79	-0.764234	0.0401451	-19.0368	8.45289e-81	1.10745e-77	SLPI	protein_coding
ENSG00000169583.13	676.817	-0.764186	0.0779845	-9.7992	1.13483e-22	1.90963e-20	CLIC3	protein_coding
ENSG00000170426.2	417.726	-0.758354	0.0953263	-7.95535	1.7862e-15	1.9048e-13	SDR9C7	protein_coding
ENSG00000151715.8	365.729	-0.755164	0.10214	-7.39342	1.43102e-13	1.31239e-11	TMEM45B	protein_coding
ENSG00000287270.1	98.2957	-0.7542	0.189639	-3.97703	6.97827e-05	0.00187676	AL137140.1	lncRNA
ENSG00000168140.5	98.6944	-0.751503	0.187458	-4.00891	6.1e-05	0.0016625	VASN	protein_coding
ENSG00000167757.14	1004.21	-0.751424	0.0641336	-11.7166	1.04846e-31	3.15259e-29	KLK11	protein_coding
ENSG00000151117.9	1309.73	-0.74947	0.056501	-13.2647	3.70758e-40	1.4469e-37	TMEM86A	protein_coding
ENSG00000185966.4	676.498	-0.745361	0.0799702	-9.32049	1.15809e-20	1.74112e-18	LCE3E	protein_coding
ENSG00000149809.16	278.811	-0.745048	0.131428	-5.66885	1.43757e-08	8.0636e-07	TM7SF2	protein_coding
ENSG00000240386.3	135.229	-0.744782	0.161517	-4.61117	4.00415e-06	0.000147478	LCE1F	protein_coding
ENSG00000069667.16	465.805	-0.744625	0.0993909	-7.49188	6.78951e-14	6.4525e-12	RORA	protein_coding
ENSG00000187837.4	183.121	-0.740807	0.137151	-5.4014	6.61227e-08	3.28678e-06	H1-2	protein_coding
ENSG00000204866.8	865.871	-0.738501	0.072413	-10.1985	2.01424e-24	3.69452e-22	IGFL2	protein_coding
ENSG00000282988.2	82.9835	-0.73725	0.203529	-3.62233	0.000291962	0.00652274	AL031777.2	protein_coding
ENSG00000269745.1	403.927	-0.736891	0.0970976	-7.58917	3.21951e-14	3.17485e-12	AC006262.3	lncRNA
ENSG00000138061.12	195.339	-0.726438	0.141775	-5.12389	2.99296e-07	1.33569e-05	CYP1B1	protein_coding
ENSG00000115844.11	66.494	-0.724748	0.230587	-3.14306	0.00167191	0.0285799	DLX2	protein_coding
ENSG00000109846.9	371.291	-0.72313	0.0973779	-7.42602	1.11911e-13	1.04577e-11	CRYAB	protein_coding
ENSG00000197084.5	245.746	-0.720234	0.121075	-5.94865	2.70365e-09	1.63126e-07	LCE1C	protein_coding
ENSG00000159871.15	1217.49	-0.719291	0.0628738	-11.4402	2.63138e-30	7.31283e-28	LYPD5	protein_coding
ENSG00000183049.13	91.4931	-0.718885	0.192982	-3.72514	0.000195208	0.00464399	CAMK1D	protein_coding
ENSG00000167207.13	113.451	-0.714928	0.175626	-4.07074	4.68643e-05	0.00133476	NOD2	protein_coding
ENSG00000196782.12	82.3159	-0.712798	0.211907	-3.36372	0.000768983	0.0148158	MAML3	protein_coding
ENSG00000161249.21	5903.94	-0.712244	0.0368915	-19.3065	4.73975e-83	7.24471e-80	DMKN	protein_coding
ENSG00000057657.17	634.856	-0.711396	0.0781101	-9.1076	8.42219e-20	1.22603e-17	PRDM1	protein_coding
ENSG00000111319.13	270.314	-0.711204	0.123043	-5.78013	7.46441e-09	4.29192e-07	SCNN1A	protein_coding
ENSG00000272508.1	465.646	-0.710941	0.0895806	-7.93633	2.08249e-15	2.20792e-13	AL136982.6	lncRNA
ENSG00000137747.16	260.96	-0.709816	0.116383	-6.09895	1.06767e-09	6.91988e-08	TMPRSS13	protein_coding
ENSG00000169509.6	1141.82	-0.703939	0.0589297	-11.9454	6.86186e-33	2.17e-30	CRCT1	protein_coding
ENSG00000188508.11	2819.79	-0.701599	0.0437143	-16.0496	5.74957e-58	4.21835e-55	KRTDAP	protein_coding
ENSG00000169469.9	34275.7	-0.699826	0.0287795	-24.3169	1.30047e-130	4.77065e-127	SPRR1B	protein_coding
ENSG00000160179.19	322.138	-0.696793	0.106099	-6.56735	5.12174e-11	3.85012e-09	ABCG1	protein_coding
ENSG00000100170.10	143.327	-0.696203	0.155948	-4.46432	8.0322e-06	0.000276114	SLC5A1	protein_coding
ENSG00000128165.9	152.369	-0.69525	0.156343	-4.44696	8.70945e-06	0.000298039	ADM2	protein_coding
ENSG00000180596.7	109.785	-0.695064	0.179985	-3.86178	0.000112562	0.00285958	H2BC4	protein_coding
ENSG00000197915.7	147.769	-0.694514	0.171202	-4.0567	4.97711e-05	0.00140016	HRNR	protein_coding
ENSG00000136695.15	1030.97	-0.690637	0.0613871	-11.2505	2.30233e-29	5.86518e-27	IL36RN	protein_coding
ENSG00000124635.9	86.1252	-0.690624	0.199906	-3.45474	0.000550831	0.0111639	H2BC11	protein_coding
ENSG00000203722.8	258.291	-0.690077	0.122948	-5.61277	1.99109e-08	1.06785e-06	RAET1G	protein_coding
ENSG00000206072.13	330.726	-0.689536	0.113684	-6.06535	1.31664e-09	8.33266e-08	SERPINB11	protein_coding
ENSG00000121742.19	966.455	-0.682814	0.0649982	-10.5051	8.18205e-26	1.74373e-23	GJB6	protein_coding
ENSG00000270276.2	169.031	-0.680511	0.146584	-4.64246	3.44291e-06	0.000128093	H4C15	protein_coding
ENSG00000163207.7	16135.6	-0.679998	0.0312814	-21.7381	8.95196e-105	2.34567e-101	IVL	protein_coding
ENSG00000187180.3	142.091	-0.679192	0.156799	-4.33161	1.48021e-05	0.000478835	LCE2C	protein_coding
ENSG00000204103.4	518.921	-0.67871	0.0861686	-7.87653	3.36593e-15	3.48802e-13	MAFB	protein_coding
ENSG00000172155.10	72.4091	-0.673785	0.225161	-2.99246	0.00276735	0.0431622	LCE1D	protein_coding
ENSG00000137877.10	103.585	-0.67238	0.181855	-3.69734	0.000217871	0.00508378	SPTBN5	protein_coding
ENSG00000187764.11	86.8124	-0.672137	0.203116	-3.30913	0.00093588	0.0176604	SEMA4D	protein_coding
ENSG00000269495.1	719.575	-0.669928	0.0709257	-9.4455	3.53724e-21	5.5931e-19	AC011483.2	lncRNA
ENSG00000136153.20	942.643	-0.669385	0.0643791	-10.3976	2.54375e-25	5.12719e-23	LMO7	protein_coding
ENSG00000164520.11	256.406	-0.668521	0.118683	-5.63282	1.77283e-08	9.62048e-07	RAET1E	protein_coding
ENSG00000116701.15	304.25	-0.666086	0.112281	-5.93233	2.98667e-09	1.77862e-07	NCF2	protein_coding
ENSG00000162069.16	129.108	-0.662333	0.169538	-3.9067	9.35634e-05	0.00243424	BICDL2	protein_coding
ENSG00000165795.23	258.964	-0.659373	0.116702	-5.65008	1.60372e-08	8.83347e-07	NDRG2	protein_coding
ENSG00000167916.5	1086.28	-0.656283	0.0621201	-10.5647	4.34161e-26	9.36869e-24	KRT24	protein_coding
ENSG00000057149.16	939.004	-0.653988	0.0778453	-8.40113	4.42201e-17	5.37143e-15	SERPINB3	protein_coding
ENSG00000261068.2	110.255	-0.65039	0.174817	-3.7204	0.000198907	0.00471972	AL512274.1	lncRNA
ENSG00000116741.8	599.982	-0.650299	0.0800642	-8.12222	4.57732e-16	5.24733e-14	RGS2	protein_coding
ENSG00000163082.10	260.711	-0.647868	0.122521	-5.28782	1.23782e-07	5.85157e-06	SGPP2	protein_coding
ENSG00000163347.6	5048.46	-0.646605	0.0337826	-19.1402	1.1689e-81	1.64923e-78	CLDN1	protein_coding
ENSG00000134243.12	397.416	-0.646166	0.0948861	-6.80991	9.76586e-12	7.78806e-10	SORT1	protein_coding
ENSG00000005001.10	142.29	-0.64604	0.160896	-4.01527	5.9377e-05	0.00162794	PRSS22	protein_coding
ENSG00000155918.8	239.999	-0.645562	0.119512	-5.40165	6.60314e-08	3.28678e-06	RAET1L	protein_coding
ENSG00000124429.18	1987.92	-0.64461	0.047764	-13.4957	1.657e-41	7.41285e-39	POF1B	protein_coding
ENSG00000111981.5	151.653	-0.643952	0.15212	-4.23317	2.30418e-05	0.000708436	ULBP1	protein_coding
ENSG00000138678.11	114.594	-0.642955	0.171786	-3.74276	0.000182007	0.00436959	GPAT3	protein_coding
ENSG00000143217.9	608.49	-0.642196	0.0795791	-8.06991	7.03473e-16	7.91601e-14	NECTIN4	protein_coding
ENSG00000206073.11	222.458	-0.639626	0.136308	-4.69252	2.6986e-06	0.00010248	SERPINB4	protein_coding
ENSG00000270882.2	160.49	-0.639107	0.150479	-4.24715	2.16511e-05	0.000671955	H4C14	protein_coding
ENSG00000143375.15	206.179	-0.635535	0.138912	-4.57511	4.75978e-06	0.000172537	CGN	protein_coding
ENSG00000163218.15	150.892	-0.635291	0.154963	-4.09963	4.13813e-05	0.00118968	PGLYRP4	protein_coding
ENSG00000116106.12	230.602	-0.635029	0.126986	-5.00077	5.71025e-07	2.40224e-05	EPHA4	protein_coding
ENSG00000078018.20	1093.32	-0.633104	0.0604587	-10.4717	1.16564e-25	2.42957e-23	MAP2	protein_coding
ENSG00000168907.13	374.525	-0.631915	0.101691	-6.21407	5.163e-10	3.54681e-08	PLA2G4F	protein_coding
ENSG00000158373.8	166.443	-0.629471	0.148807	-4.23011	2.33576e-05	0.000715233	H2BC5	protein_coding
ENSG00000158220.14	152.869	-0.628852	0.149662	-4.2018	2.648e-05	0.00079753	ESYT3	protein_coding
ENSG00000064195.7	159.842	-0.628581	0.150709	-4.17083	3.03493e-05	0.000902215	DLX3	protein_coding
ENSG00000177508.12	223.809	-0.62574	0.1262	-4.9583	7.11113e-07	2.95096e-05	IRX3	protein_coding
ENSG00000204618.8	402.901	-0.624281	0.0972916	-6.4166	1.39356e-10	9.94577e-09	RNF39	protein_coding
ENSG00000166165.13	130.965	-0.623657	0.175798	-3.54758	0.000388791	0.00833249	CKB	protein_coding
ENSG00000198092.6	100.056	-0.621899	0.196574	-3.16369	0.0015578	0.0270232	TMPRSS11F	protein_coding
ENSG00000168970.22	898.451	-0.619624	0.0690583	-8.97248	2.89905e-19	4.05911e-17	JMJD7-PLA2G4B	protein_coding
ENSG00000135549.15	91.5438	-0.61839	0.193561	-3.19481	0.00139924	0.024797	PKIB	protein_coding
ENSG00000175121.11	145.667	-0.617793	0.152198	-4.05915	4.92524e-05	0.00139412	WFDC5	protein_coding
ENSG00000120594.17	398.957	-0.610916	0.0993615	-6.14842	7.82596e-10	5.16344e-08	PLXDC2	protein_coding
ENSG00000143546.10	3251.9	-0.609399	0.0917291	-6.64346	3.06401e-11	2.34167e-09	S100A8	protein_coding
ENSG00000118402.6	737.265	-0.608682	0.0719007	-8.46559	2.54852e-17	3.13725e-15	ELOVL4	protein_coding
ENSG00000182261.4	381.653	-0.607329	0.108192	-5.61344	1.98348e-08	1.06689e-06	NLRP10	protein_coding
ENSG00000087128.10	176.798	-0.607022	0.140576	-4.31811	1.57373e-05	0.000506409	TMPRSS11E	protein_coding
ENSG00000184678.10	266.227	-0.605693	0.117913	-5.13678	2.79489e-07	1.25856e-05	H2BC21	protein_coding
ENSG00000179148.10	350.184	-0.605668	0.101723	-5.9541	2.61513e-09	1.5883e-07	ALOXE3	protein_coding
ENSG00000131037.15	847.008	-0.603173	0.0710251	-8.49239	2.02429e-17	2.5283e-15	EPS8L1	protein_coding
ENSG00000137193.14	877.73	-0.60245	0.072435	-8.31712	9.01264e-17	1.06652e-14	PIM1	protein_coding
ENSG00000147676.14	4419.03	-0.602244	0.0376825	-15.9821	1.70337e-57	1.15715e-54	MAL2	protein_coding
ENSG00000182253.15	87.7045	-0.599352	0.198455	-3.02009	0.00252702	0.0402348	SYNM	protein_coding
ENSG00000111912.20	546.722	-0.599208	0.0841508	-7.12065	1.07418e-12	9.20685e-11	NCOA7	protein_coding
ENSG00000166689.16	150.241	-0.599174	0.148904	-4.0239	5.72415e-05	0.00158599	PLEKHA7	protein_coding
ENSG00000121316.11	166.787	-0.59696	0.148099	-4.03082	5.55821e-05	0.00154468	PLBD1	protein_coding
ENSG00000213022.6	133.039	-0.594882	0.164841	-3.60883	0.000307586	0.00682193	KLK9	protein_coding
ENSG00000102243.13	258.17	-0.594561	0.117498	-5.06018	4.18862e-07	1.82056e-05	VGLL1	protein_coding
ENSG00000113739.10	554.413	-0.594346	0.0825284	-7.20172	5.94582e-13	5.24318e-11	STC2	protein_coding
ENSG00000163220.11	6927.19	-0.591422	0.043944	-13.4585	2.74271e-41	1.16993e-38	S100A9	protein_coding
ENSG00000103034.14	195.932	-0.589034	0.133243	-4.42074	9.83633e-06	0.000332262	NDRG4	protein_coding
ENSG00000206538.9	808.525	-0.585535	0.0718746	-8.14663	3.74215e-16	4.31689e-14	VGLL3	protein_coding
ENSG00000213722.9	130.869	-0.583447	0.162227	-3.59648	0.000322547	0.00708521	DDAH2	protein_coding
ENSG00000139433.11	8782.77	-0.581354	0.0333624	-17.4254	5.29032e-68	4.41068e-65	GLTP	protein_coding
ENSG00000268104.3	534.455	-0.580341	0.0856211	-6.77802	1.21835e-11	9.59099e-10	SLC6A14	protein_coding
ENSG00000167306.20	1102.4	-0.578552	0.0645308	-8.96551	3.08844e-19	4.29153e-17	MYO5B	protein_coding
ENSG00000253972.6	561.192	-0.576959	0.0820819	-7.02906	2.07923e-12	1.74941e-10	MAL2-AS1	lncRNA
ENSG00000124466.9	3482.13	-0.574138	0.0430356	-13.341	1.33655e-40	5.44776e-38	LYPD3	protein_coding
ENSG00000166592.12	727.243	-0.569232	0.0708646	-8.03266	9.53793e-16	1.05388e-13	RRAD	protein_coding
ENSG00000160766.14	1104.2	-0.568524	0.0613856	-9.26153	2.01522e-20	3.00514e-18	GBAP1	transcribed_unprocessed_pseudogene
ENSG00000167106.12	349.955	-0.567818	0.100669	-5.64047	1.69583e-08	9.22994e-07	FAM102A	protein_coding
ENSG00000136826.15	1758.61	-0.566349	0.0516618	-10.9626	5.77888e-28	1.34172e-25	KLF4	protein_coding
ENSG00000156453.13	938.727	-0.563658	0.0651749	-8.6484	5.22267e-18	6.84245e-16	PCDH1	protein_coding
ENSG00000183578.8	289.172	-0.559776	0.108948	-5.13799	2.77688e-07	1.25452e-05	TNFAIP8L3	protein_coding
ENSG00000136155.17	1924.37	-0.558785	0.0492221	-11.3523	7.22205e-30	1.91981e-27	SCEL	protein_coding
ENSG00000131737.5	352.882	-0.556095	0.10029	-5.54485	2.94202e-08	1.54621e-06	KRT34	protein_coding
ENSG00000163472.19	1207.06	-0.556069	0.059025	-9.42089	4.47261e-21	6.95226e-19	TMEM79	protein_coding
ENSG00000119862.13	1986.13	-0.554873	0.0481411	-11.526	9.75952e-31	2.75399e-28	LGALSL	protein_coding
ENSG00000140274.14	129.898	-0.554291	0.160669	-3.4499	0.000560801	0.0113409	DUOXA2	protein_coding
ENSG00000263155.6	143.126	-0.554245	0.15619	-3.54853	0.000387381	0.00832008	MYZAP	protein_coding
ENSG00000118898.16	7174.4	-0.553512	0.0322402	-17.1683	4.58279e-66	3.65468e-63	PPL	protein_coding
ENSG00000167880.8	2968.6	-0.553334	0.0396859	-13.9428	3.47825e-44	1.8228e-41	EVPL	protein_coding
ENSG00000184060.11	139.66	-0.551759	0.157212	-3.50965	0.000448691	0.00937346	ADAP2	protein_coding
ENSG00000117114.20	1066.56	-0.551665	0.0618312	-8.92212	4.57466e-19	6.30891e-17	ADGRL2	protein_coding
ENSG00000164825.4	119.348	-0.551565	0.17105	-3.22459	0.00126155	0.0227525	DEFB1	protein_coding
ENSG00000167754.13	7657.36	-0.550571	0.0328804	-16.7446	6.19602e-63	4.73531e-60	KLK5	protein_coding
ENSG00000140465.14	502.008	-0.547218	0.0849211	-6.44384	1.16488e-10	8.34616e-09	CYP1A1	protein_coding
ENSG00000273225.4	268.491	-0.544831	0.112597	-4.83877	1.30645e-06	5.14225e-05	FAM25BP	transcribed_unprocessed_pseudogene
ENSG00000171124.13	174.183	-0.539984	0.13959	-3.86836	0.000109569	0.0027874	FUT3	protein_coding
ENSG00000154227.13	1050.13	-0.539332	0.0612726	-8.80217	1.34193e-18	1.7836e-16	CERS3	protein_coding
ENSG00000144452.15	3992.44	-0.538808	0.0387041	-13.9212	4.70966e-44	2.33472e-41	ABCA12	protein_coding
ENSG00000100292.17	226.95	-0.538788	0.125776	-4.28371	1.838e-05	0.000579253	HMOX1	protein_coding
ENSG00000130940.15	568.708	-0.53865	0.0826101	-6.52039	7.01271e-11	5.20758e-09	CASZ1	protein_coding
ENSG00000135114.12	335.213	-0.538512	0.102766	-5.24016	1.60434e-07	7.48773e-06	OASL	protein_coding
ENSG00000198168.9	167.892	-0.538156	0.150239	-3.58199	0.000340983	0.00745447	SVIP	protein_coding
ENSG00000285837.1	206.008	-0.53644	0.129455	-4.14384	3.41534e-05	0.000997702	AC024598.1	protein_coding
ENSG00000255138.1	337.313	-0.536275	0.104121	-5.15051	2.59784e-07	1.18531e-05	GLTPP1	processed_pseudogene
ENSG00000255470.1	337.172	-0.535205	0.104116	-5.14046	2.74073e-07	1.24125e-05	AC090099.1	lncRNA
ENSG00000268362.6	122.142	-0.535075	0.178723	-2.99389	0.00275449	0.0429982	AC092279.1	lncRNA
ENSG00000183760.11	253.441	-0.529174	0.11647	-4.54345	5.5341e-06	0.000199032	ACP7	protein_coding
ENSG00000167914.12	994.237	-0.527815	0.0699157	-7.5493	4.37597e-14	4.24678e-12	GSDMA	protein_coding
ENSG00000116991.11	245.809	-0.526148	0.11897	-4.42251	9.75586e-06	0.000330151	SIPA1L2	protein_coding
ENSG00000140479.17	251.177	-0.525507	0.121436	-4.32744	1.50854e-05	0.000487141	PCSK6	protein_coding
ENSG00000177628.16	2064.96	-0.525068	0.0461678	-11.373	5.69705e-30	1.5367e-27	GBA	protein_coding
ENSG00000251012.2	196.58	-0.521406	0.140317	-3.71592	0.000202464	0.00476858	AC083800.1	protein_coding
ENSG00000177042.14	226.144	-0.517517	0.123048	-4.20582	2.60141e-05	0.00078608	TMEM80	protein_coding
ENSG00000033327.13	191.77	-0.517208	0.137399	-3.76428	0.000167031	0.00405785	GAB2	protein_coding
ENSG00000126878.13	449.728	-0.516352	0.091082	-5.66908	1.43564e-08	8.0636e-07	AIF1L	protein_coding
ENSG00000181885.18	524.521	-0.51462	0.0816316	-6.30418	2.89722e-10	2.04388e-08	CLDN7	protein_coding
ENSG00000268739.1	1227.03	-0.512728	0.058552	-8.75681	2.00861e-18	2.65049e-16	AC011473.2	lncRNA
ENSG00000087074.8	1815.17	-0.5126	0.0480765	-10.6622	1.52982e-26	3.42195e-24	PPP1R15A	protein_coding
ENSG00000082397.17	158.333	-0.512416	0.152193	-3.36688	0.000760244	0.0146735	EPB41L3	protein_coding
ENSG00000183742.13	2135.84	-0.512224	0.0480579	-10.6585	1.59177e-26	3.51761e-24	MACC1	protein_coding
ENSG00000107731.12	168.043	-0.51028	0.144586	-3.52926	0.000416723	0.00879689	UNC5B	protein_coding
ENSG00000023445.16	363.964	-0.509893	0.105094	-4.85179	1.22353e-06	4.87869e-05	BIRC3	protein_coding
ENSG00000182580.3	404.487	-0.508591	0.0969072	-5.24823	1.53564e-07	7.22224e-06	EPHB3	protein_coding
ENSG00000178172.7	1377.39	-0.501638	0.0598208	-8.38567	5.04384e-17	6.08646e-15	SPINK6	protein_coding
ENSG00000125775.15	752.862	-0.501244	0.069899	-7.17097	7.44667e-13	6.47331e-11	SDCBP2	protein_coding
