# Supplementary material for: A ubiquitin-like protein encoded by the “noncoding” RNA TINCR promotes keratinocyte proliferation and wound healing
Source: PLoS Genet. 2021 Aug 5;17(8):e1009686. doi: 10.1371/journal.pgen.1009686 (PMC8341662; doi:10.1371/journal.pgen.1009686)
Supplement: S2 Table — (XLSX) [file pgen.1009686.s003.xlsx]

## Sheet: All (TUBL KO vs WT)
Table S2. Differentially expressed all genes in Tubl−/− compared with Tubl+/+ epidermis
gene_id	baseMean	log2FoldChange	lfcSE	stat	pvalue	padj	gene_name	gene_type
ENSMUSG00000000001.4	4474.11	-0.0211458	0.148485	-0.14241	0.886756	0.999919	Gnai3	protein_coding
ENSMUSG00000000028.15	64.432	-0.500895	0.227275	-2.20391	0.0275304	0.999919	Cdc45	protein_coding
ENSMUSG00000000031.16	17.8306	0.545939	0.489599	1.11507	0.264819	0.999919	H19	lincRNA
ENSMUSG00000000037.17	139.022	-0.0179449	0.210956	-0.0850648	0.93221	0.999919	Scml2	protein_coding
ENSMUSG00000000049.11	1.17003	0.499379	1.39433	0.358151	0.72023	NA	Apoh	protein_coding
ENSMUSG00000000056.7	328.928	0.146966	0.160718	0.914433	0.360489	0.999919	Narf	protein_coding
ENSMUSG00000000058.6	858.765	-0.223842	0.118105	-1.89528	0.058056	0.999919	Cav2	protein_coding
ENSMUSG00000000078.7	3835.55	-0.0210501	0.386624	-0.0544461	0.95658	0.999919	Klf6	protein_coding
ENSMUSG00000000085.16	214.246	-0.107299	0.125829	-0.852741	0.393803	0.999919	Scmh1	protein_coding
ENSMUSG00000000088.7	1254.91	-0.0120885	0.0931546	-0.129768	0.89675	0.999919	Cox5a	protein_coding
ENSMUSG00000000093.6	9.03792	0.50627	0.491818	1.02938	0.303299	0.999919	Tbx2	protein_coding
ENSMUSG00000000120.6	219.911	-0.257042	0.258894	-0.992845	0.320786	0.999919	Ngfr	protein_coding
ENSMUSG00000000125.5	782.382	-0.0595135	0.0851382	-0.699022	0.484538	0.999919	Wnt3	protein_coding
ENSMUSG00000000126.11	45.4949	-0.09053	0.257903	-0.351024	0.72557	0.999919	Wnt9a	protein_coding
ENSMUSG00000000127.15	455.88	0.109838	0.108963	1.00804	0.313437	0.999919	Fer	protein_coding
ENSMUSG00000000131.15	656.845	0.00469957	0.0895774	0.0524637	0.958159	0.999919	Xpo6	protein_coding
ENSMUSG00000000134.17	626.705	-0.0139156	0.136551	-0.101907	0.91883	0.999919	Tfe3	protein_coding
ENSMUSG00000000142.15	605.595	-0.0219034	0.104056	-0.210496	0.83328	0.999919	Axin2	protein_coding
ENSMUSG00000000148.17	135.338	0.140347	0.192757	0.728104	0.46655	0.999919	Brat1	protein_coding
ENSMUSG00000000149.10	666.85	0.101237	0.100327	1.00906	0.312944	0.999919	Gna12	protein_coding
ENSMUSG00000000154.16	66.0666	-0.0942335	0.22051	-0.427343	0.66913	0.999919	Slc22a18	protein_coding
ENSMUSG00000000159.16	0.850088	-1.11442	1.88821	-0.590198	0.555058	NA	Igsf5	protein_coding
ENSMUSG00000000167.14	9.57674	0.170877	0.533081	0.320547	0.748554	0.999919	Pih1d2	protein_coding
ENSMUSG00000000168.9	368.333	-0.056252	0.139215	-0.404066	0.686164	0.999919	Dlat	protein_coding
ENSMUSG00000000171.5	564.139	0.0331918	0.11721	0.283181	0.777038	0.999919	Sdhd	protein_coding
ENSMUSG00000000184.12	5671.26	-0.394357	0.135837	-2.90316	0.00369422	0.565672	Ccnd2	protein_coding
ENSMUSG00000000194.13	1205.38	0.0718188	0.114004	0.629966	0.528717	0.999919	Gpr107	protein_coding
ENSMUSG00000000197.8	3.39482	0.633583	0.862729	0.734394	0.462708	0.999919	Nalcn	protein_coding
ENSMUSG00000000204.16	8.46247	0.699573	0.589044	1.18764	0.234975	0.999919	Slfn4	protein_coding
ENSMUSG00000000216.8	43.4081	0.766253	0.252781	3.03129	0.00243513	0.448242	Scnn1g	protein_coding
ENSMUSG00000000223.13	5.79604	0.225795	0.655559	0.344432	0.730522	0.999919	Drp2	protein_coding
ENSMUSG00000000244.17	29.2663	-0.0459248	0.353603	-0.129877	0.896664	0.999919	Tspan32	protein_coding
ENSMUSG00000000247.11	257.429	0.269997	0.395823	0.682114	0.495167	0.999919	Lhx2	protein_coding
ENSMUSG00000000248.16	99.8917	-0.244475	0.25511	-0.95831	0.337907	0.999919	Clec2g	protein_coding
ENSMUSG00000000253.13	16.2997	0.321881	0.374899	0.858582	0.390571	0.999919	Gmpr	protein_coding
ENSMUSG00000000263.15	1.26208	1.43611	1.45984	0.983744	0.325241	NA	Glra1	protein_coding
ENSMUSG00000000266.11	473.909	0.0818964	0.118941	0.688546	0.491109	0.999919	Mid2	protein_coding
ENSMUSG00000000275.16	667.072	-0.0901756	0.105017	-0.858679	0.390518	0.999919	Trim25	protein_coding
ENSMUSG00000000276.11	218.804	-0.00537188	0.213529	-0.0251576	0.979929	0.999919	Dgke	protein_coding
ENSMUSG00000000278.10	768.274	-0.0861934	0.190585	-0.452257	0.651084	0.999919	Scpep1	protein_coding
ENSMUSG00000000282.12	782.953	-0.000560518	0.131975	-0.00424715	0.996611	0.999919	Mnt	protein_coding
ENSMUSG00000000290.13	113.704	0.268368	0.243367	1.10273	0.270144	0.999919	Itgb2	protein_coding
ENSMUSG00000000295.13	113.182	-0.124448	0.167698	-0.742094	0.45803	0.999919	Hddc2	protein_coding
ENSMUSG00000000296.8	40.5018	0.273579	0.256879	1.06501	0.28687	0.999919	Tpd52l1	protein_coding
ENSMUSG00000000301.16	12.9117	0.176861	0.477925	0.37006	0.711338	0.999919	Pemt	protein_coding
ENSMUSG00000000303.12	7594.93	-0.00433564	0.0848446	-0.0511009	0.959245	0.999919	Cdh1	protein_coding
ENSMUSG00000000305.12	326.507	-0.1231	0.120378	-1.02261	0.306492	0.999919	Cdh4	protein_coding
ENSMUSG00000000308.14	3348.4	-0.238754	0.104671	-2.281	0.0225483	0.947539	Ckmt1	protein_coding
ENSMUSG00000000317.11	2.67999	0.262537	1.03053	0.25476	0.798908	0.999919	Bcl6b	protein_coding
ENSMUSG00000000318.16	11.7971	1.41119	0.589473	2.39399	0.0166662	0.894976	Clec10a	protein_coding
ENSMUSG00000000320.10	444.827	0.0423705	0.128398	0.329994	0.741404	0.999919	Alox12	protein_coding
ENSMUSG00000000325.16	883.205	0.185628	0.134824	1.37681	0.168571	0.999919	Arvcf	protein_coding
ENSMUSG00000000326.13	601.731	0.0994503	0.087889	1.13154	0.257826	0.999919	Comt	protein_coding
ENSMUSG00000000339.14	167.521	-0.0292813	0.135766	-0.215675	0.829241	0.999919	Rtca	protein_coding
ENSMUSG00000000340.10	158.41	-0.187809	0.150028	-1.25183	0.210633	0.999919	Dbt	protein_coding
ENSMUSG00000000346.9	2310.86	-0.0185871	0.0792568	-0.234518	0.814583	0.999919	Dazap2	protein_coding
ENSMUSG00000000355.13	310.376	-0.144612	0.116554	-1.24073	0.214706	0.999919	Mcts1	protein_coding
ENSMUSG00000000365.9	1.32731	2.05128	1.55728	1.31722	0.187764	NA	Rnf17	protein_coding
ENSMUSG00000000374.8	962.492	0.143522	0.0736919	1.94759	0.0514636	0.999919	Trappc10	protein_coding
ENSMUSG00000000378.15	227.112	-0.0316956	0.218599	-0.144994	0.884716	0.999919	Ccm2	protein_coding
ENSMUSG00000000384.15	522.208	-0.18124	0.100506	-1.80328	0.0713445	0.999919	Tbrg4	protein_coding
ENSMUSG00000000385.8	29.3958	0.196119	0.364392	0.538209	0.590433	0.999919	Tmprss2	protein_coding
ENSMUSG00000000386.16	5.60517	-0.339231	0.712225	-0.476297	0.633863	0.999919	Mx1	polymorphic_pseudogene
ENSMUSG00000000392.17	24.9802	0.504236	0.332413	1.5169	0.129293	0.999919	Fap	protein_coding
ENSMUSG00000000399.10	878.321	-0.0566939	0.078596	-0.721333	0.470705	0.999919	Ndufa9	protein_coding
ENSMUSG00000000402.2	55.3801	-0.375899	0.230109	-1.63357	0.102349	0.999919	Egfl6	protein_coding
ENSMUSG00000000409.14	150.06	-0.0783445	0.164439	-0.476436	0.633764	0.999919	Lck	protein_coding
ENSMUSG00000000416.16	587.368	0.121978	0.119769	1.01844	0.308469	0.999919	Cttnbp2	protein_coding
ENSMUSG00000000420.15	1293.95	0.0548162	0.125075	0.438266	0.661194	0.999919	Galnt1	protein_coding
ENSMUSG00000000439.9	1301.72	0.0107497	0.0744437	0.1444	0.885184	0.999919	Mkrn2	protein_coding
ENSMUSG00000000440.12	74.1137	0.284114	0.26799	1.06017	0.289069	0.999919	Pparg	protein_coding
ENSMUSG00000000441.17	1507.34	0.0354764	0.0694869	0.510548	0.609667	0.999919	Raf1	protein_coding
ENSMUSG00000000486.13	116.871	-0.204021	0.187349	-1.08899	0.276157	0.999919	Septin1	protein_coding
ENSMUSG00000000489.7	416.093	0.1327	0.131312	1.01057	0.312221	0.999919	Pdgfb	protein_coding
ENSMUSG00000000530.16	104.601	0.20387	0.190361	1.07096	0.284186	0.999919	Acvrl1	protein_coding
ENSMUSG00000000531.5	196.001	-0.0388221	0.606168	-0.0640452	0.948934	0.999919	Grasp	protein_coding
ENSMUSG00000000532.11	1076.77	0.0778416	0.0945401	0.823371	0.410297	0.999919	Acvr1b	protein_coding
ENSMUSG00000000538.18	1275.71	0.0871296	0.106241	0.820112	0.412152	0.999919	Tom1l2	protein_coding
ENSMUSG00000000544.14	1.07905	-0.271567	1.78934	-0.151769	0.879369	NA	Gpa33	protein_coding
ENSMUSG00000000552.10	1443	0.0505969	0.119614	0.423001	0.672294	0.999919	Zfp385a	protein_coding
ENSMUSG00000000555.8	57.3745	0.166826	0.271528	0.614399	0.538951	0.999919	Itga5	protein_coding
ENSMUSG00000000561.14	547.448	-0.128799	0.130795	-0.984742	0.324751	0.999919	Wdr77	protein_coding
ENSMUSG00000000562.5	106.755	0.0946163	0.188596	0.501689	0.615887	0.999919	Adora3	protein_coding
ENSMUSG00000000563.17	2190.44	-0.0448168	0.0669162	-0.669745	0.50302	0.999919	Atp5pb	protein_coding
ENSMUSG00000000567.5	698.971	0.275097	0.227995	1.2066	0.227588	0.999919	Sox9	protein_coding
ENSMUSG00000000568.15	1456.08	-0.159914	0.0895175	-1.7864	0.0740349	0.999919	Hnrnpd	protein_coding
ENSMUSG00000000579.14	275.168	0.183815	0.150729	1.2195	0.222654	0.999919	Dynlt1c	protein_coding
ENSMUSG00000000581.8	381.219	-0.155467	0.132271	-1.17536	0.239849	0.999919	C1d	protein_coding
ENSMUSG00000000594.7	638.974	0.249729	0.124101	2.01231	0.0441878	0.999919	Gm2a	protein_coding
ENSMUSG00000000600.15	217.626	-0.0886218	0.142278	-0.622876	0.533366	0.999919	Krit1	protein_coding
ENSMUSG00000000605.9	1127.33	-0.113228	0.0825121	-1.37226	0.169983	0.999919	Clcn4	protein_coding
ENSMUSG00000000627.15	34.3144	0.0569457	0.365939	0.155615	0.876336	0.999919	Sema4f	protein_coding
ENSMUSG00000000628.10	406.008	-0.0239645	0.122148	-0.196193	0.844459	0.999919	Hk2	protein_coding
ENSMUSG00000000631.20	3794.6	0.115592	0.1171	0.987121	0.323583	0.999919	Myo18a	protein_coding
ENSMUSG00000000673.9	10.2117	-0.0154315	0.480047	-0.0321458	0.974356	0.999919	Haao	protein_coding
ENSMUSG00000000682.7	471.127	0.0114203	0.109575	0.104224	0.916992	0.999919	Cd52	protein_coding
ENSMUSG00000000686.11	39.9538	0.251437	0.248293	1.01266	0.311221	0.999919	Abhd15	protein_coding
ENSMUSG00000000690.5	92.9779	0.0844068	0.199529	0.42303	0.672274	0.999919	Hoxb6	protein_coding
ENSMUSG00000000693.10	72.4679	0.123955	0.22164	0.559263	0.575982	0.999919	Loxl3	protein_coding
ENSMUSG00000000706.16	8.62823	6.57423	3.38821	1.94033	NA	NA	Btn1a1	protein_coding
ENSMUSG00000000708.14	360.456	0.25307	0.106436	2.37767	0.0174226	0.911007	Kat2b	protein_coding
ENSMUSG00000000711.3	1284.57	0.120604	0.099898	1.20727	0.227328	0.999919	Rab5b	protein_coding
ENSMUSG00000000730.13	0.989803	-0.250572	1.7411	-0.143915	0.885567	NA	Dnmt3l	protein_coding
ENSMUSG00000000732.9	45.3772	0.553574	0.271776	2.03688	0.0416624	0.999919	Icosl	protein_coding
ENSMUSG00000000738.18	525.513	-0.038948	0.109923	-0.35432	0.723099	0.999919	Spg7	protein_coding
ENSMUSG00000000739.14	1199.07	-0.133029	0.181427	-0.733237	0.463414	0.999919	Sult5a1	protein_coding
ENSMUSG00000000740.12	17439.9	-0.0528875	0.0568992	-0.929495	0.352633	0.999919	Rpl13	protein_coding
ENSMUSG00000000743.9	2480.98	0.0378895	0.084863	0.446479	0.655252	0.999919	Chmp1a	protein_coding
ENSMUSG00000000751.13	695.661	-0.187946	0.109435	-1.71742	0.0859016	0.999919	Rpa1	protein_coding
ENSMUSG00000000753.15	13.9761	1.10223	0.531237	2.07484	0.0380013	0.999919	Serpinf1	protein_coding
ENSMUSG00000000759.14	327.43	-0.0581976	0.147033	-0.395812	0.692244	0.999919	Tubgcp3	protein_coding
ENSMUSG00000000776.13	287.819	-0.100319	0.108463	-0.924917	0.355009	0.999919	Polr3d	protein_coding
ENSMUSG00000000782.16	203.929	-0.228368	0.129178	-1.76786	0.0770844	0.999919	Tcf7	protein_coding
ENSMUSG00000000787.12	6310.51	-0.0370022	0.113535	-0.32591	0.744492	0.999919	Ddx3x	protein_coding
ENSMUSG00000000791.9	14.3445	-0.152022	0.412196	-0.368811	0.712268	0.999919	Il12rb1	protein_coding
ENSMUSG00000000792.2	7.81392	4.99444	2.59027	1.92815	NA	NA	Slc5a5	protein_coding
ENSMUSG00000000794.9	8.85102	0.976335	0.563068	1.73396	0.082926	0.999919	Kcnn3	protein_coding
ENSMUSG00000000804.14	859.751	0.0565132	0.133701	0.422683	0.672526	0.999919	Usp32	protein_coding
ENSMUSG00000000811.13	270.149	-0.337418	0.135798	-2.48471	0.0129658	0.825791	Txnrd3	protein_coding
ENSMUSG00000000817.10	4.58109	-1.64458	0.769398	-2.13749	0.0325583	0.999919	Fasl	protein_coding
ENSMUSG00000000823.16	368.253	0.115958	0.124655	0.930229	0.352252	0.999919	Zfp512b	protein_coding
ENSMUSG00000000826.16	1376.31	-0.0224085	0.0923866	-0.242551	0.808353	0.999919	Dnajc5	protein_coding
ENSMUSG00000000827.18	1180.51	-0.0095615	0.10584	-0.0903389	0.928018	0.999919	Tpd52l2	protein_coding
ENSMUSG00000000838.17	634.095	-0.121926	0.109531	-1.11317	0.265635	0.999919	Fmr1	protein_coding
ENSMUSG00000000861.15	257.717	0.0847307	0.238213	0.355693	0.72207	0.999919	Bcl11a	protein_coding
ENSMUSG00000000869.12	5.31473	0.0245766	0.780192	0.0315007	0.97487	0.999919	Il4	protein_coding
ENSMUSG00000000876.11	1374.45	0.493176	0.167029	2.95263	0.00315074	0.518514	Pxmp4	protein_coding
ENSMUSG00000000881.12	579.67	0.142868	0.112001	1.27559	0.2021	0.999919	Dlg3	protein_coding
ENSMUSG00000000884.17	83.59	0.114051	0.230227	0.495387	0.620327	0.999919	Gnb1l	protein_coding
ENSMUSG00000000901.17	33.852	0.374705	0.282923	1.32441	0.185368	0.999919	Mmp11	protein_coding
ENSMUSG00000000902.13	693.894	-0.0745551	0.117176	-0.636266	0.524603	0.999919	Smarcb1	protein_coding
ENSMUSG00000000915.15	2880.91	0.00342799	0.0894233	0.0383344	0.969421	0.999919	Hip1r	protein_coding
ENSMUSG00000000916.15	304.456	-0.276551	0.122825	-2.25158	0.0243488	0.975224	Nsun5	protein_coding
ENSMUSG00000000934.9	149.682	-0.246136	0.238266	-1.03303	0.301591	0.999919	Top1mt	protein_coding
ENSMUSG00000000942.10	28.4312	0.0345787	0.290045	0.119219	0.905102	0.999919	Hoxa4	protein_coding
ENSMUSG00000000948.16	15.913	0.264664	0.396825	0.666954	0.504801	0.999919	Gm38393	protein_coding
ENSMUSG00000000957.11	515.452	0.100391	0.111145	0.903241	0.366398	0.999919	Mmp14	protein_coding
ENSMUSG00000000958.10	15.3957	0.247535	0.394907	0.626819	0.530778	0.999919	Slc7a7	protein_coding
ENSMUSG00000000959.7	439.082	0.251275	0.117637	2.13601	0.0326786	0.999919	Oxa1l	protein_coding
ENSMUSG00000000976.13	139.687	-0.205369	0.144633	-1.41993	0.155627	0.999919	Heatr6	protein_coding
ENSMUSG00000000983.13	15.22	0.720872	0.588345	1.22525	0.22048	0.999919	Wfdc18	protein_coding
ENSMUSG00000001014.6	1.9322	0.611607	1.11019	0.550902	0.581701	NA	Icam4	protein_coding
ENSMUSG00000001016.12	778.231	-0.126662	0.0784577	-1.6144	0.10644	0.999919	Ilf2	protein_coding
ENSMUSG00000001017.15	2295.13	-0.0230421	0.0591118	-0.389805	0.696681	0.999919	Chtop	protein_coding
ENSMUSG00000001018.15	542.488	0.0752483	0.128645	0.584931	0.558594	0.999919	Snapin	protein_coding
ENSMUSG00000001020.8	941.286	-0.0028629	0.104636	-0.0273606	0.978172	0.999919	S100a4	protein_coding
ENSMUSG00000001021.13	85.2031	-1.28061	1.17906	-1.08613	NA	NA	S100a3	protein_coding
ENSMUSG00000001025.8	4204.11	0.125155	0.102699	1.21866	0.222975	0.999919	S100a6	protein_coding
ENSMUSG00000001029.15	1.91801	-0.136339	1.0605	-0.128561	0.897705	NA	Icam2	protein_coding
ENSMUSG00000001034.17	197.702	0.10689	0.154137	0.69347	0.488014	0.999919	Mapk7	protein_coding
ENSMUSG00000001036.17	984.218	0.135271	0.103927	1.3016	0.193054	0.999919	Epn2	protein_coding
ENSMUSG00000001039.12	33.5703	0.048967	0.293671	0.166741	0.867574	0.999919	B9d1	protein_coding
ENSMUSG00000001052.15	581.617	-0.0765981	0.10434	-0.734123	0.462874	0.999919	Sec24b	protein_coding
ENSMUSG00000001053.15	874.531	0.157177	0.158755	0.990059	0.322145	0.999919	N4bp3	protein_coding
ENSMUSG00000001054.9	524.258	0.141912	0.117514	1.20762	0.227195	0.999919	Rmnd5b	protein_coding
ENSMUSG00000001056.3	1766.48	0.0477787	0.116361	0.410609	0.68136	0.999919	Nhp2	protein_coding
ENSMUSG00000001062.18	423.422	0.0622939	0.115179	0.540844	0.588615	0.999919	Vps9d1	protein_coding
ENSMUSG00000001065.15	215.288	-0.0805226	0.166168	-0.484586	0.62797	0.999919	Zfp276	protein_coding
ENSMUSG00000001082.12	343.889	0.0194901	0.104964	0.185684	0.852693	0.999919	Mfsd10	protein_coding
ENSMUSG00000001089.14	1045.79	0.0871831	0.124807	0.698541	0.484839	0.999919	Luzp1	protein_coding
ENSMUSG00000001098.15	1818.82	0.127247	0.0754286	1.68698	0.0916068	0.999919	Kctd10	protein_coding
ENSMUSG00000001100.10	513.73	0.106695	0.0886856	1.20307	0.228949	0.999919	Poldip2	protein_coding
ENSMUSG00000001103.7	77.4587	0.136896	0.316058	0.433137	0.664915	0.999919	Sebox	protein_coding
ENSMUSG00000001105.15	1339.5	0.116856	0.110904	1.05367	0.292035	0.999919	Ift20	protein_coding
ENSMUSG00000001119.7	168.808	0.421901	0.201858	2.09009	0.0366099	0.999919	Col6a1	protein_coding
ENSMUSG00000001120.15	44.8039	0.321672	0.240247	1.33892	0.180597	0.999919	Pcbp3	protein_coding
ENSMUSG00000001123.15	222.053	0.122128	0.21661	0.563817	0.572879	0.999919	Lgals9	protein_coding
ENSMUSG00000001127.12	990.146	0.0821018	0.0795289	1.03235	0.301907	0.999919	Araf	protein_coding
ENSMUSG00000001128.7	68.7222	0.220715	0.292494	0.754596	0.450492	0.999919	Cfp	protein_coding
ENSMUSG00000001131.11	3.11741	0.0850296	0.916511	0.0927753	0.926082	0.999919	Timp1	protein_coding
ENSMUSG00000001134.9	124.727	-0.0049312	0.163979	-0.030072	0.97601	0.999919	Uxt	protein_coding
ENSMUSG00000001138.13	260.311	0.105768	0.122277	0.864984	0.387048	0.999919	Cnnm3	protein_coding
ENSMUSG00000001143.13	358.769	-0.0165074	0.113065	-0.146	0.883921	0.999919	Lman2l	protein_coding
ENSMUSG00000001150.7	278.903	0.20014	0.115689	1.72999	0.0836323	0.999919	Mcm3ap	protein_coding
ENSMUSG00000001151.10	482.408	0.0366249	0.0929484	0.394035	0.693555	0.999919	Pcnt	protein_coding
ENSMUSG00000001156.9	762.417	-0.1637	0.195392	-0.837803	0.402142	0.999919	Mxd1	protein_coding
ENSMUSG00000001157.13	277.08	-0.149574	0.13188	-1.13417	0.256723	0.999919	Gmcl1	protein_coding
ENSMUSG00000001158.13	350.671	-0.0562601	0.141648	-0.397184	0.691232	0.999919	Snrnp27	protein_coding
ENSMUSG00000001166.17	132.755	0.394633	0.158688	2.48685	0.0128879	0.825791	Oas1c	protein_coding
ENSMUSG00000001173.15	291.38	0.0775691	0.14412	0.538224	0.590422	0.999919	Ocrl	protein_coding
ENSMUSG00000001175.16	7542.03	0.0195088	0.121213	0.160946	0.872136	0.999919	Calm1	protein_coding
ENSMUSG00000001211.15	1388.42	0.291936	0.113329	2.576	0.00999499	0.775861	Agpat3	protein_coding
ENSMUSG00000001225.12	4.27393	0.754515	0.756564	0.997292	0.318623	0.999919	Slc26a3	protein_coding
ENSMUSG00000001227.12	3.47095	-0.00707037	0.879686	-0.00803738	0.993587	0.999919	Sema6b	protein_coding
ENSMUSG00000001228.14	208.62	-0.660167	0.185295	-3.5628	0.000366922	0.164192	Uhrf1	protein_coding
ENSMUSG00000001229.9	310.485	0.0194083	0.131495	0.147597	0.882661	0.999919	Dpp9	protein_coding
ENSMUSG00000001240.13	725.173	-0.0365584	0.102615	-0.356269	0.721639	0.999919	Ramp2	protein_coding
ENSMUSG00000001247.16	3879.28	0.0310908	0.147804	0.210351	0.833393	0.999919	Lsr	protein_coding
ENSMUSG00000001248.15	679.948	0.0636452	0.126479	0.503207	0.614819	0.999919	Gramd1a	protein_coding
ENSMUSG00000001249.14	12.9	-0.128396	0.435321	-0.294947	0.768035	0.999919	Hpn	protein_coding
ENSMUSG00000001270.9	297.45	-0.274867	0.256525	-1.0715	0.283945	0.999919	Ckb	protein_coding
ENSMUSG00000001280.13	1220.5	-0.00100821	0.0793309	-0.0127089	0.98986	0.999919	Sp1	protein_coding
ENSMUSG00000001281.10	296.033	-0.104977	0.155382	-0.675605	0.499291	0.999919	Itgb7	protein_coding
ENSMUSG00000001285.12	236.926	-0.0603601	0.116541	-0.517931	0.604507	0.999919	Myg1	protein_coding
ENSMUSG00000001288.15	3476.68	0.0252701	0.0659714	0.383046	0.701686	0.999919	Rarg	protein_coding
ENSMUSG00000001289.12	2568.68	-0.012337	0.0691419	-0.17843	0.858385	0.999919	Pfdn5	protein_coding
ENSMUSG00000001300.16	1649.03	-0.0187147	0.111628	-0.167652	0.866857	0.999919	Efnb2	protein_coding
ENSMUSG00000001305.5	208.675	-0.319502	0.145727	-2.19247	0.0283457	0.999919	Rrp15	protein_coding
ENSMUSG00000001313.12	316.473	0.233421	0.113098	2.06388	0.0390295	0.999919	Rnd2	protein_coding
ENSMUSG00000001323.17	563.406	-0.139328	0.15626	-0.891644	0.372584	0.999919	Srr	protein_coding
ENSMUSG00000001333.9	38.2436	-0.16569	0.246031	-0.673452	0.50066	0.999919	Sync	protein_coding
ENSMUSG00000001334.9	1.01921	1.01646	1.52043	0.668531	0.503795	NA	Fndc5	protein_coding
ENSMUSG00000001348.15	403.069	0.0490654	0.119497	0.410598	0.681368	0.999919	Acp5	protein_coding
ENSMUSG00000001349.5	1.48528	0.335922	1.36038	0.246933	0.80496	NA	Cnn1	protein_coding
ENSMUSG00000001366.14	489.675	0.0439232	0.113964	0.385413	0.699931	0.999919	Fbxo9	protein_coding
ENSMUSG00000001376.17	338.697	0.0625604	0.0998221	0.626719	0.530844	0.999919	Vps50	protein_coding
ENSMUSG00000001380.7	1251.01	-0.0979311	0.152812	-0.64086	0.521613	0.999919	Hars	protein_coding
ENSMUSG00000001383.9	1046.11	-0.00770146	0.0960749	-0.080161	0.936109	0.999919	Zmat2	protein_coding
ENSMUSG00000001403.13	147.512	0.085442	0.204862	0.417071	0.676626	0.999919	Ube2c	protein_coding
ENSMUSG00000001415.10	910.055	-0.0410206	0.134921	-0.304033	0.761102	0.999919	Smg5	protein_coding
ENSMUSG00000001416.13	1980.93	-0.0387265	0.0805545	-0.480749	0.630695	0.999919	Cct3	protein_coding
ENSMUSG00000001418.13	1542.68	0.0892124	0.0902002	0.989048	0.322639	0.999919	Glmp	protein_coding
ENSMUSG00000001419.17	1168.83	0.00106731	0.0887363	0.0120279	0.990403	0.999919	Mef2d	protein_coding
ENSMUSG00000001420.13	1516.53	0.060718	0.11241	0.540148	0.589095	0.999919	Tmem79	protein_coding
ENSMUSG00000001424.14	1349.42	0.091782	0.0960513	0.955552	0.339299	0.999919	Snd1	protein_coding
ENSMUSG00000001435.15	521.392	0.150447	0.169544	0.88736	0.374885	0.999919	Col18a1	protein_coding
ENSMUSG00000001436.15	99.1616	-0.0909437	0.189775	-0.479219	0.631783	0.999919	Slc19a1	protein_coding
ENSMUSG00000001440.5	2384.29	-0.0943763	0.0759095	-1.24327	0.213767	0.999919	Kpnb1	protein_coding
ENSMUSG00000001441.13	2457.06	-0.0343429	0.117959	-0.291144	0.770941	0.999919	Npepps	protein_coding
ENSMUSG00000001444.2	5.76305	0.696195	0.652913	1.06629	0.286292	0.999919	Tbx21	protein_coding
ENSMUSG00000001445.10	417.56	-0.0432636	0.112225	-0.385509	0.699861	0.999919	Mrpl10	protein_coding
ENSMUSG00000001467.5	2528.26	-0.148185	0.169334	-0.875103	0.381518	0.999919	Cyp51	protein_coding
ENSMUSG00000001472.17	2541.16	0.010846	0.0955571	0.113503	0.909632	0.999919	Tcf25	protein_coding
ENSMUSG00000001473.7	68.4682	-0.404043	0.36035	-1.12125	0.262182	0.999919	Tubb6	protein_coding
ENSMUSG00000001482.15	797.908	0.005827	0.109008	0.0534549	0.957369	0.999919	Def8	protein_coding
ENSMUSG00000001493.9	3.15303	0.829629	0.904083	0.917647	0.358804	0.999919	Meox1	protein_coding
ENSMUSG00000001504.10	896.517	0.0990831	0.209101	0.473854	0.635604	0.999919	Irx2	protein_coding
ENSMUSG00000001506.10	264.808	1.23524	0.567849	2.17529	0.0296085	0.999919	Col1a1	protein_coding
ENSMUSG00000001507.16	2040.85	-0.211102	0.181168	-1.16523	0.243926	0.999919	Itga3	protein_coding
ENSMUSG00000001508.15	1.14468	-1.46737	1.43558	-1.02214	0.306712	NA	Sgca	protein_coding
ENSMUSG00000001510.8	358.415	0.0530203	0.221332	0.239552	0.810678	0.999919	Dlx3	protein_coding
ENSMUSG00000001517.14	92.3997	-0.110247	0.20115	-0.548083	0.583635	0.999919	Foxm1	protein_coding
ENSMUSG00000001518.12	166.476	0.198501	0.143784	1.38055	0.167416	0.999919	Itfg2	protein_coding
ENSMUSG00000001520.12	4.93915	-0.221044	0.757178	-0.291932	0.770339	0.999919	Nrip2	protein_coding
ENSMUSG00000001521.12	135.296	0.058055	0.232171	0.250052	0.802547	0.999919	Tulp3	protein_coding
ENSMUSG00000001524.14	153.898	0.0875631	0.139991	0.625491	0.531649	0.999919	Gtf2h4	protein_coding
ENSMUSG00000001525.10	2566.34	-0.13567	0.103235	-1.31418	0.188786	0.999919	Tubb5	protein_coding
ENSMUSG00000001542.7	414.509	0.0700202	0.134306	0.52135	0.602123	0.999919	Ell2	protein_coding
ENSMUSG00000001552.14	20221.3	-0.00268534	0.11707	-0.0229379	0.9817	0.999919	Jup	protein_coding
ENSMUSG00000001555.10	42.8963	0.0519723	0.244214	0.212814	0.831472	0.999919	Fkbp10	protein_coding
ENSMUSG00000001558.5	1.36728	0.502376	1.30718	0.38432	0.700741	NA	Klhl10	protein_coding
ENSMUSG00000001569.10	422.601	-0.119332	0.124557	-0.958052	0.338037	0.999919	Nom1	protein_coding
ENSMUSG00000001576.15	487.169	-0.137851	0.116596	-1.18229	0.23709	0.999919	Ergic1	protein_coding
ENSMUSG00000001583.13	1099.96	-0.0590341	0.119782	-0.492846	0.622122	0.999919	Tnk1	protein_coding
ENSMUSG00000001588.12	181.049	0.00942534	0.153287	0.0614882	0.95097	0.999919	Acap1	protein_coding
ENSMUSG00000001604.14	57.3303	-0.0570893	0.196267	-0.290875	0.771147	0.999919	Tcea3	protein_coding
ENSMUSG00000001622.15	7.1614	5.5625	3.38929	1.6412	NA	NA	Csn3	protein_coding
ENSMUSG00000001627.12	1591.44	-0.122837	0.142971	-0.859175	0.390244	0.999919	Ifrd1	protein_coding
ENSMUSG00000001630.13	300.58	0.0174056	0.12185	0.142845	0.886413	0.999919	Stk38l	protein_coding
ENSMUSG00000001632.16	461.134	0.00361117	0.152813	0.0236313	0.981147	0.999919	Brpf1	protein_coding
ENSMUSG00000001642.18	570.708	-0.0644209	0.105968	-0.607927	0.543236	0.999919	Akr1b3	protein_coding
ENSMUSG00000001655.6	47.1155	0.550091	0.32316	1.70222	0.0887138	0.999919	Hoxc13	protein_coding
ENSMUSG00000001657.7	137.416	-0.247247	0.20494	-1.20644	0.227648	0.999919	Hoxc8	protein_coding
ENSMUSG00000001661.5	55.933	0.206594	0.226882	0.910576	0.362519	0.999919	Hoxc6	protein_coding
ENSMUSG00000001663.10	7.86449	0.276182	0.605384	0.45621	0.648239	0.999919	Gstt1	protein_coding
ENSMUSG00000001665.11	328.866	-0.0483894	0.142749	-0.338981	0.734624	0.999919	Gstt3	protein_coding
ENSMUSG00000001666.8	190.948	-0.070747	0.154823	-0.456953	0.647705	0.999919	Ddt	protein_coding
ENSMUSG00000001672.14	138.608	0.0537377	0.14745	0.364446	0.715525	0.999919	Marveld3	protein_coding
ENSMUSG00000001674.11	456.115	-0.135631	0.118865	-1.14105	0.25385	0.999919	Ddx18	protein_coding
ENSMUSG00000001687.15	1417.61	0.0527479	0.105007	0.502325	0.615439	0.999919	Ubl3	protein_coding
ENSMUSG00000001700.10	1037.63	-0.0215656	0.218184	-0.0988414	0.921264	0.999919	Gramd3	protein_coding
ENSMUSG00000001707.8	236.004	-0.315702	0.165501	-1.90755	0.0564488	0.999919	Eef1e1	protein_coding
ENSMUSG00000001729.14	1550.37	-0.0363427	0.0847586	-0.428779	0.668084	0.999919	Akt1	protein_coding
ENSMUSG00000001739.14	3.10956	0.0127839	0.845481	0.0151203	0.987936	0.999919	Cldn15	protein_coding
ENSMUSG00000001741.12	40.983	0.18804	0.314376	0.598136	0.549749	0.999919	Il16	protein_coding
ENSMUSG00000001750.16	355.515	-0.0812491	0.138186	-0.587971	0.556552	0.999919	Tcirg1	protein_coding
ENSMUSG00000001751.9	49.214	-0.13924	0.216397	-0.643449	0.519933	0.999919	Naglu	protein_coding
ENSMUSG00000001755.12	513.424	0.0141712	0.1063	0.133314	0.893945	0.999919	Coasy	protein_coding
ENSMUSG00000001761.7	482.798	0.0251294	0.145919	0.172215	0.863269	0.999919	Smo	protein_coding
ENSMUSG00000001763.14	4.63717	-0.918274	0.696793	-1.31786	0.187551	0.999919	Tspan33	protein_coding
ENSMUSG00000001767.5	351.863	-0.115462	0.144001	-0.801812	0.422662	0.999919	Crnkl1	protein_coding
ENSMUSG00000001768.16	899.546	0.261084	0.131425	1.98656	0.046971	0.999919	Rin2	protein_coding
ENSMUSG00000001774.8	608.634	-0.021077	0.0820545	-0.256866	0.797282	0.999919	Chordc1	protein_coding
ENSMUSG00000001783.3	1540.76	-0.0390514	0.0797512	-0.489665	0.624371	0.999919	Rtcb	protein_coding
ENSMUSG00000001785.13	276.786	-0.154333	0.15016	-1.02779	0.304046	0.999919	Pwp1	protein_coding
ENSMUSG00000001786.14	369.232	-0.0204583	0.0989521	-0.206749	0.836206	0.999919	Fbxo7	protein_coding
ENSMUSG00000001794.13	1374.64	-0.0942516	0.0936468	-1.00646	0.314195	0.999919	Capns1	protein_coding
ENSMUSG00000001802.16	2.30481	-0.419647	1.05607	-0.397369	0.691096	0.999919	Lrp3	protein_coding
ENSMUSG00000001804.9	3.39454	-0.108538	1.02426	-0.105967	0.915609	0.999919	Dsg4	protein_coding
ENSMUSG00000001827.12	4.0188	0.902618	0.815225	1.1072	0.268207	0.999919	Folr1	protein_coding
ENSMUSG00000001829.17	203.687	0.0340289	0.136774	0.248797	0.803518	0.999919	Clpb	protein_coding
ENSMUSG00000001833.17	1456.32	-0.0856821	0.0795944	-1.07648	0.281711	0.999919	Septin7	protein_coding
ENSMUSG00000001844.10	337.326	0.00347712	0.122414	0.0284047	0.977339	0.999919	Zdhhc4	protein_coding
ENSMUSG00000001847.14	3612.74	-0.0316487	0.0807098	-0.392129	0.694963	0.999919	Rac1	protein_coding
ENSMUSG00000001855.15	365.711	-0.0052964	0.126712	-0.0417988	0.966659	0.999919	Nup214	protein_coding
ENSMUSG00000001864.13	1430.47	-0.15585	0.221476	-0.703692	0.481625	0.999919	Aif1l	protein_coding
ENSMUSG00000001865.2	1.37946	3.13992	1.45157	2.16313	0.0305314	NA	Cpa3	protein_coding
ENSMUSG00000001870.16	143.376	-0.211108	0.207473	-1.01752	0.308906	0.999919	Ltbp1	protein_coding
ENSMUSG00000001891.16	867.525	-0.025644	0.104865	-0.244544	0.806809	0.999919	Ugp2	protein_coding
ENSMUSG00000001901.15	2.3339	-0.912966	1.20483	-0.757756	0.448597	0.999919	Kcnh6	protein_coding
ENSMUSG00000001909.16	508.047	0.038532	0.11392	0.338238	0.735184	0.999919	Trmt1	protein_coding
ENSMUSG00000001910.5	1261.91	0.0611203	0.100004	0.611178	0.541082	0.999919	Nacc1	protein_coding
ENSMUSG00000001911.16	5155.54	-0.0595601	0.116307	-0.512094	0.608585	0.999919	Nfix	protein_coding
ENSMUSG00000001918.17	190.469	-0.0658862	0.159584	-0.412863	0.679707	0.999919	Slc1a5	protein_coding
ENSMUSG00000001924.15	2861.58	0.0034212	0.0693987	0.0492977	0.960682	0.999919	Uba1	protein_coding
ENSMUSG00000001930.17	30.1555	0.274402	0.327714	0.837322	0.402412	0.999919	Vwf	protein_coding
ENSMUSG00000001942.8	448.398	-0.00141901	0.0997773	-0.0142217	0.988653	0.999919	Siae	protein_coding
ENSMUSG00000001946.14	4.99916	1.13543	0.716536	1.58462	0.113054	0.999919	Esam	protein_coding
ENSMUSG00000001948.10	22.0321	-0.188986	0.368416	-0.51297	0.607972	0.999919	Spa17	protein_coding
ENSMUSG00000001962.8	398.975	0.00523534	0.0985229	0.0531383	0.957622	0.999919	Fam50a	protein_coding
ENSMUSG00000001964.14	2757.79	-0.0777362	0.0933939	-0.832348	0.405213	0.999919	Emd	protein_coding
ENSMUSG00000001983.7	66.5553	0.200516	0.231602	0.865777	0.386613	0.999919	Taco1	protein_coding
ENSMUSG00000001986.16	2.27648	0.299199	1.05571	0.283412	0.776861	0.999919	Gria3	protein_coding
ENSMUSG00000001988.9	3.62755	0.0384004	0.885924	0.0433451	0.965426	0.999919	Npas1	protein_coding
ENSMUSG00000001995.9	846.782	-0.0104716	0.161403	-0.0648786	0.948271	0.999919	Sipa1l2	protein_coding
ENSMUSG00000001998.15	79.5758	0.204519	0.178476	1.14592	0.251828	0.999919	Ap4e1	protein_coding
ENSMUSG00000001999.15	167.068	-0.0913672	0.149472	-0.611265	0.541024	0.999919	Blvra	protein_coding
ENSMUSG00000002006.12	239.017	0.0643762	0.111265	0.578587	0.562868	0.999919	Pdzd4	protein_coding
ENSMUSG00000002007.5	1.00337	2.49224	1.64841	1.5119	0.130559	NA	Srpk3	protein_coding
ENSMUSG00000002010.17	491.624	-0.176774	0.11226	-1.57468	0.115331	0.999919	Idh3g	protein_coding
ENSMUSG00000002012.13	4.39567	0.947463	0.80336	1.17938	0.238248	0.999919	Pnck	protein_coding
ENSMUSG00000002014.12	848.021	-0.0331034	0.102084	-0.324276	0.745729	0.999919	Ssr4	protein_coding
ENSMUSG00000002015.5	2033.57	0.0500274	0.0840285	0.595362	0.551601	0.999919	Bcap31	protein_coding
ENSMUSG00000002017.10	272.572	0.0780447	0.116807	0.668154	0.504035	0.999919	Fam98a	protein_coding
ENSMUSG00000002020.15	165.689	0.462435	0.266748	1.7336	0.0829885	0.999919	Ltbp2	protein_coding
ENSMUSG00000002028.13	649.191	-0.00381275	0.129647	-0.0294088	0.976539	0.999919	Kmt2a	protein_coding
ENSMUSG00000002031.13	316.999	0.0897075	0.11573	0.775147	0.438253	0.999919	Ift46	protein_coding
ENSMUSG00000002032.17	3.01686	-0.243923	0.902542	-0.270262	0.786959	0.999919	Tmem25	protein_coding
ENSMUSG00000002033.14	715.854	-0.165559	0.130597	-1.26772	0.204899	0.999919	Cd3g	protein_coding
ENSMUSG00000002043.17	561.959	0.055388	0.0828027	0.668916	0.503549	0.999919	Trappc6a	protein_coding
ENSMUSG00000002052.6	1315.2	0.003952	0.100111	0.0394764	0.968511	0.999919	Supt6	protein_coding
ENSMUSG00000002055.9	33.9457	-0.589467	0.289657	-2.03505	0.0418457	0.999919	Spag5	protein_coding
ENSMUSG00000002057.4	121.221	0.071209	0.202714	0.351278	0.725379	0.999919	Foxn1	protein_coding
ENSMUSG00000002058.13	52.4591	-0.133274	0.22103	-0.602969	0.546529	0.999919	Unc119	protein_coding
ENSMUSG00000002059.18	159.694	0.230543	0.181312	1.27153	0.203541	0.999919	Rab34	protein_coding
ENSMUSG00000002064.10	843.825	0.0993175	0.115038	0.863343	0.387949	0.999919	Sdf2	protein_coding
ENSMUSG00000002068.16	26.653	-0.227186	0.325329	-0.698325	0.484974	0.999919	Ccne1	protein_coding
ENSMUSG00000002076.12	9.08446	0.38104	0.493378	0.772308	0.439932	0.999919	Hsf2bp	protein_coding
ENSMUSG00000002083.13	178.962	0.281236	0.210778	1.33427	0.182114	0.999919	Bbc3	protein_coding
ENSMUSG00000002100.15	1.50902	-0.234483	1.39067	-0.168611	0.866102	NA	Mybpc3	protein_coding
ENSMUSG00000002102.15	1954.58	0.0849493	0.0684009	1.24193	0.214261	0.999919	Psmc3	protein_coding
ENSMUSG00000002103.16	245.346	-0.0580477	0.114265	-0.508009	0.611447	0.999919	Acp2	protein_coding
ENSMUSG00000002104.11	16.4501	0.316391	0.442217	0.715466	0.474321	0.999919	Rapsn	protein_coding
ENSMUSG00000002105.15	198.274	-0.15978	0.155234	-1.02928	0.303347	0.999919	Slc39a13	protein_coding
ENSMUSG00000002107.18	216.079	0.0516829	0.146343	0.353162	0.723967	0.999919	Celf2	protein_coding
ENSMUSG00000002108.10	17.1623	-0.0633411	0.384569	-0.164707	0.869175	0.999919	Nr1h3	protein_coding
ENSMUSG00000002109.14	203.16	-0.00830875	0.130141	-0.0638443	0.949094	0.999919	Ddb2	protein_coding
ENSMUSG00000002111.8	233.689	0.278199	0.11646	2.38879	0.0169042	0.898862	Spi1	protein_coding
ENSMUSG00000002129.11	668.61	-0.0636322	0.0863386	-0.737008	0.461118	0.999919	Sf3a1	protein_coding
ENSMUSG00000002147.18	1459.78	-0.103912	0.0913949	-1.13695	0.255557	0.999919	Stat6	protein_coding
ENSMUSG00000002190.13	1.56285	0.162963	1.26752	0.128568	0.897699	NA	Clgn	protein_coding
ENSMUSG00000002204.9	145.938	0.245174	0.155571	1.57596	0.115035	0.999919	Napsa	protein_coding
ENSMUSG00000002205.16	123.127	0.206099	0.166919	1.23472	0.216933	0.999919	Vrk3	protein_coding
ENSMUSG00000002210.11	197.241	-0.0958359	0.126354	-0.758469	0.44817	0.999919	Smg9	protein_coding
ENSMUSG00000002221.11	257.412	-0.116661	0.152752	-0.763728	0.445029	0.999919	Paxip1	protein_coding
ENSMUSG00000002222.14	2781.82	0.0617422	0.12907	0.47836	0.632394	0.999919	Rmnd5a	protein_coding
ENSMUSG00000002227.15	33.7281	-0.0442454	0.319304	-0.138568	0.889791	0.999919	Mov10	protein_coding
ENSMUSG00000002228.7	14.9761	0.107367	0.428485	0.250574	0.802144	0.999919	Ppm1j	protein_coding
ENSMUSG00000002233.13	67.6589	0.346831	0.202796	1.71024	0.0872207	0.999919	Rhoc	protein_coding
ENSMUSG00000002249.21	993.208	0.111313	0.140022	0.794967	0.426633	0.999919	Tead3	protein_coding
ENSMUSG00000002250.16	474.782	0.068858	0.154019	0.447076	0.65482	0.999919	Ppard	protein_coding
ENSMUSG00000002257.8	617.175	-0.0537285	0.115752	-0.464171	0.642526	0.999919	Def6	protein_coding
ENSMUSG00000002265.17	65.2381	0.609156	0.196919	3.09343	0.00197855	0.391437	Peg3	protein_coding
ENSMUSG00000002274.13	29.9572	-0.19578	0.330496	-0.592381	0.553595	0.999919	Metrn	protein_coding
ENSMUSG00000002279.19	118.837	0.229445	0.164034	1.39876	0.161884	0.999919	Lmf1	protein_coding
ENSMUSG00000002280.11	317.67	0.032081	0.11498	0.279013	0.780234	0.999919	Ciao3	protein_coding
ENSMUSG00000002289.16	167.692	0.747465	0.318995	2.34319	0.0191198	0.937756	Angptl4	protein_coding
ENSMUSG00000002297.16	101.906	-0.105508	0.174592	-0.604308	0.545639	0.999919	Dbf4	protein_coding
ENSMUSG00000002307.16	409.607	-0.0432561	0.105126	-0.411468	0.680729	0.999919	Daxx	protein_coding
ENSMUSG00000002308.16	92.185	0.0597387	0.203115	0.294112	0.768672	0.999919	Cd320	protein_coding
ENSMUSG00000002319.16	469.448	0.153132	0.0886553	1.72727	0.0841186	0.999919	Ipo4	protein_coding
ENSMUSG00000002320.15	1019.9	0.0160123	0.0749288	0.2137	0.830781	0.999919	Tm9sf1	protein_coding
ENSMUSG00000002324.8	329.314	0.11025	0.198161	0.556368	0.577959	0.999919	Rec8	protein_coding
ENSMUSG00000002325.15	558.128	0.0798766	0.152557	0.523584	0.600568	0.999919	Irf9	protein_coding
ENSMUSG00000002326.6	144.843	0.00101055	0.186411	0.0054211	0.995675	0.999919	Gmpr2	protein_coding
ENSMUSG00000002329.7	597.907	0.0937152	0.0972044	0.964105	0.334993	0.999919	Mdp1	protein_coding
ENSMUSG00000002332.16	746.82	-0.0432752	0.160588	-0.26948	0.78756	0.999919	Dhrs1	protein_coding
ENSMUSG00000002342.17	282.943	0.0506517	0.118692	0.426749	0.669562	0.999919	Tmem161a	protein_coding
ENSMUSG00000002343.11	68.109	-0.0851447	0.234497	-0.363095	0.716534	0.999919	Armc6	protein_coding
ENSMUSG00000002345.18	230.747	0.10049	0.119192	0.843097	0.399174	0.999919	Borcs8	protein_coding
ENSMUSG00000002346.16	69.9671	0.0409005	0.313203	0.130588	0.896101	0.999919	Slc25a42	protein_coding
ENSMUSG00000002365.10	722.072	-0.0838248	0.12156	-0.689574	0.490462	0.999919	Snx9	protein_coding
ENSMUSG00000002372.9	762.505	0.0684841	0.115608	0.592381	0.553596	0.999919	Ranbp3	protein_coding
ENSMUSG00000002379.7	884.81	-0.040343	0.0954263	-0.422766	0.672466	0.999919	Ndufa11	protein_coding
ENSMUSG00000002384.2	63.9236	-0.0303398	0.19126	-0.158631	0.87396	0.999919	Bmp8b	protein_coding
ENSMUSG00000002393.14	904.977	0.0352735	0.0847195	0.416357	0.677149	0.999919	Nr2f6	protein_coding
ENSMUSG00000002395.14	1720.1	-0.0195615	0.0684413	-0.285814	0.77502	0.999919	Use1	protein_coding
ENSMUSG00000002396.8	649.151	0.0268025	0.0877876	0.30531	0.76013	0.999919	Ocel1	protein_coding
ENSMUSG00000002409.18	233.604	0.282449	0.161005	1.75429	0.079381	0.999919	Dyrk1b	protein_coding
ENSMUSG00000002413.15	319.762	0.0556481	0.146074	0.38096	0.703233	0.999919	Braf	protein_coding
ENSMUSG00000002416.13	563.849	-0.0713249	0.0884893	-0.806029	0.420226	0.999919	Ndufb2	protein_coding
ENSMUSG00000002428.12	277.004	-0.0242116	0.142228	-0.170231	0.864828	0.999919	Hltf	protein_coding
ENSMUSG00000002455.14	646.587	-0.047677	0.0966149	-0.493474	0.621677	0.999919	Prpf6	protein_coding
ENSMUSG00000002458.13	155.057	0.0873866	0.134045	0.651921	0.514452	0.999919	Rgs19	protein_coding
ENSMUSG00000002459.17	86.5127	0.282256	0.224139	1.25929	0.207926	0.999919	Rgs20	protein_coding
ENSMUSG00000002475.16	135.929	0.335426	0.209092	1.6042	0.108669	0.999919	Abhd3	protein_coding
ENSMUSG00000002477.5	450.11	-0.192597	0.107528	-1.79114	0.0732712	0.999919	Snrpd1	protein_coding
ENSMUSG00000002486.15	70.4349	-0.0160582	0.197838	-0.0811688	0.935308	0.999919	Tchp	protein_coding
ENSMUSG00000002489.16	3621.53	0.0670139	0.0959156	0.698675	0.484755	0.999919	Tiam1	protein_coding
ENSMUSG00000002496.10	974.261	0.0950462	0.100517	0.945573	0.344367	0.999919	Tsc2	protein_coding
ENSMUSG00000002504.15	24.5582	0.456236	0.375697	1.21437	0.224606	0.999919	Slc9a3r2	protein_coding
ENSMUSG00000002524.17	1461.59	-0.0699772	0.0715986	-0.977354	0.328394	0.999919	Puf60	protein_coding
ENSMUSG00000002546.17	1522.83	0.0411664	0.112681	0.365334	0.714862	0.999919	Golga2	protein_coding
ENSMUSG00000002550.16	305.479	0.202543	0.150348	1.34716	0.177928	0.999919	Uck1	protein_coding
ENSMUSG00000002565.16	1403.5	-0.0249001	0.109162	-0.228102	0.819567	0.999919	Scin	protein_coding
ENSMUSG00000002578.18	35.561	0.305352	0.401733	0.760087	0.447203	0.999919	Ikzf4	protein_coding
ENSMUSG00000002580.7	557.071	0.00164636	0.0920505	0.0178854	0.98573	0.999919	Mien1	protein_coding
ENSMUSG00000002602.16	1104.84	0.167072	0.0896067	1.8645	0.0622512	0.999919	Axl	protein_coding
ENSMUSG00000002603.15	348.718	-0.186913	0.126173	-1.4814	0.1385	0.999919	Tgfb1	protein_coding
ENSMUSG00000002608.8	428.802	0.0570119	0.129172	0.441364	0.658949	0.999919	Ccdc97	protein_coding
ENSMUSG00000002617.14	45.7391	0.0372327	0.256333	0.145251	0.884513	0.999919	Zfp40	protein_coding
ENSMUSG00000002625.10	335.477	-0.0159692	0.110917	-0.143975	0.88552	0.999919	Akap8l	protein_coding
ENSMUSG00000002633.4	1.14182	-0.909182	1.82827	-0.497292	0.618983	NA	Shh	protein_coding
ENSMUSG00000002635.11	191.332	0.0200938	0.128427	0.156461	0.875669	0.999919	Pdcd2l	protein_coding
ENSMUSG00000002658.9	674.769	-0.0634593	0.091925	-0.690338	0.489982	0.999919	Gtf2f1	protein_coding
ENSMUSG00000002660.8	215.432	0.0866729	0.11816	0.733522	0.46324	0.999919	Clpp	protein_coding
ENSMUSG00000002661.14	82.3897	0.2938	0.189986	1.54643	0.122	0.999919	Alkbh7	protein_coding
ENSMUSG00000002664.2	1.73284	-0.797702	1.14836	-0.694645	0.487278	NA	Pspn	protein_coding
ENSMUSG00000002668.8	149.832	-0.215581	0.164514	-1.31042	0.190055	0.999919	Dennd1c	protein_coding
ENSMUSG00000002679.14	222.151	0.00291627	0.145094	0.0200992	0.983964	0.999919	Med6	protein_coding
ENSMUSG00000002688.8	9.86635	-0.430177	0.548023	-0.784962	0.432476	0.999919	Prkd1	protein_coding
ENSMUSG00000002699.13	96.9957	-0.294786	0.181515	-1.62403	0.10437	0.999919	Lcp2	protein_coding
ENSMUSG00000002718.14	607.678	-0.0694375	0.0956919	-0.725636	0.468062	0.999919	Cse1l	protein_coding
ENSMUSG00000002728.14	475.197	0.0531843	0.0907531	0.586033	0.557853	0.999919	Naa20	protein_coding
ENSMUSG00000002731.6	275.909	0.0214837	0.141383	0.151954	0.879223	0.999919	Prkra	protein_coding
ENSMUSG00000002732.14	12.8696	0.767589	0.47852	1.60409	0.108694	0.999919	Fkbp7	protein_coding
ENSMUSG00000002733.8	146.959	-0.192069	0.173889	-1.10455	0.269353	0.999919	Plekha3	protein_coding
ENSMUSG00000002741.9	1727.38	0.042287	0.115401	0.366434	0.714041	0.999919	Ykt6	protein_coding
ENSMUSG00000002748.7	1027.27	-0.144478	0.125425	-1.15191	0.249359	0.999919	Baz1b	protein_coding
ENSMUSG00000002763.16	894.749	-0.0153003	0.0913409	-0.167508	0.866971	0.999919	Pex6	protein_coding
ENSMUSG00000002767.13	395.191	0.0440534	0.123394	0.357014	0.721081	0.999919	Mrpl2	protein_coding
ENSMUSG00000002768.8	627.565	0.00506259	0.0827095	0.0612093	0.951193	0.999919	Mea1	protein_coding
ENSMUSG00000002769.9	13.8623	-0.246051	0.387654	-0.634717	0.525613	0.999919	Gnmt	protein_coding
ENSMUSG00000002771.12	82.5106	-0.106776	0.304418	-0.350754	0.725773	0.999919	Grin2d	protein_coding
ENSMUSG00000002778.14	1700.52	0.0440328	0.0731916	0.60161	0.547433	0.999919	Kdelr1	protein_coding
ENSMUSG00000002781.19	86.1757	0.00869437	0.256102	0.0339488	0.972918	0.999919	Tmem143	protein_coding
ENSMUSG00000002797.9	2099.54	-0.104746	0.203723	-0.514159	0.607141	0.999919	Ggct	protein_coding
ENSMUSG00000002799.6	2200.44	-0.0884556	0.109868	-0.80511	0.420756	0.999919	Jag2	protein_coding
ENSMUSG00000002803.14	232.516	0.0303873	0.135711	0.223911	0.822827	0.999919	Btbd6	protein_coding
ENSMUSG00000002804.4	269.668	-0.00917981	0.147104	-0.0624037	0.950241	0.999919	Nudt14	protein_coding
ENSMUSG00000002808.7	28.9954	-0.116758	0.392519	-0.297458	0.766117	0.999919	Epdr1	protein_coding
ENSMUSG00000002812.4	993.141	0.0793604	0.0838426	0.946541	0.343873	0.999919	Flii	protein_coding
ENSMUSG00000002814.15	118.57	0.0978896	0.198408	0.493374	0.621748	0.999919	Top3a	protein_coding
ENSMUSG00000002820.6	854.367	-0.00312023	0.0825928	-0.0377785	0.969864	0.999919	Atg4d	protein_coding
ENSMUSG00000002825.8	112.355	-0.30065	0.192398	-1.56265	0.118136	0.999919	Qtrt1	protein_coding
ENSMUSG00000002831.14	75.7792	1.26891	0.261914	4.84475	1.26773e-06	0.00188943	Plin4	protein_coding
ENSMUSG00000002833.11	302.264	-0.0503272	0.155113	-0.324456	0.745593	0.999919	Hdgfl2	protein_coding
ENSMUSG00000002835.9	998.698	0.0450836	0.0704045	0.640351	0.521944	0.999919	Chaf1a	protein_coding
ENSMUSG00000002844.9	459.349	-0.0638387	0.107367	-0.594586	0.55212	0.999919	Adprh	protein_coding
ENSMUSG00000002845.14	236.248	-0.0789206	0.150182	-0.525501	0.599235	0.999919	Tmem39a	protein_coding
ENSMUSG00000002846.9	216.261	-0.0237981	0.146628	-0.162302	0.871068	0.999919	Timmdc1	protein_coding
ENSMUSG00000002847.7	7.71659	2.51733	0.848397	2.96716	0.00300569	0.503	Pla1a	protein_coding
ENSMUSG00000002870.8	340.801	-0.723957	0.203109	-3.56438	0.000364721	0.164192	Mcm2	protein_coding
ENSMUSG00000002871.14	538.601	0.100445	0.123066	0.816185	0.414394	0.999919	Tpra1	protein_coding
ENSMUSG00000002881.14	880.75	-0.032308	0.0924639	-0.349412	0.72678	0.999919	Nab1	protein_coding
ENSMUSG00000002885.14	78.6957	-0.182005	0.195343	-0.931716	0.351483	0.999919	Adgre5	protein_coding
ENSMUSG00000002897.5	387.755	0.100312	0.151824	0.66071	0.508798	0.999919	Il17ra	protein_coding
ENSMUSG00000002900.17	44.2648	0.274398	0.266787	1.02853	0.303701	0.999919	Lamb1	protein_coding
ENSMUSG00000002908.17	13.073	-0.395871	0.490799	-0.806585	0.419905	0.999919	Kcnn1	protein_coding
ENSMUSG00000002910.11	300.315	0.133684	0.195668	0.683218	0.494469	0.999919	Arrdc2	protein_coding
ENSMUSG00000002944.15	47.0058	1.36794	0.392341	3.4866	0.000489199	0.177027	Cd36	protein_coding
ENSMUSG00000002948.19	732.898	0.0327145	0.0871057	0.375572	0.707235	0.999919	Map2k7	protein_coding
ENSMUSG00000002949.15	471.793	0.0846932	0.0942304	0.898789	0.368765	0.999919	Timm44	protein_coding
ENSMUSG00000002957.11	649.397	0.0336155	0.103344	0.325277	0.744971	0.999919	Ap2a2	protein_coding
ENSMUSG00000002963.17	267.869	-0.113253	0.113222	-1.00028	0.317177	0.999919	Pnkp	protein_coding
ENSMUSG00000002968.9	752.92	-0.0176758	0.0867503	-0.203755	0.838545	0.999919	Med25	protein_coding
ENSMUSG00000002980.14	3937.52	-0.121848	0.0967221	-1.25977	0.207752	0.999919	Bcam	protein_coding
ENSMUSG00000002981.10	1294.15	0.0146827	0.10063	0.145908	0.883994	0.999919	Clptm1	protein_coding
ENSMUSG00000002983.17	423.026	-0.175871	0.141885	-1.23953	0.215151	0.999919	Relb	protein_coding
ENSMUSG00000002984.17	715.2	-0.0860851	0.0921676	-0.934007	0.3503	0.999919	Tomm40	protein_coding
ENSMUSG00000002985.16	35442.8	-0.17759	0.10525	-1.68732	0.0915424	0.999919	Apoe	protein_coding
ENSMUSG00000002992.17	5.53036	0.919969	0.706558	1.30204	0.192902	0.999919	Apoc2	protein_coding
ENSMUSG00000002996.17	1762.87	0.0982777	0.13302	0.738819	0.460017	0.999919	Hbp1	protein_coding
ENSMUSG00000002997.15	70.944	0.355833	0.193612	1.83786	0.0660829	0.999919	Prkar2b	protein_coding
ENSMUSG00000003031.14	819.681	0.216909	0.104907	2.06762	0.0386756	0.999919	Cdkn1b	protein_coding
ENSMUSG00000003032.8	15211.4	-0.111247	0.213367	-0.521388	0.602097	0.999919	Klf4	protein_coding
ENSMUSG00000003033.15	231.237	0.155845	0.188384	0.827273	0.408082	0.999919	Ap1m1	protein_coding
ENSMUSG00000003037.16	831.295	0.0247372	0.0925009	0.267427	0.78914	0.999919	Rab8a	protein_coding
ENSMUSG00000003038.15	1069.95	-0.0692619	0.125272	-0.552892	0.580338	0.999919	Hmgn2	protein_coding
ENSMUSG00000003039.9	1013.98	0.0119925	0.0907365	0.132169	0.894851	0.999919	Fam32a	protein_coding
ENSMUSG00000003051.13	21.0992	0.396097	0.39171	1.0112	0.31192	0.999919	Elf3	protein_coding
ENSMUSG00000003062.13	93.9458	0.256352	0.187686	1.36586	0.171984	0.999919	Stard3nl	protein_coding
ENSMUSG00000003068.17	1901.15	-0.0341685	0.0948793	-0.360125	0.718753	0.999919	Stk11	protein_coding
ENSMUSG00000003070.6	22.4254	-0.424528	0.388315	-1.09326	0.274282	0.999919	Efna2	protein_coding
ENSMUSG00000003072.15	3249.34	0.0433788	0.083185	0.521473	0.602037	0.999919	Atp5d	protein_coding
ENSMUSG00000003099.11	471.436	-0.11574	0.131882	-0.877606	0.380158	0.999919	Ppp5c	protein_coding
ENSMUSG00000003119.14	302.02	0.00959844	0.129223	0.0742781	0.940789	0.999919	Cdk12	protein_coding
ENSMUSG00000003123.15	285.925	-0.0175073	0.168103	-0.104147	0.917053	0.999919	Lipe	protein_coding
ENSMUSG00000003131.7	838.066	-0.0551935	0.0778593	-0.708887	0.478395	0.999919	Pafah1b2	protein_coding
ENSMUSG00000003134.10	520.101	0.0510087	0.143956	0.354336	0.723087	0.999919	Tbc1d8	protein_coding
ENSMUSG00000003135.15	328.423	-0.0626879	0.100055	-0.626532	0.530966	0.999919	Cnot11	protein_coding
ENSMUSG00000003153.10	23.4897	0.183344	0.416978	0.439697	0.660157	0.999919	Slc2a3	protein_coding
ENSMUSG00000003154.15	602.822	0.0640261	0.107509	0.595541	0.551482	0.999919	Foxj2	protein_coding
ENSMUSG00000003161.15	677.848	-0.0417045	0.114677	-0.36367	0.716105	0.999919	Sri	protein_coding
ENSMUSG00000003166.20	1048.59	0.111784	0.0872425	1.2813	0.200087	0.999919	Dgcr2	protein_coding
ENSMUSG00000003184.15	760.204	-0.0404618	0.123581	-0.327411	0.743357	0.999919	Irf3	protein_coding
ENSMUSG00000003190.12	163.45	0.0550558	0.153215	0.359337	0.719343	0.999919	Bcl2l12	protein_coding
ENSMUSG00000003198.10	80.0877	-0.353496	0.192312	-1.83813	0.0660427	0.999919	Zfp959	protein_coding
ENSMUSG00000003199.16	603.092	-0.0544919	0.117672	-0.463084	0.643304	0.999919	Mpnd	protein_coding
ENSMUSG00000003200.10	899.609	0.0769267	0.0783999	0.981208	0.32649	0.999919	Sh3gl1	protein_coding
ENSMUSG00000003206.7	7.28021	0.761646	0.544719	1.39824	0.162042	0.999919	Ebi3	protein_coding
ENSMUSG00000003208.9	119.06	-0.0196304	0.176616	-0.111147	0.911499	0.999919	Yju2	protein_coding
ENSMUSG00000003226.7	1330.59	-0.0611975	0.108363	-0.564747	0.572246	0.999919	Ranbp2	protein_coding
ENSMUSG00000003227.4	11.5091	-0.232963	0.542862	-0.429138	0.667822	0.999919	Edar	protein_coding
ENSMUSG00000003228.9	273.052	-0.0876752	0.250853	-0.349508	0.726708	0.999919	Grk5	protein_coding
ENSMUSG00000003233.12	348.73	0.0767948	0.110407	0.69556	0.486704	0.999919	Dvl3	protein_coding
ENSMUSG00000003234.16	463.178	0.104605	0.0898001	1.16486	0.244074	0.999919	Abcf3	protein_coding
ENSMUSG00000003235.13	762.581	0.0741902	0.0884758	0.838537	0.401729	0.999919	Eif2b5	protein_coding
ENSMUSG00000003269.17	1011.39	-0.081891	0.0987269	-0.82947	0.406838	0.999919	Cyth2	protein_coding
ENSMUSG00000003271.17	1025.27	-0.00979178	0.139594	-0.0701446	0.944079	0.999919	Sult2b1	protein_coding
ENSMUSG00000003273.14	49.9251	-0.259057	0.262951	-0.985193	0.324529	0.999919	Car11	protein_coding
ENSMUSG00000003279.17	3.15601	0.129927	0.814781	0.159463	0.873304	0.999919	Dlgap1	protein_coding
ENSMUSG00000003282.9	22.7066	0.12526	0.345548	0.362497	0.716981	0.999919	Plag1	protein_coding
ENSMUSG00000003283.15	22.8225	0.058448	0.344096	0.169859	0.865121	0.999919	Hck	protein_coding
ENSMUSG00000003299.10	624.632	0.0531451	0.083105	0.639493	0.522502	0.999919	Mrpl4	protein_coding
ENSMUSG00000003308.15	713.129	0.10442	0.116038	0.89988	0.368184	0.999919	Keap1	protein_coding
ENSMUSG00000003309.14	869.214	-0.002586	0.130333	-0.0198414	0.98417	0.999919	Ap1m2	protein_coding
ENSMUSG00000003316.14	987.582	0.0157058	0.0885258	0.177415	0.859183	0.999919	Glg1	protein_coding
ENSMUSG00000003344.14	432.856	0.034175	0.161916	0.211067	0.832835	0.999919	Btbd2	protein_coding
ENSMUSG00000003345.16	1859.21	-0.103001	0.0860133	-1.1975	0.231111	0.999919	Csnk1g2	protein_coding
ENSMUSG00000003346.14	846.199	0.0576912	0.0806674	0.715174	0.474502	0.999919	Abhd17a	protein_coding
ENSMUSG00000003348.10	547.85	-0.0730516	0.135133	-0.540589	0.588791	0.999919	Mob3a	protein_coding
ENSMUSG00000003352.14	411.33	0.0045869	0.137562	0.0333442	0.9734	0.999919	Cacnb3	protein_coding
ENSMUSG00000003354.6	0.765149	-0.292028	2.12018	-0.137737	0.890448	NA	Ccdc65	protein_coding
ENSMUSG00000003355.7	21.9677	-0.017732	0.321744	-0.0551122	0.956049	0.999919	Fkbp11	protein_coding
ENSMUSG00000003360.15	1005.66	0.0296858	0.0822709	0.36083	0.718226	0.999919	Ddx23	protein_coding
ENSMUSG00000003363.15	1838	0.00421426	0.11895	0.0354288	0.971738	0.999919	Pld3	protein_coding
ENSMUSG00000003378.9	68.354	0.201181	0.182898	1.09996	0.271348	0.999919	Grik5	protein_coding
ENSMUSG00000003379.7	1.06629	-2.51993	1.74189	-1.44666	0.147992	NA	Cd79a	protein_coding
ENSMUSG00000003380.11	2090.64	0.0420437	0.0741309	0.567156	0.570609	0.999919	Rabac1	protein_coding
ENSMUSG00000003382.18	1246.41	0.125627	0.114896	1.09339	0.274221	0.999919	Etv3	protein_coding
ENSMUSG00000003402.14	700.938	-0.0565874	0.0829243	-0.682398	0.494987	0.999919	Prkcsh	protein_coding
ENSMUSG00000003411.10	94.1698	-0.322779	0.223642	-1.44328	0.148941	0.999919	Rab3b	protein_coding
ENSMUSG00000003418.11	26.4701	0.467018	0.314041	1.48712	0.136982	0.999919	St8sia6	protein_coding
ENSMUSG00000003420.8	109.508	0.202985	0.250159	0.811425	0.417121	0.999919	Fcgrt	protein_coding
ENSMUSG00000003421.13	434.691	0.113445	0.126109	0.899579	0.368344	0.999919	Nosip	protein_coding
ENSMUSG00000003423.15	324.558	-0.101014	0.10846	-0.931353	0.351671	0.999919	Pih1d1	protein_coding
ENSMUSG00000003429.11	8323.47	-0.0874583	0.0775142	-1.12829	0.259199	0.999919	Rps11	protein_coding
ENSMUSG00000003435.9	1417.44	0.0232348	0.074387	0.312351	0.754774	0.999919	Supt5	protein_coding
ENSMUSG00000003437.14	759.014	-0.0882472	0.0833964	-1.05817	0.28998	0.999919	Paf1	protein_coding
ENSMUSG00000003438.17	432.664	-0.225104	0.103976	-2.16496	0.0303904	0.999919	Timm50	protein_coding
ENSMUSG00000003444.8	132.765	-0.292841	0.160725	-1.822	0.0684544	0.999919	Med29	protein_coding
ENSMUSG00000003452.15	10.2853	0.643457	0.55505	1.15928	0.246343	0.999919	Bicd1	protein_coding
ENSMUSG00000003458.12	904.18	0.0575189	0.0822035	0.699714	0.484106	0.999919	Ncstn	protein_coding
ENSMUSG00000003464.13	962.686	0.117097	0.0927599	1.26236	0.206817	0.999919	Pex19	protein_coding
ENSMUSG00000003469.9	2042.79	0.101604	0.146728	0.692464	0.488646	0.999919	Phyhip	protein_coding
ENSMUSG00000003477.5	7.07727	3.03289	0.840205	3.6097	0.000306548	0.159376	Inmt	protein_coding
ENSMUSG00000003484.4	2.87968	1.3077	1.1031	1.18547	0.235831	0.999919	Cyp4f18	protein_coding
ENSMUSG00000003500.13	137.482	0.0175501	0.179234	0.0979172	0.921998	0.999919	Impdh1	protein_coding
ENSMUSG00000003518.13	59.8067	0.12046	0.217718	0.553285	0.580069	0.999919	Dusp3	protein_coding
ENSMUSG00000003526.12	504.288	0.191281	0.102128	1.87296	0.0610741	0.999919	Prodh	protein_coding
ENSMUSG00000003527.9	185.366	-0.0188126	0.121649	-0.154647	0.8771	0.999919	Ess2	protein_coding
ENSMUSG00000003528.15	1108.3	0.126914	0.0861414	1.47332	0.140665	0.999919	Slc25a1	protein_coding
ENSMUSG00000003531.15	2104.75	0.0304221	0.0813933	0.373766	0.708578	0.999919	Dgcr6	protein_coding
ENSMUSG00000003534.17	3448.58	0.122976	0.0724761	1.69679	0.0897373	0.999919	Ddr1	protein_coding
ENSMUSG00000003541.6	788.532	0.120275	0.158617	0.758275	0.448286	0.999919	Ier3	protein_coding
ENSMUSG00000003545.3	12209.2	0.100227	0.870313	0.115162	0.908316	0.999919	Fosb	protein_coding
ENSMUSG00000003546.10	201.646	0.143466	0.139218	1.03051	0.30277	0.999919	Klc4	protein_coding
ENSMUSG00000003549.9	285.378	0.00160916	0.154146	0.0104392	0.991671	0.999919	Ercc1	protein_coding
ENSMUSG00000003555.8	202.538	0.217144	0.252566	0.859753	0.389925	0.999919	Cyp17a1	protein_coding
ENSMUSG00000003559.8	10.0047	0.466735	0.531919	0.877455	0.38024	0.999919	As3mt	protein_coding
ENSMUSG00000003573.15	413.185	0.00308759	0.106922	0.0288771	0.976963	0.999919	Homer3	protein_coding
ENSMUSG00000003575.13	219.923	0.138371	0.161429	0.857161	0.391356	0.999919	Crtc1	protein_coding
ENSMUSG00000003581.14	207.445	0.0117162	0.126503	0.0926159	0.926209	0.999919	Rnf215	protein_coding
ENSMUSG00000003585.13	618.351	-0.283955	0.134771	-2.10694	0.0351226	0.999919	Sec14l2	protein_coding
ENSMUSG00000003604.14	292.561	0.0881914	0.135186	0.652372	0.514161	0.999919	Aven	protein_coding
ENSMUSG00000003617.16	10.576	0.506979	0.481261	1.05344	0.29214	0.999919	Cp	protein_coding
ENSMUSG00000003623.4	316.266	0.0109772	0.148256	0.0740418	0.940977	0.999919	Crot	protein_coding
ENSMUSG00000003644.17	520.454	0.0193369	0.0981664	0.196981	0.843843	0.999919	Rps6ka1	protein_coding
ENSMUSG00000003660.10	933.48	0.0543943	0.102353	0.531439	0.595114	0.999919	Snrnp200	protein_coding
ENSMUSG00000003662.10	340.579	0.0633182	0.10722	0.590546	0.554825	0.999919	Ciao1	protein_coding
ENSMUSG00000003665.7	23.5698	-0.338418	0.446085	-0.75864	0.448068	0.999919	Has1	protein_coding
ENSMUSG00000003680.16	99.8636	0.152058	0.21386	0.711013	0.477076	0.999919	Taf6l	protein_coding
ENSMUSG00000003721.14	1003.29	0.252523	0.11961	2.11123	0.0347529	0.999919	Insig2	protein_coding
ENSMUSG00000003731.13	768.341	-0.00490338	0.0842846	-0.0581765	0.953608	0.999919	Kpna6	protein_coding
ENSMUSG00000003746.16	161.256	-0.0341335	0.17524	-0.194781	0.845564	0.999919	Man1a	protein_coding
ENSMUSG00000003752.9	2509.87	-0.0807563	0.143849	-0.561398	0.574527	0.999919	Itpkc	protein_coding
ENSMUSG00000003762.13	421.878	0.224434	0.108265	2.073	0.0381726	0.999919	Coq8b	protein_coding
ENSMUSG00000003778.14	439.341	0.0240103	0.10979	0.218694	0.826889	0.999919	Brd8	protein_coding
ENSMUSG00000003779.16	215.034	-0.0943618	0.182928	-0.515841	0.605965	0.999919	Kif20a	protein_coding
ENSMUSG00000003808.18	456.549	-0.15908	0.127019	-1.25241	0.210421	0.999919	Farsa	protein_coding
ENSMUSG00000003809.14	171.132	-0.0719865	0.182874	-0.393639	0.693847	0.999919	Gcdh	protein_coding
ENSMUSG00000003810.13	388.098	0.0563462	0.119903	0.469931	0.638405	0.999919	Mast2	protein_coding
ENSMUSG00000003812.13	1027.53	-0.0306819	0.129038	-0.237775	0.812056	0.999919	Dnase2a	protein_coding
ENSMUSG00000003813.15	997.522	-0.0145439	0.0827017	-0.17586	0.860404	0.999919	Rad23a	protein_coding
ENSMUSG00000003814.8	4875.45	-0.0798006	0.107394	-0.743065	0.457442	0.999919	Calr	protein_coding
ENSMUSG00000003824.12	62.5219	-0.278387	0.212477	-1.3102	0.190128	0.999919	Syce2	protein_coding
ENSMUSG00000003847.16	1247.96	0.0356775	0.107402	0.332188	0.739747	0.999919	Nfat5	protein_coding
ENSMUSG00000003848.14	417.646	-0.144937	0.143198	-1.01214	0.311469	0.999919	Nob1	protein_coding
ENSMUSG00000003849.8	74.0313	-0.146142	0.267446	-0.546434	0.584768	0.999919	Nqo1	protein_coding
ENSMUSG00000003863.18	933.91	0.15826	0.159073	0.994887	0.319791	0.999919	Ppfia3	protein_coding
ENSMUSG00000003865.16	128.706	0.0812759	0.1989	0.408627	0.682814	0.999919	Gys1	protein_coding
ENSMUSG00000003868.14	300.474	-0.125688	0.162417	-0.77386	0.439013	0.999919	Ruvbl2	protein_coding
ENSMUSG00000003872.9	62.234	0.131284	0.213726	0.614263	0.539042	0.999919	Lin7b	protein_coding
ENSMUSG00000003873.11	400.273	0.0143823	0.111324	0.129193	0.897205	0.999919	Bax	protein_coding
ENSMUSG00000003882.5	110.857	0.252676	0.22719	1.11218	0.266062	0.999919	Il7r	protein_coding
ENSMUSG00000003923.14	368.592	-0.0331095	0.118158	-0.280213	0.779314	0.999919	Tfam	protein_coding
ENSMUSG00000003929.11	108.898	-0.185754	0.214745	-0.864998	0.38704	0.999919	Zfp81	protein_coding
ENSMUSG00000003934.5	18.7011	1.09577	0.407166	2.69121	0.00711942	0.708445	Efnb3	protein_coding
ENSMUSG00000003948.17	520.179	0.179077	0.114673	1.56164	0.118373	0.999919	Mmd	protein_coding
ENSMUSG00000003949.16	631.244	-0.341994	0.171716	-1.99162	0.0464125	0.999919	Hlf	protein_coding
ENSMUSG00000003955.8	718.569	-0.213343	0.135815	-1.57083	0.116222	0.999919	Fam162a	protein_coding
ENSMUSG00000003970.9	19775.4	-0.0485132	0.0579847	-0.836655	0.402787	0.999919	Rpl8	protein_coding
ENSMUSG00000003992.15	409.324	-0.0363786	0.126408	-0.287786	0.77351	0.999919	Ssbp2	protein_coding
ENSMUSG00000004018.9	161.27	-0.180194	0.166824	-1.08014	0.280079	0.999919	Fancl	protein_coding
ENSMUSG00000004032.10	710.651	0.0964602	0.112698	0.85592	0.392042	0.999919	Gstm5	protein_coding
ENSMUSG00000004035.12	13.6709	-1.17381	0.643391	-1.82442	0.0680892	0.999919	Gstm7	protein_coding
ENSMUSG00000004038.9	33.1564	0.385705	0.325702	1.18423	0.236324	0.999919	Gstm3	protein_coding
ENSMUSG00000004040.16	3026.07	0.0578434	0.151217	0.382519	0.702077	0.999919	Stat3	protein_coding
ENSMUSG00000004043.14	377.211	0.0997122	0.138455	0.720179	0.471415	0.999919	Stat5a	protein_coding
ENSMUSG00000004044.9	3010.08	-0.188924	0.0696388	-2.71291	0.00666949	0.693503	Cavin1	protein_coding
ENSMUSG00000004054.9	1292.6	0.0174736	0.108007	0.161782	0.871477	0.999919	Map3k11	protein_coding
ENSMUSG00000004056.15	1956.26	0.0238031	0.0744474	0.31973	0.749173	0.999919	Akt2	protein_coding
ENSMUSG00000004069.17	429.551	-0.00918195	0.101662	-0.0903189	0.928034	0.999919	Dnaja3	protein_coding
ENSMUSG00000004070.15	413.159	0.0391979	0.113796	0.344459	0.730501	0.999919	Hmox2	protein_coding
ENSMUSG00000004071.13	572.698	-0.0091804	0.0854672	-0.107414	0.91446	0.999919	Cdip1	protein_coding
ENSMUSG00000004085.14	861.76	-0.045576	0.0955386	-0.477043	0.633332	0.999919	Map3k20	protein_coding
ENSMUSG00000004096.9	649.488	0.0251533	0.0896323	0.280628	0.778996	0.999919	Cwc15	protein_coding
ENSMUSG00000004098.7	8.45512	1.12593	0.759135	1.48317	0.138029	0.999919	Col5a3	protein_coding
ENSMUSG00000004099.16	748.953	-0.0431379	0.0798862	-0.539992	0.589203	0.999919	Dnmt1	protein_coding
ENSMUSG00000004100.12	602.387	-0.234617	0.159206	-1.47366	0.140572	0.999919	Ppan	protein_coding
ENSMUSG00000004105.8	272.795	0.125102	0.155414	0.804959	0.420843	0.999919	Angptl2	protein_coding
ENSMUSG00000004110.17	161.739	0.24725	0.214535	1.15249	0.249119	0.999919	Cacna1e	protein_coding
ENSMUSG00000004127.12	209.397	-0.0651244	0.193151	-0.337168	0.73599	0.999919	Trmt10a	protein_coding
ENSMUSG00000004151.17	2.51797	0.782056	0.994213	0.786609	0.431511	0.999919	Etv1	protein_coding
ENSMUSG00000004187.11	58.3495	-0.0764595	0.228046	-0.335282	0.737413	0.999919	Kifc2	protein_coding
ENSMUSG00000004207.14	7290.03	0.0634441	0.0868502	0.730501	0.465084	0.999919	Psap	protein_coding
ENSMUSG00000004221.16	513.783	0.250034	0.112548	2.22158	0.0263115	0.999919	Ikbkg	protein_coding
ENSMUSG00000004233.14	38.2108	-0.159701	0.245448	-0.65065	0.515272	0.999919	Wars2	protein_coding
ENSMUSG00000004263.15	843.132	0.0253015	0.114913	0.220181	0.82573	0.999919	Atn1	protein_coding
ENSMUSG00000004264.17	1555.68	-0.0430984	0.0714539	-0.603164	0.546399	0.999919	Phb2	protein_coding
ENSMUSG00000004266.15	653.67	0.138923	0.150733	0.92165	0.356711	0.999919	Ptpn6	protein_coding
ENSMUSG00000004267.16	16.2858	0.411276	0.377767	1.0887	0.276284	0.999919	Eno2	protein_coding
ENSMUSG00000004268.11	1031.57	-0.0412394	0.0762786	-0.540642	0.588754	0.999919	Emg1	protein_coding
ENSMUSG00000004270.13	969.721	0.271596	0.134137	2.02477	0.0428911	0.999919	Lpcat3	protein_coding
ENSMUSG00000004285.12	1038.73	0.0369997	0.084216	0.439343	0.660413	0.999919	Atp6v1f	protein_coding
ENSMUSG00000004317.14	223.149	0.00844913	0.148154	0.0570293	0.954522	0.999919	Clcn5	protein_coding
ENSMUSG00000004319.15	1174.19	0.0083079	0.124156	0.0669149	0.946649	0.999919	Clcn3	protein_coding
ENSMUSG00000004328.15	1.02694	2.56771	1.70434	1.50657	0.131921	NA	Hif3a	protein_coding
ENSMUSG00000004347.17	17.0815	0.335417	0.390479	0.85899	0.390346	0.999919	Pde1c	protein_coding
ENSMUSG00000004356.8	322.401	-0.0307646	0.109757	-0.280297	0.779249	0.999919	Utp20	protein_coding
ENSMUSG00000004360.9	1.13373	0.303131	1.54899	0.195696	0.844848	NA	9330159F19Rik	protein_coding
ENSMUSG00000004364.14	2071.82	-0.119326	0.128627	-0.927693	0.353567	0.999919	Cul3	protein_coding
ENSMUSG00000004371.15	5.3647	-0.575774	0.65877	-0.874013	0.382111	0.999919	Il11	protein_coding
ENSMUSG00000004383.18	125.125	0.00912493	0.152811	0.0597139	0.952384	0.999919	Large1	protein_coding
ENSMUSG00000004393.10	389.87	-0.0854031	0.104843	-0.814577	0.415314	0.999919	Ddx56	protein_coding
ENSMUSG00000004394.12	368.185	0.0503728	0.102476	0.491558	0.623032	0.999919	Tmed4	protein_coding
ENSMUSG00000004446.12	211.192	0.0260513	0.13375	0.194776	0.845568	0.999919	Bid	protein_coding
ENSMUSG00000004451.14	371.976	-0.173454	0.124269	-1.39579	0.162776	0.999919	Ralb	protein_coding
ENSMUSG00000004455.16	2901.85	-0.0552995	0.113139	-0.488775	0.625001	0.999919	Ppp1cc	protein_coding
ENSMUSG00000004460.17	861.563	-0.0983063	0.0791091	-1.24267	0.21399	0.999919	Dnajb11	protein_coding
ENSMUSG00000004462.7	114.456	0.0752507	0.187132	0.402127	0.687591	0.999919	Tbccd1	protein_coding
ENSMUSG00000004473.10	22.103	0.124104	0.441489	0.281103	0.778631	0.999919	Clec11a	protein_coding
ENSMUSG00000004500.9	63.3892	0.532415	0.22566	2.35937	0.0183061	0.924778	Zfp324	protein_coding
ENSMUSG00000004508.6	221.401	0.277131	0.142586	1.9436	0.0519431	0.999919	Gab2	protein_coding
ENSMUSG00000004530.12	2308.32	-0.00794136	0.0991223	-0.0801168	0.936144	0.999919	Coro1c	protein_coding
ENSMUSG00000004535.12	2865.44	0.0293463	0.0769916	0.381163	0.703083	0.999919	Tax1bp1	protein_coding
ENSMUSG00000004552.16	0.769906	1.2632	1.88503	0.670124	0.502779	NA	Ctse	protein_coding
ENSMUSG00000004558.15	1009.05	0.108036	0.123367	0.875731	0.381177	0.999919	Ndrg2	protein_coding
ENSMUSG00000004561.14	165.87	0.112888	0.162697	0.693854	0.487773	0.999919	Mettl17	protein_coding
ENSMUSG00000004562.16	164.694	-0.1076	0.140889	-0.763718	0.445035	0.999919	Arhgef40	protein_coding
ENSMUSG00000004565.15	237.14	0.102589	0.174613	0.587521	0.556854	0.999919	Pnpla6	protein_coding
ENSMUSG00000004567.16	380.18	0.148446	0.100384	1.47878	0.139199	0.999919	Mcoln1	protein_coding
ENSMUSG00000004568.13	513.28	0.268684	0.110756	2.42591	0.0152702	0.866448	Arhgef18	protein_coding
ENSMUSG00000004591.16	665.116	-0.0318306	0.093835	-0.339219	0.734445	0.999919	Pkn2	protein_coding
ENSMUSG00000004609.11	4.90411	1.03622	0.689445	1.50298	0.132843	0.999919	Cd33	protein_coding
ENSMUSG00000004610.4	1140.27	0.000941795	0.10048	0.00937293	0.992522	0.999919	Etfb	protein_coding
ENSMUSG00000004612.9	336.438	-0.234904	0.123633	-1.9	0.0574328	0.999919	Nkg7	protein_coding
ENSMUSG00000004626.14	924.345	-0.000684084	0.099454	-0.00687839	0.994512	0.999919	Stxbp2	protein_coding
ENSMUSG00000004630.18	35.0054	0.012335	0.268046	0.0460182	0.963296	0.999919	Pcp2	protein_coding
ENSMUSG00000004631.15	9.33023	0.723247	0.587451	1.23116	0.218262	0.999919	Sgce	protein_coding
ENSMUSG00000004633.17	27.2926	0.193059	0.324318	0.595277	0.551658	0.999919	Chn2	protein_coding
ENSMUSG00000004637.15	71.14	0.355104	0.229569	1.54683	0.121904	0.999919	Wwox	protein_coding
ENSMUSG00000004642.13	367.421	-0.162187	0.111554	-1.45389	0.145977	0.999919	Slbp	protein_coding
ENSMUSG00000004651.6	6.90446	-0.412059	0.93821	-0.439197	0.660519	0.999919	Tyr	protein_coding
ENSMUSG00000004655.5	18.8261	1.20997	0.548359	2.20652	0.0273475	0.999919	Aqp1	protein_coding
ENSMUSG00000004661.15	12.7865	0.720017	0.432075	1.66642	0.0956304	0.999919	Arid3b	protein_coding
ENSMUSG00000004665.10	2143.33	0.0274279	0.0739413	0.370941	0.710681	0.999919	Cnn2	protein_coding
ENSMUSG00000004667.18	699.536	-0.0093935	0.0916454	-0.102498	0.918361	0.999919	Polr2e	protein_coding
ENSMUSG00000004677.17	672.18	0.0132889	0.101308	0.131173	0.895638	0.999919	Myo9b	protein_coding
ENSMUSG00000004698.11	11.8829	0.255343	0.484426	0.527104	0.598121	0.999919	Hdac9	protein_coding
ENSMUSG00000004707.14	20.6428	0.0441413	0.366144	0.120557	0.904042	0.999919	Ly9	protein_coding
ENSMUSG00000004709.14	103.483	0.0508113	0.217852	0.233238	0.815577	0.999919	Cd244a	protein_coding
ENSMUSG00000004730.15	143.36	0.265518	0.209341	1.26835	0.204672	0.999919	Adgre1	protein_coding
ENSMUSG00000004748.5	11.142	0.337662	0.457333	0.738328	0.460315	0.999919	Mtfp1	protein_coding
ENSMUSG00000004768.14	75.7615	-0.27951	0.185551	-1.50638	0.131971	0.999919	Rab23	protein_coding
ENSMUSG00000004771.12	3546.95	-0.0147684	0.106012	-0.139309	0.889206	0.999919	Rab11a	protein_coding
ENSMUSG00000004788.11	360.02	-0.0697728	0.0999267	-0.69824	0.485027	0.999919	Eif2b2	protein_coding
ENSMUSG00000004789.10	1210.06	-0.0335771	0.077881	-0.431133	0.666372	0.999919	Dlst	protein_coding
ENSMUSG00000004791.7	2.50401	-0.470772	0.945474	-0.497922	0.618539	0.999919	Pgf	protein_coding
ENSMUSG00000004798.14	336.655	0.138835	0.129461	1.07241	0.283537	0.999919	Ulk2	protein_coding
ENSMUSG00000004814.10	3.41072	1.61537	0.883678	1.82801	0.0675486	0.999919	Ccl24	protein_coding
ENSMUSG00000004815.12	345.005	0.0859783	0.113117	0.760086	0.447203	0.999919	Dgkq	protein_coding
ENSMUSG00000004837.2	41.9646	-0.038537	0.252558	-0.152586	0.878724	0.999919	Grap	protein_coding
ENSMUSG00000004842.18	5.40076	0.139853	0.670112	0.208701	0.834682	0.999919	Pou1f1	protein_coding
ENSMUSG00000004843.7	1527.76	0.0949886	0.097554	0.973703	0.330204	0.999919	Chmp2b	protein_coding
ENSMUSG00000004846.10	403.228	-0.0700996	0.179931	-0.389592	0.696838	0.999919	Plod3	protein_coding
ENSMUSG00000004849.14	965.025	-0.0270039	0.0772023	-0.349781	0.726503	0.999919	Ap1s1	protein_coding
ENSMUSG00000004864.13	1665.2	0.0301086	0.105556	0.285239	0.775461	0.999919	Mapk13	protein_coding
ENSMUSG00000004865.16	2663.38	-0.0195304	0.168648	-0.115805	0.907807	0.999919	Srpk1	protein_coding
ENSMUSG00000004872.15	13.0832	0.131526	0.481807	0.272985	0.784865	0.999919	Pax3	protein_coding
ENSMUSG00000004880.11	646.694	-0.105395	0.0886685	-1.18864	0.234583	0.999919	Lbr	protein_coding
ENSMUSG00000004885.5	1231.82	0.252176	0.163547	1.54192	0.123094	0.999919	Crabp2	protein_coding
ENSMUSG00000004891.16	0.904787	1.53482	1.86683	0.822154	0.410989	NA	Nes	protein_coding
ENSMUSG00000004894.10	2.05732	0.591545	1.08409	0.545659	0.5853	NA	Hapln2	protein_coding
ENSMUSG00000004895.9	594.929	-0.0123334	0.0891505	-0.138343	0.889969	0.999919	Prcc	protein_coding
ENSMUSG00000004896.16	541.771	0.00327602	0.10502	0.0311943	0.975115	0.999919	Rrnad1	protein_coding
ENSMUSG00000004897.16	7054.07	-0.08415	0.102431	-0.821531	0.411344	0.999919	Hdgf	protein_coding
ENSMUSG00000004902.7	7.12758	1.4531	0.598846	2.4265	0.0152452	0.866448	Slc25a18	protein_coding
ENSMUSG00000004929.12	1270.51	0.00733584	0.176693	0.0415175	0.966883	0.999919	Thop1	protein_coding
ENSMUSG00000004931.11	471.634	0.0904736	0.0869386	1.04066	0.298033	0.999919	Apba3	protein_coding
ENSMUSG00000004933.17	171.457	-0.154203	0.1681	-0.917329	0.35897	0.999919	Matk	protein_coding
ENSMUSG00000004934.14	442.561	0.0165593	0.139548	0.118664	0.905541	0.999919	Pias4	protein_coding
ENSMUSG00000004936.8	466.848	-0.0999509	0.136185	-0.733936	0.462988	0.999919	Map2k1	protein_coding
ENSMUSG00000004937.6	1016.93	-0.00169542	0.0855823	-0.0198105	0.984195	0.999919	Sgta	protein_coding
ENSMUSG00000004945.15	492.118	0.118371	0.108417	1.09182	0.274912	0.999919	Tmem242	protein_coding
ENSMUSG00000004947.15	693.563	0.138042	0.13572	1.01711	0.309102	0.999919	Dtx2	protein_coding
ENSMUSG00000004951.10	20547.4	0.0196426	0.152613	0.128709	0.897588	0.999919	Hspb1	protein_coding
ENSMUSG00000004952.13	6.36031	-0.181718	0.686792	-0.26459	0.791325	0.999919	Rasa4	protein_coding
ENSMUSG00000004961.7	6.20492	0.327523	0.681263	0.480758	0.630688	0.999919	Syt5	protein_coding
ENSMUSG00000004980.16	7100.06	-0.120303	0.0734833	-1.63715	0.101599	0.999919	Hnrnpa2b1	protein_coding
ENSMUSG00000004988.9	9.45756	0.158469	0.54695	0.289732	0.772021	0.999919	Fxyd4	protein_coding
ENSMUSG00000004994.12	83.1591	-0.0895197	0.181125	-0.494242	0.621135	0.999919	Ccdc130	protein_coding
ENSMUSG00000004996.9	338.149	-0.0865319	0.102295	-0.845907	0.397604	0.999919	Mri1	protein_coding
ENSMUSG00000005034.15	619.387	-0.0368422	0.112329	-0.327983	0.742924	0.999919	Prkacb	protein_coding
ENSMUSG00000005043.13	543.16	0.0495323	0.138096	0.35868	0.719834	0.999919	Sgsh	protein_coding
ENSMUSG00000005045.16	65.1433	0.427777	0.242202	1.7662	0.0773625	0.999919	Chd5	protein_coding
ENSMUSG00000005054.7	1530.57	-0.0254018	0.126074	-0.201482	0.840321	0.999919	Cstb	protein_coding
ENSMUSG00000005057.13	31.2647	-0.0237886	0.329686	-0.0721553	0.942478	0.999919	Sh2b2	protein_coding
ENSMUSG00000005069.12	453.221	0.182536	0.144476	1.26344	0.206432	0.999919	Pex5	protein_coding
ENSMUSG00000005078.16	238.051	0.137921	0.115949	1.1895	0.234244	0.999919	Jkamp	protein_coding
ENSMUSG00000005087.17	2741.05	-0.171018	0.130033	-1.31519	0.188445	0.999919	Cd44	protein_coding
ENSMUSG00000005102.13	94.8507	-0.190877	0.195828	-0.97472	0.329699	0.999919	Eif2ak4	protein_coding
ENSMUSG00000005103.12	1771.16	-0.0786924	0.0842735	-0.933774	0.35042	0.999919	Wdr1	protein_coding
ENSMUSG00000005107.13	18.5281	-0.468247	0.467486	-1.00163	0.316523	0.999919	Slc2a9	protein_coding
ENSMUSG00000005124.10	5.08894	0.301205	0.717256	0.41994	0.674529	0.999919	Ccn4	protein_coding
ENSMUSG00000005125.13	2367.1	0.0296238	0.148936	0.198902	0.842339	0.999919	Ndrg1	protein_coding
ENSMUSG00000005131.4	35.8079	0.0533412	0.348202	0.15319	0.878248	0.999919	4930550C14Rik	protein_coding
ENSMUSG00000005142.10	383.067	0.00551302	0.114825	0.0480125	0.961706	0.999919	Man2b1	protein_coding
ENSMUSG00000005148.8	2700.59	-0.187836	0.105681	-1.77738	0.075505	0.999919	Klf5	protein_coding
ENSMUSG00000005150.16	442.888	-0.0480088	0.113835	-0.42174	0.673215	0.999919	Wdr83	protein_coding
ENSMUSG00000005161.15	3739.44	0.120965	0.0931678	1.29835	0.194165	0.999919	Prdx2	protein_coding
ENSMUSG00000005198.15	849.758	0.0522749	0.0778556	0.671434	0.501944	0.999919	Polr2a	protein_coding
ENSMUSG00000005204.12	845.338	-0.10044	0.0939542	-1.06904	0.285054	0.999919	Senp3	protein_coding
ENSMUSG00000005220.10	3.70276	-0.383137	0.863707	-0.443596	0.657335	0.999919	Corin	protein_coding
ENSMUSG00000005225.15	110.946	0.258593	0.183509	1.40916	0.158788	0.999919	Plekha8	protein_coding
ENSMUSG00000005233.16	51.3969	-0.408845	0.350093	-1.16782	0.24288	0.999919	Spc25	protein_coding
ENSMUSG00000005237.14	13.4515	0.66606	0.465481	1.43091	0.152457	0.999919	Dnah2	protein_coding
ENSMUSG00000005251.15	1169.35	0.0703751	0.0976952	0.720353	0.471308	0.999919	Ripk4	protein_coding
ENSMUSG00000005262.13	715.982	-0.104662	0.083528	-1.25301	0.2102	0.999919	Ufd1	protein_coding
ENSMUSG00000005267.13	22.3907	-0.010627	0.311346	-0.0341325	0.972772	0.999919	Zfp287	protein_coding
ENSMUSG00000005268.20	424.578	0.300842	0.158516	1.89786	0.057714	0.999919	Prlr	protein_coding
ENSMUSG00000005299.6	589.3	-0.0787119	0.0907897	-0.866969	0.385959	0.999919	Letm1	protein_coding
ENSMUSG00000005312.15	2818.98	0.0421922	0.10954	0.385178	0.700106	0.999919	Ubqln1	protein_coding
ENSMUSG00000005320.9	1.1704	0.78909	1.59084	0.49602	0.619881	NA	Fgfr4	protein_coding
ENSMUSG00000005338.13	63.762	-0.00692882	0.265838	-0.0260641	0.979206	0.999919	Cadm3	protein_coding
ENSMUSG00000005354.16	1334.02	-0.0268309	0.0892136	-0.300749	0.763606	0.999919	Txn2	protein_coding
ENSMUSG00000005355.9	782.723	0.125939	0.212551	0.592511	0.553508	0.999919	Casp14	protein_coding
ENSMUSG00000005357.9	3.35844	0.253299	0.815686	0.310536	0.756154	0.999919	Slc1a6	protein_coding
ENSMUSG00000005360.14	199.205	0.0601234	0.167445	0.359064	0.719547	0.999919	Slc1a3	protein_coding
ENSMUSG00000005362.14	343.538	0.0693079	0.111974	0.618966	0.535939	0.999919	Crbn	protein_coding
ENSMUSG00000005370.4	459.472	-0.22727	0.101652	-2.23577	0.0253667	0.991589	Msh6	protein_coding
ENSMUSG00000005371.15	895.787	-0.0984779	0.105983	-0.929187	0.352792	0.999919	Fbxo11	protein_coding
ENSMUSG00000005373.13	8.18578	-0.590705	0.658124	-0.897559	0.369421	0.999919	Mlxipl	protein_coding
ENSMUSG00000005374.13	204.761	-0.238015	0.142625	-1.66882	0.0951539	0.999919	Tbl2	protein_coding
ENSMUSG00000005378.17	308.466	0.0328946	0.103415	0.318082	0.750423	0.999919	Bud23	protein_coding
ENSMUSG00000005397.8	30.4957	0.851483	0.387296	2.19853	0.0279114	0.999919	Nid1	protein_coding
ENSMUSG00000005410.6	304.822	-0.590111	0.188631	-3.12839	0.00175765	0.363833	Mcm5	protein_coding
ENSMUSG00000005413.8	1084.5	0.0139785	0.201702	0.0693028	0.944749	0.999919	Hmox1	protein_coding
ENSMUSG00000005417.17	4260.13	-0.012056	0.0873989	-0.137942	0.890286	0.999919	Mprip	protein_coding
ENSMUSG00000005442.13	1115.67	0.0566574	0.107119	0.52892	0.596861	0.999919	Cic	protein_coding
ENSMUSG00000005447.12	324.569	-0.0972382	0.129591	-0.750348	0.453045	0.999919	Pafah1b3	protein_coding
ENSMUSG00000005465.9	13.4884	-0.265224	0.463692	-0.571984	0.567333	0.999919	Il27ra	protein_coding
ENSMUSG00000005469.10	714.949	-0.0154096	0.103275	-0.14921	0.881388	0.999919	Prkaca	protein_coding
ENSMUSG00000005470.8	48.07	-0.435647	0.348771	-1.24909	0.211632	0.999919	Asf1b	protein_coding
ENSMUSG00000005481.18	701.049	-0.199228	0.133131	-1.49648	0.134528	0.999919	Ddx39	protein_coding
ENSMUSG00000005483.10	2025.24	0.0125642	0.168967	0.0743586	0.940725	0.999919	Dnajb1	protein_coding
ENSMUSG00000005493.15	1.38396	0.378043	1.24172	0.304452	0.760784	NA	Msh4	protein_coding
ENSMUSG00000005501.14	243.831	-0.0120793	0.165983	-0.0727744	0.941986	0.999919	Usp40	protein_coding
ENSMUSG00000005505.12	295.797	0.225204	0.139115	1.61883	0.105483	0.999919	Kbtbd4	protein_coding
ENSMUSG00000005506.16	1622.88	-0.0934533	0.0813057	-1.14941	0.250389	0.999919	Celf1	protein_coding
ENSMUSG00000005510.9	868.415	-0.0950605	0.0820959	-1.15792	0.246897	0.999919	Ndufs3	protein_coding
ENSMUSG00000005514.14	1085.78	-0.0214521	0.189167	-0.113403	0.909711	0.999919	Por	protein_coding
ENSMUSG00000005533.10	745.309	-0.0707897	0.125757	-0.562911	0.573495	0.999919	Igf1r	protein_coding
ENSMUSG00000005534.10	388.61	0.0518353	0.100273	0.516944	0.605195	0.999919	Insr	protein_coding
ENSMUSG00000005547.14	9.82947	0.592345	0.52289	1.13283	0.257287	0.999919	Cyp2a5	protein_coding
ENSMUSG00000005553.14	6.56765	-0.439765	0.598923	-0.734259	0.462791	0.999919	Atp4a	protein_coding
ENSMUSG00000005566.14	1806.29	-0.110367	0.087425	-1.26242	0.206798	0.999919	Trim28	protein_coding
ENSMUSG00000005575.16	1108.33	0.0334505	0.0856606	0.390501	0.696166	0.999919	Ube2m	protein_coding
ENSMUSG00000005580.11	33.1935	0.462996	0.282322	1.63996	0.101014	0.999919	Adcy9	protein_coding
ENSMUSG00000005583.16	13.7883	0.191795	0.43639	0.439503	0.660297	0.999919	Mef2c	protein_coding
ENSMUSG00000005609.16	519.601	0.163819	0.102684	1.59537	0.110629	0.999919	Ctr9	protein_coding
ENSMUSG00000005610.17	11821.1	0.0706467	0.0868759	0.813191	0.416109	0.999919	Eif4g2	protein_coding
ENSMUSG00000005611.15	11.2093	0.734487	0.541957	1.35525	0.175338	0.999919	Mrvi1	protein_coding
ENSMUSG00000005615.15	1240.16	0.188896	0.0933404	2.02374	0.0429972	0.999919	Pcyt1a	protein_coding
ENSMUSG00000005621.11	284.309	0.00973272	0.133355	0.0729835	0.941819	0.999919	Zfp592	protein_coding
ENSMUSG00000005625.15	1525.87	-0.0445704	0.092394	-0.482395	0.629525	0.999919	Psmd4	protein_coding
ENSMUSG00000005628.12	188.754	0.148013	0.14851	0.996656	0.318932	0.999919	Tmod4	protein_coding
ENSMUSG00000005656.9	714.459	-0.030568	0.0852428	-0.358599	0.719895	0.999919	Snx6	protein_coding
ENSMUSG00000005667.8	95.1832	-0.0698267	0.214892	-0.324938	0.745228	0.999919	Mthfd2	protein_coding
ENSMUSG00000005672.12	48.3545	0.191938	0.368955	0.520221	0.60291	0.999919	Kit	protein_coding
ENSMUSG00000005674.9	439.181	-0.0938911	0.101724	-0.923	0.356007	0.999919	Tomm40l	protein_coding
ENSMUSG00000005677.14	354.125	-0.111908	0.104178	-1.0742	0.282733	0.999919	Nr1i3	protein_coding
ENSMUSG00000005682.9	435.462	0.0890358	0.115296	0.772239	0.439973	0.999919	Pan2	protein_coding
ENSMUSG00000005683.8	4448.58	0.069817	0.1059	0.659271	0.509722	0.999919	Cs	protein_coding
ENSMUSG00000005686.17	134.695	0.215139	0.202773	1.06099	0.288696	0.999919	Ampd3	protein_coding
ENSMUSG00000005687.14	771.02	-0.106076	0.101429	-1.04582	0.295646	0.999919	Bcas2	protein_coding
ENSMUSG00000005698.15	755.229	-0.0286316	0.0864137	-0.331332	0.740394	0.999919	Ctcf	protein_coding
ENSMUSG00000005699.16	60.3827	0.317304	0.253228	1.25304	0.210192	0.999919	Pard6a	protein_coding
ENSMUSG00000005705.10	12.4637	-0.293893	0.482689	-0.608866	0.542613	0.999919	Agrp	protein_coding
ENSMUSG00000005716.16	31.3666	2.78676	0.49643	5.6136	1.98154e-08	7.37349e-05	Pvalb	protein_coding
ENSMUSG00000005718.8	187.241	-0.149358	0.208118	-0.71766	0.472967	0.999919	Tfap4	protein_coding
ENSMUSG00000005732.14	876.661	-0.123613	0.0931192	-1.32747	0.184353	0.999919	Ranbp1	protein_coding
ENSMUSG00000005763.15	314.317	-0.114881	0.144173	-0.796826	0.425552	0.999919	Cd247	protein_coding
ENSMUSG00000005774.12	258.451	0.141269	0.114213	1.23689	0.216127	0.999919	Rfx5	protein_coding
ENSMUSG00000005779.12	2482	0.0112778	0.0861701	0.130878	0.895872	0.999919	Psmb4	protein_coding
ENSMUSG00000005800.3	2.77273	-0.12259	0.933401	-0.131337	0.895508	0.999919	Mmp8	protein_coding
ENSMUSG00000005802.12	1350.81	-0.00203121	0.145194	-0.0139896	0.988838	0.999919	Slc30a4	protein_coding
ENSMUSG00000005803.14	37.4027	-0.126686	0.256684	-0.493548	0.621626	0.999919	Sqor	protein_coding
ENSMUSG00000005804.14	206.287	-0.0371537	0.170277	-0.218195	0.827277	0.999919	Bloc1s6	protein_coding
ENSMUSG00000005813.12	505.41	0.0687537	0.197311	0.348453	0.7275	0.999919	Metap1	protein_coding
ENSMUSG00000005823.9	605.797	0.0405196	0.0831928	0.487056	0.626219	0.999919	Gpr108	protein_coding
ENSMUSG00000005824.7	3.0238	0.139765	0.999606	0.139821	0.888802	0.999919	Tnfsf14	protein_coding
ENSMUSG00000005836.10	110.072	-0.0404806	0.30661	-0.132026	0.894963	0.999919	Gata6	protein_coding
ENSMUSG00000005846.12	882.712	-0.215609	0.0928688	-2.32166	0.0202515	0.946774	Rsl1d1	protein_coding
ENSMUSG00000005871.15	698.397	0.0128057	0.0826282	0.15498	0.876837	0.999919	Apc	protein_coding
ENSMUSG00000005873.6	3200.28	-0.0241059	0.0749687	-0.321546	0.747797	0.999919	Reep5	protein_coding
ENSMUSG00000005881.13	1168.34	-0.155042	0.0740033	-2.09507	0.0361647	0.999919	Ergic3	protein_coding
ENSMUSG00000005882.18	248.517	0.0405707	0.128973	0.314568	0.75309	0.999919	Uqcc1	protein_coding
ENSMUSG00000005883.15	1.75367	-0.592309	1.31261	-0.451244	0.651814	NA	Spo11	protein_coding
ENSMUSG00000005886.14	726.122	0.152001	0.131564	1.15534	0.247953	0.999919	Ncoa2	protein_coding
ENSMUSG00000005893.14	488.765	-0.0217093	0.0939914	-0.230971	0.817337	0.999919	Nr2c2	protein_coding
ENSMUSG00000005897.14	95.167	-0.0861473	0.184049	-0.468067	0.639736	0.999919	Nr2c1	protein_coding
ENSMUSG00000005899.14	501.729	-0.0540106	0.104766	-0.515537	0.606178	0.999919	Smpd4	protein_coding
ENSMUSG00000005907.14	119.522	-0.182096	0.178365	-1.02092	0.307293	0.999919	Pex1	protein_coding
ENSMUSG00000005936.19	1189.92	-0.0132449	0.082186	-0.161157	0.871969	0.999919	Kctd20	protein_coding
ENSMUSG00000005947.11	177.658	-0.148302	0.146524	-1.01214	0.311473	0.999919	Itgae	protein_coding
ENSMUSG00000005949.9	266.228	0.0394588	0.129035	0.3058	0.759757	0.999919	Ctns	protein_coding
ENSMUSG00000005950.14	39.1836	0.342904	0.278553	1.23102	0.218316	0.999919	P2rx5	protein_coding
ENSMUSG00000005951.13	48.9549	0.277685	0.2459	1.12926	0.258788	0.999919	Shpk	protein_coding
ENSMUSG00000005952.15	3.14908	0.122309	0.83908	0.145765	0.884107	0.999919	Trpv1	protein_coding
ENSMUSG00000005958.15	732.977	0.267337	0.240197	1.11299	0.265713	0.999919	Ephb3	protein_coding
ENSMUSG00000005968.14	2964	-0.0118418	0.139605	-0.0848237	0.932402	0.999919	Tuft1	protein_coding
ENSMUSG00000005973.6	1784.16	0.0734491	0.0996967	0.736725	0.461289	0.999919	Rcn1	protein_coding
ENSMUSG00000005980.15	38.3214	-0.0886017	0.267711	-0.33096	0.740675	0.999919	Dnase1	protein_coding
ENSMUSG00000005981.11	574.38	-0.0426493	0.107192	-0.397877	0.690721	0.999919	Trap1	protein_coding
ENSMUSG00000005982.14	415.548	-0.0201443	0.101671	-0.198133	0.842941	0.999919	Naa60	protein_coding
ENSMUSG00000005983.15	164.474	-0.106884	0.148846	-0.718086	0.472704	0.999919	1700037C18Rik	protein_coding
ENSMUSG00000005986.16	104.412	0.18224	0.180745	1.00827	0.313325	0.999919	Ankrd13d	protein_coding
ENSMUSG00000005994.14	51.2813	-0.474266	0.36206	-1.30991	0.190226	0.999919	Tyrp1	protein_coding
ENSMUSG00000006005.18	1120.24	0.0201044	0.0750022	0.268051	0.78866	0.999919	Tpr	protein_coding
ENSMUSG00000006010.14	253.457	-0.0547186	0.144262	-0.379299	0.704466	0.999919	Odr4	protein_coding
ENSMUSG00000006014.16	98.1651	-0.0697412	0.165084	-0.422459	0.67269	0.999919	Prg4	protein_coding
ENSMUSG00000006019.15	138.027	-0.120617	0.171277	-0.704222	0.481295	0.999919	Dhx34	protein_coding
ENSMUSG00000006021.5	152.433	0.00488162	0.157833	0.0309289	0.975326	0.999919	Kptn	protein_coding
ENSMUSG00000006024.13	1486.87	0.0629353	0.0833285	0.755267	0.450089	0.999919	Napa	protein_coding
ENSMUSG00000006050.12	366.652	0.0826725	0.105014	0.787256	0.431132	0.999919	Sra1	protein_coding
ENSMUSG00000006057.15	1377.07	-0.0243396	0.0892035	-0.272855	0.784964	0.999919	Atp5g1	protein_coding
ENSMUSG00000006058.10	672.832	-0.027377	0.0930068	-0.294354	0.768487	0.999919	Snf8	protein_coding
ENSMUSG00000006095.12	823.859	-0.0569324	0.0861634	-0.660749	0.508773	0.999919	Tbcb	protein_coding
ENSMUSG00000006127.9	635.574	0.282582	0.108984	2.59288	0.00951763	0.762961	Inpp5k	protein_coding
ENSMUSG00000006134.4	532.53	0.12723	0.144567	0.880075	0.378819	0.999919	Crkl	protein_coding
ENSMUSG00000006154.13	3214.61	0.0151364	0.217213	0.0696844	0.944445	0.999919	Eps8l1	protein_coding
ENSMUSG00000006169.20	963.878	0.0571038	0.0858808	0.664919	0.506102	0.999919	Clint1	protein_coding
ENSMUSG00000006179.9	29.2031	-0.234539	0.296248	-0.791698	0.428537	0.999919	Prss16	protein_coding
ENSMUSG00000006191.17	114.53	-0.0953621	0.182156	-0.523519	0.600613	0.999919	Cdkal1	protein_coding
ENSMUSG00000006204.7	10.0879	1.77106	0.627202	2.82374	0.00474664	0.617227	Cdcp3	protein_coding
ENSMUSG00000006205.13	1323.3	-0.0597905	0.134944	-0.443076	0.657711	0.999919	Htra1	protein_coding
ENSMUSG00000006215.12	548.003	0.00215402	0.134647	0.0159975	0.987236	0.999919	Zbtb17	protein_coding
ENSMUSG00000006218.4	13.217	0.104456	0.461325	0.226427	0.82087	0.999919	Fam131c	protein_coding
ENSMUSG00000006219.12	46.8487	0.4133	0.218279	1.89345	0.0582982	0.999919	Fblim1	protein_coding
ENSMUSG00000006235.6	2.75136	0.687547	0.937177	0.733636	0.46317	0.999919	Epor	protein_coding
ENSMUSG00000006241.16	3.94383	-0.830236	0.854363	-0.971759	0.33117	0.999919	Ccdc159	protein_coding
ENSMUSG00000006262.15	702.437	0.0092691	0.124194	0.074634	0.940506	0.999919	Mob1b	protein_coding
ENSMUSG00000006269.7	11.3179	0.393365	0.714843	0.550281	0.582126	0.999919	Atp6v1b1	protein_coding
ENSMUSG00000006273.14	1445.93	0.0390287	0.111834	0.348988	0.727098	0.999919	Atp6v1b2	protein_coding
ENSMUSG00000006276.10	798.314	0.0304123	0.085364	0.356266	0.721641	0.999919	Eps15l1	protein_coding
ENSMUSG00000006281.8	278.313	0.0819862	0.113069	0.725099	0.468391	0.999919	Tep1	protein_coding
ENSMUSG00000006288.8	425.578	-0.0296438	0.103606	-0.28612	0.774786	0.999919	Ttc5	protein_coding
ENSMUSG00000006289.14	521.539	-0.0557389	0.127173	-0.438291	0.661175	0.999919	Osgep	protein_coding
ENSMUSG00000006299.13	2367.47	0.0300692	0.0706012	0.425902	0.670179	0.999919	Aamp	protein_coding
ENSMUSG00000006301.17	3150.15	-0.0511988	0.0923752	-0.554248	0.579409	0.999919	Tmbim1	protein_coding
ENSMUSG00000006304.14	3985.88	-0.096256	0.0710584	-1.3546	0.175544	0.999919	Arpc2	protein_coding
ENSMUSG00000006307.16	660.609	0.0895914	0.114183	0.78463	0.432671	0.999919	Kmt2b	protein_coding
ENSMUSG00000006310.10	8.32116	0.424633	0.593617	0.715332	0.474404	0.999919	Zbtb32	protein_coding
ENSMUSG00000006311.8	8.10491	0.152548	0.550077	0.277321	0.781533	0.999919	Etv2	protein_coding
ENSMUSG00000006313.5	5.3852	-0.367908	0.664855	-0.553366	0.580013	0.999919	Upk1a	protein_coding
ENSMUSG00000006315.9	725.428	0.0506334	0.0930139	0.544364	0.586191	0.999919	Tmem147	protein_coding
ENSMUSG00000006333.14	19796.3	-0.0250236	0.0738914	-0.338654	0.73487	0.999919	Rps9	protein_coding
ENSMUSG00000006335.16	225.024	-0.137527	0.123562	-1.11302	0.265701	0.999919	Tfpt	protein_coding
ENSMUSG00000006342.15	8644.64	0.152912	0.154835	0.987579	0.323359	0.999919	Susd2	protein_coding
ENSMUSG00000006344.17	34.3799	0.0307857	0.287508	0.107078	0.914727	0.999919	Ggt5	protein_coding
ENSMUSG00000006345.10	3.21422	3.69736	3.22259	1.14732	0.251248	0.999919	Ggt1	protein_coding
ENSMUSG00000006356.10	5627.4	-0.113331	0.0876476	-1.29303	0.196002	0.999919	Crip2	protein_coding
ENSMUSG00000006360.11	1011.35	0.000614895	0.127225	0.00483314	0.996144	0.999919	Crip1	protein_coding
ENSMUSG00000006362.16	28.8909	0.329329	0.336974	0.977311	0.328415	0.999919	Cbfa2t3	protein_coding
ENSMUSG00000006369.14	115.464	0.00137947	0.227224	0.00607097	0.995156	0.999919	Fbln1	protein_coding
ENSMUSG00000006373.10	1680.61	0.0784346	0.0883523	0.887749	0.374676	0.999919	Pgrmc1	protein_coding
ENSMUSG00000006378.15	927.43	-0.0031909	0.116211	-0.0274578	0.978095	0.999919	Gcat	protein_coding
ENSMUSG00000006386.15	4.24894	1.60647	0.865436	1.85626	0.0634166	0.999919	Tek	protein_coding
ENSMUSG00000006390.15	6100.76	-0.0115453	0.213711	-0.0540228	0.956917	0.999919	Elovl1	protein_coding
ENSMUSG00000006392.16	578.017	-0.0640819	0.123072	-0.520685	0.602586	0.999919	Med8	protein_coding
ENSMUSG00000006395.16	303.053	-0.103825	0.107836	-0.962807	0.335644	0.999919	Hyi	polymorphic_pseudogene
ENSMUSG00000006398.15	165.933	-0.102828	0.213131	-0.482466	0.629475	0.999919	Cdc20	protein_coding
ENSMUSG00000006411.12	4355.94	0.108253	0.142957	0.757241	0.448906	0.999919	Nectin4	protein_coding
ENSMUSG00000006412.10	629.472	-0.0321893	0.0919108	-0.350223	0.726171	0.999919	Pfdn2	protein_coding
ENSMUSG00000006418.17	562.177	0.141873	0.12067	1.17571	0.239711	0.999919	Rnf114	protein_coding
ENSMUSG00000006423.15	404.466	0.0223523	0.0969371	0.230585	0.817637	0.999919	C330007P06Rik	protein_coding
ENSMUSG00000006435.16	7.74421	0.660809	0.605023	1.0922	0.274743	0.999919	Neurl1a	protein_coding
ENSMUSG00000006442.10	583.394	-0.278777	0.195405	-1.42667	0.153676	0.999919	Srm	protein_coding
ENSMUSG00000006445.3	1507.68	-0.153014	0.180911	-0.845797	0.397666	0.999919	Epha2	protein_coding
ENSMUSG00000006456.10	370.065	-0.178031	0.16939	-1.05101	0.293253	0.999919	Rbm14	protein_coding
ENSMUSG00000006457.4	6.96277	0.727132	0.628366	1.15718	0.247199	0.999919	Actn3	protein_coding
ENSMUSG00000006462.6	18.4797	0.180427	0.419356	0.430248	0.667015	0.999919	A530013C23Rik	lincRNA
ENSMUSG00000006463.13	37.3737	-0.00674074	0.316779	-0.021279	0.983023	0.999919	Zdhhc24	protein_coding
ENSMUSG00000006464.9	39.6193	-0.429972	0.3616	-1.18908	0.234408	0.999919	Bbs1	protein_coding
ENSMUSG00000006471.18	1378	0.0843995	0.104468	0.807902	0.419147	0.999919	Ndor1	protein_coding
ENSMUSG00000006476.19	147.554	0.0910786	0.139282	0.653915	0.513167	0.999919	Nsmf	protein_coding
ENSMUSG00000006494.11	780.952	0.0470789	0.0853951	0.551306	0.581424	0.999919	Pdk1	protein_coding
ENSMUSG00000006498.16	2900.35	-0.0766669	0.0799694	-0.958703	0.337708	0.999919	Ptbp1	protein_coding
ENSMUSG00000006517.5	603.951	-0.106391	0.156694	-0.678974	0.497155	0.999919	Mvd	protein_coding
ENSMUSG00000006519.11	65.8836	0.0929935	0.270177	0.344195	0.7307	0.999919	Cyba	protein_coding
ENSMUSG00000006526.13	226.81	0.162725	0.119923	1.35691	0.17481	0.999919	Stimate	protein_coding
ENSMUSG00000006527.16	159.719	0.0794218	0.162077	0.490025	0.624116	0.999919	Sfmbt1	protein_coding
ENSMUSG00000006538.12	0.97755	-1.22345	1.58755	-0.770654	0.440912	NA	Ihh	protein_coding
ENSMUSG00000006542.13	4.07332	0.283449	0.88074	0.32183	0.747581	0.999919	Prkag3	protein_coding
ENSMUSG00000006567.11	1.16558	1.72694	1.63988	1.05309	0.292301	NA	Atp7b	protein_coding
ENSMUSG00000006570.3	3.3859	-0.197654	0.856799	-0.230689	0.817556	0.999919	Defb2	protein_coding
ENSMUSG00000006575.14	39.1806	0.0365293	0.266404	0.13712	0.890936	0.999919	Rundc3a	protein_coding
ENSMUSG00000006576.16	36.1204	0.301514	0.319427	0.94392	0.34521	0.999919	Slc4a3	protein_coding
ENSMUSG00000006585.3	215.474	-0.429314	0.126097	-3.40463	0.00066254	0.205719	Cdt1	protein_coding
ENSMUSG00000006586.15	0.971861	0.186986	1.5888	0.11769	0.906313	NA	Runx1t1	protein_coding
ENSMUSG00000006587.6	2.12157	1.1764	1.12335	1.04723	0.294992	NA	Snai3	protein_coding
ENSMUSG00000006589.8	585.423	-0.172021	0.108353	-1.5876	0.112377	0.999919	Aprt	protein_coding
ENSMUSG00000006599.13	613.011	-0.0486315	0.104121	-0.467069	0.640451	0.999919	Gtf2h1	protein_coding
ENSMUSG00000006611.15	58.994	0.0304551	0.241959	0.125869	0.899836	0.999919	Hfe	protein_coding
ENSMUSG00000006638.15	73.1409	-0.0472749	0.193937	-0.243764	0.807414	0.999919	Abhd1	polymorphic_pseudogene
ENSMUSG00000006641.12	127.249	0.00257698	0.166325	0.0154936	0.987638	0.999919	Slc5a6	protein_coding
ENSMUSG00000006649.17	6778.49	0.0497493	0.0732916	0.678786	0.497273	0.999919	Nphs1	protein_coding
ENSMUSG00000006651.8	22.3284	0.137934	0.350428	0.393616	0.693865	0.999919	Aplp1	protein_coding
ENSMUSG00000006673.14	744.878	-0.0308313	0.0845837	-0.364506	0.71548	0.999919	Qrich1	protein_coding
ENSMUSG00000006675.10	5.61233	0.129041	0.649599	0.198647	0.842539	0.999919	P4htm	protein_coding
ENSMUSG00000006676.16	1651.97	0.0846634	0.0776019	1.091	0.275275	0.999919	Usp19	protein_coding
ENSMUSG00000006678.6	165.004	-0.0678571	0.147898	-0.458812	0.646369	0.999919	Pola1	protein_coding
ENSMUSG00000006699.17	4502.37	0.0257307	0.0741343	0.347082	0.72853	0.999919	Cdc42	protein_coding
ENSMUSG00000006705.13	303.801	-0.0431337	0.149735	-0.288066	0.773296	0.999919	Pknox1	protein_coding
ENSMUSG00000006715.11	105.644	-0.278436	0.216023	-1.28892	0.197427	0.999919	Gmnn	protein_coding
ENSMUSG00000006717.7	177.71	-0.159738	0.153877	-1.03809	0.299228	0.999919	Acot13	protein_coding
ENSMUSG00000006720.16	2.17083	0.635975	1.15479	0.550726	0.581821	0.999919	Zfp184	protein_coding
ENSMUSG00000006724.12	5.9818	-0.375513	0.608624	-0.616986	0.537244	0.999919	Cyp27b1	protein_coding
ENSMUSG00000006728.12	1823.69	-0.0884296	0.0946714	-0.934068	0.350269	0.999919	Cdk4	protein_coding
ENSMUSG00000006731.10	611.769	0.114811	0.109154	1.05183	0.292878	0.999919	B4galnt1	protein_coding
ENSMUSG00000006732.14	242.491	-0.162965	0.136907	-1.19034	0.233913	0.999919	Mettl1	protein_coding
ENSMUSG00000006736.9	571.79	-0.0431343	0.0983486	-0.438586	0.660962	0.999919	Tspan31	protein_coding
ENSMUSG00000006740.14	2965.53	-0.0584077	0.0675652	-0.864465	0.387332	0.999919	Kif5b	protein_coding
ENSMUSG00000006763.14	135.721	-0.267884	0.177947	-1.50542	0.132217	0.999919	Saal1	protein_coding
ENSMUSG00000006764.8	0.948226	1.70264	1.74976	0.973073	0.330517	NA	Tph2	protein_coding
ENSMUSG00000006777.7	4787.57	-0.0554505	0.215012	-0.257895	0.796488	0.999919	Krt23	protein_coding
ENSMUSG00000006782.16	141.851	0.0117058	0.144888	0.080792	0.935607	0.999919	Cnp	protein_coding
ENSMUSG00000006784.14	7.00829	0.339811	0.569791	0.596378	0.550923	0.999919	Ttc25	protein_coding
ENSMUSG00000006800.14	310.776	0.48446	0.192256	2.51987	0.0117397	0.812936	Sulf2	protein_coding
ENSMUSG00000006818.5	856.503	-0.0581142	0.0900068	-0.645665	0.518496	0.999919	Sod2	protein_coding
ENSMUSG00000006850.8	125.856	0.0483862	0.223206	0.216778	0.828382	0.999919	Tmco6	protein_coding
ENSMUSG00000006906.10	274.168	0.0517318	0.112837	0.458466	0.646618	0.999919	Stambp	protein_coding
ENSMUSG00000006920.14	656.777	0.13348	0.0832162	1.60401	0.108711	0.999919	Ezh1	protein_coding
ENSMUSG00000006930.15	112.386	0.347964	0.188466	1.8463	0.0648491	0.999919	Hap1	protein_coding
ENSMUSG00000006931.15	544.393	0.110622	0.120049	0.921471	0.356805	0.999919	P3h4	protein_coding
ENSMUSG00000006932.17	6331.99	0.0410956	0.0723526	0.56799	0.570042	0.999919	Ctnnb1	protein_coding
ENSMUSG00000006941.5	295.246	-0.177269	0.112446	-1.57649	0.114913	0.999919	Eif1b	protein_coding
ENSMUSG00000006958.14	1.83649	0.734503	1.1632	0.631451	0.527746	NA	Chrd	protein_coding
ENSMUSG00000006998.16	2875.35	0.000735337	0.087344	0.00841886	0.993283	0.999919	Psmd2	protein_coding
ENSMUSG00000007021.5	1.81388	-0.496501	1.14111	-0.435105	0.663486	NA	Syngr3	protein_coding
ENSMUSG00000007029.16	798.318	-0.0410844	0.101774	-0.403681	0.686447	0.999919	Vars	protein_coding
ENSMUSG00000007030.8	21.035	0.0542011	0.318021	0.170432	0.86467	0.999919	Vwa7	protein_coding
ENSMUSG00000007033.4	269.597	0.194923	0.12036	1.61951	0.105339	0.999919	Hspa1l	protein_coding
ENSMUSG00000007034.15	9.86881	0.173269	0.481761	0.359657	0.719104	0.999919	Slc44a4	protein_coding
ENSMUSG00000007035.15	15.1373	-0.0432628	0.40118	-0.107839	0.914124	0.999919	Msh5	protein_coding
ENSMUSG00000007036.15	671.254	0.156106	0.103705	1.50529	0.13225	0.999919	Abhd16a	protein_coding
ENSMUSG00000007038.5	129.041	0.0991172	0.158776	0.624258	0.532458	0.999919	Neu1	protein_coding
ENSMUSG00000007039.12	94.1828	0.363484	0.243374	1.49352	0.135301	0.999919	Ddah2	protein_coding
ENSMUSG00000007041.9	4650.42	-0.142112	0.0905949	-1.56865	0.11673	0.999919	Clic1	protein_coding
ENSMUSG00000007050.17	201.489	-0.177904	0.156823	-1.13443	0.256614	0.999919	Lsm2	protein_coding
ENSMUSG00000007080.14	56.3646	-0.753291	0.267352	-2.8176	0.00483839	0.618098	Pole	protein_coding
ENSMUSG00000007097.14	22.3635	0.303591	0.3843	0.789984	0.429537	0.999919	Atp1a2	protein_coding
ENSMUSG00000007122.11	1.97307	0.715087	1.18214	0.604911	0.545238	NA	Casq1	protein_coding
ENSMUSG00000007207.10	41.0267	0.119662	0.242858	0.492724	0.622208	0.999919	Stx1a	protein_coding
ENSMUSG00000007216.6	27.6324	-0.00939921	0.329987	-0.0284836	0.977276	0.999919	Zfp775	protein_coding
ENSMUSG00000007279.14	75.4827	0.121675	0.275244	0.44206	0.658446	0.999919	Scube2	protein_coding
ENSMUSG00000007338.10	174.367	-0.0927346	0.145613	-0.636854	0.52422	0.999919	Mrpl49	protein_coding
ENSMUSG00000007379.15	862.598	0.0059634	0.190265	0.0313426	0.974996	0.999919	Dennd2c	protein_coding
ENSMUSG00000007411.16	978.9	-0.0115994	0.117813	-0.0984557	0.92157	0.999919	Mark3	protein_coding
ENSMUSG00000007415.15	437.633	0.0141814	0.0940052	0.150858	0.880088	0.999919	Gatad1	protein_coding
ENSMUSG00000007440.10	0.77737	-2.23803	1.82491	-1.22637	0.220058	NA	Pcdha11	protein_coding
ENSMUSG00000007458.14	1107.22	0.00938631	0.0902223	0.104035	0.917141	0.999919	M6pr	protein_coding
ENSMUSG00000007476.18	340.928	0.0890553	0.131435	0.677563	0.498049	0.999919	Lrrc8a	protein_coding
ENSMUSG00000007480.5	119.579	0.369414	0.274361	1.34645	0.178156	0.999919	Mc5r	protein_coding
ENSMUSG00000007564.15	3266.93	-0.0580131	0.0850839	-0.681834	0.495344	0.999919	Ppp2r1a	protein_coding
ENSMUSG00000007570.16	297.848	0.189058	0.107886	1.75239	0.0797071	0.999919	Fance	protein_coding
ENSMUSG00000007589.9	282.374	0.00834068	0.136802	0.060969	0.951384	0.999919	Tinf2	protein_coding
ENSMUSG00000007591.15	11.4818	0.244722	0.452781	0.540487	0.588861	0.999919	Tssk4	protein_coding
ENSMUSG00000007603.9	315.148	-0.0517416	0.102626	-0.504178	0.614137	0.999919	Dus3l	protein_coding
ENSMUSG00000007610.15	88.8462	-0.0202521	0.220253	-0.0919494	0.926738	0.999919	Gtpbp3	protein_coding
ENSMUSG00000007613.15	227.616	-0.106938	0.137746	-0.776345	0.437546	0.999919	Tgfbr1	protein_coding
ENSMUSG00000007617.18	296.83	-0.189216	0.188514	-1.00372	0.315512	0.999919	Homer1	protein_coding
ENSMUSG00000007646.13	30.9379	-0.655005	0.368467	-1.77765	0.0754616	0.999919	Rad51c	protein_coding
ENSMUSG00000007655.16	2880.01	-0.178458	0.124297	-1.43574	0.151076	0.999919	Cav1	protein_coding
ENSMUSG00000007656.13	1106.45	-0.117461	0.0833019	-1.41007	0.15852	0.999919	Arpp19	protein_coding
ENSMUSG00000007659.18	957.222	0.178378	0.130735	1.36442	0.172434	0.999919	Bcl2l1	protein_coding
ENSMUSG00000007670.10	877.704	-0.0923573	0.0935643	-0.9871	0.323593	0.999919	Khsrp	protein_coding
ENSMUSG00000007682.6	122.395	-0.404188	0.201166	-2.00922	0.0445133	0.999919	Dio2	protein_coding
ENSMUSG00000007721.6	872.401	-0.0254777	0.0967674	-0.263288	0.792328	0.999919	Ccdc124	protein_coding
ENSMUSG00000007739.10	2427.89	-0.0240832	0.0776422	-0.310181	0.756423	0.999919	Cct4	protein_coding
ENSMUSG00000007777.9	119.368	0.0907463	0.174898	0.518853	0.603863	0.999919	0610009B22Rik	protein_coding
ENSMUSG00000007783.10	45.9672	-0.103685	0.257456	-0.402729	0.687148	0.999919	Cpt1c	protein_coding
ENSMUSG00000007805.4	1.4228	1.54581	1.33596	1.15708	0.247241	NA	Twist2	protein_coding
ENSMUSG00000007812.16	503.441	0.00872163	0.163001	0.0535065	0.957328	0.999919	Zfp655	protein_coding
ENSMUSG00000007815.13	4130.24	-0.084195	0.0654919	-1.28558	0.19859	0.999919	Rhoa	protein_coding
ENSMUSG00000007817.15	1085.75	0.151194	0.112967	1.33839	0.180771	0.999919	Zmiz1	protein_coding
ENSMUSG00000007827.10	59.4946	-0.260578	0.251154	-1.03753	0.299491	0.999919	Ankrd26	protein_coding
ENSMUSG00000007833.15	429.711	-0.00309728	0.099406	-0.0311578	0.975144	0.999919	Aldh16a1	protein_coding
ENSMUSG00000007836.6	3476.99	-0.110053	0.0762964	-1.44245	0.149176	0.999919	Hnrnpa0	protein_coding
ENSMUSG00000007837.11	555.446	0.150361	0.133421	1.12696	0.259759	0.999919	Prrg2	protein_coding
ENSMUSG00000007850.16	2776.66	-0.110978	0.0967368	-1.14722	0.251292	0.999919	Hnrnph1	protein_coding
ENSMUSG00000007867.9	178.186	-0.0591191	0.16414	-0.360175	0.718717	0.999919	Ift43	protein_coding
ENSMUSG00000007872.3	743.838	-0.112376	0.223392	-0.503044	0.614933	0.999919	Id3	protein_coding
ENSMUSG00000007877.2	3.1513	2.43758	0.987317	2.46889	0.0135532	0.825791	Tcap	protein_coding
ENSMUSG00000007880.16	1116.31	-0.0105551	0.0878152	-0.120197	0.904327	0.999919	Arid1a	protein_coding
ENSMUSG00000007888.15	440.046	-0.136235	0.173334	-0.785967	0.431887	0.999919	Crlf1	protein_coding
ENSMUSG00000007891.16	8390.25	0.221484	0.144944	1.52806	0.126496	0.999919	Ctsd	protein_coding
ENSMUSG00000007892.8	33614.3	0.0327602	0.0564426	0.580417	0.561634	0.999919	Rplp1	protein_coding
ENSMUSG00000007908.14	11.583	0.14124	0.49652	0.28446	0.776058	0.999919	Hmgcll1	protein_coding
ENSMUSG00000007944.8	13.906	0.477709	0.525138	0.909683	0.36299	0.999919	Ttc9b	protein_coding
ENSMUSG00000007946.11	4.90312	0.328451	0.765226	0.429221	0.667762	0.999919	Phox2a	protein_coding
ENSMUSG00000007950.9	165.267	0.0271935	0.188232	0.144467	0.885131	0.999919	Abhd8	protein_coding
ENSMUSG00000007987.12	89.272	-0.113324	0.229618	-0.493533	0.621636	0.999919	Ift22	protein_coding
ENSMUSG00000007989.7	192.059	0.330915	0.156988	2.10789	0.0350403	0.999919	Fzd3	protein_coding
ENSMUSG00000008028.15	2.4266	-1.03007	0.994648	-1.03561	0.300382	0.999919	1700008O03Rik	protein_coding
ENSMUSG00000008035.12	1625.6	0.0194308	0.162464	0.119601	0.904799	0.999919	Mid1ip1	protein_coding
ENSMUSG00000008036.11	1268.42	-0.0533452	0.0883207	-0.603995	0.545847	0.999919	Ap2s1	protein_coding
ENSMUSG00000008090.14	24.3111	0.0981992	0.313623	0.313113	0.754195	0.999919	Fgfrl1	protein_coding
ENSMUSG00000008129.14	6.0826	-0.120735	0.779125	-0.154962	0.876851	0.999919	4930432K21Rik	protein_coding
ENSMUSG00000008136.14	7.25131	-0.234465	0.53676	-0.436815	0.662246	0.999919	Fhl2	protein_coding
ENSMUSG00000008140.18	1290.73	0.0795585	0.073648	1.08025	0.280029	0.999919	Emc10	protein_coding
ENSMUSG00000008153.12	172.324	0.445048	0.245561	1.81237	0.0699293	0.999919	Clstn3	protein_coding
ENSMUSG00000008167.14	332.286	0.0113714	0.11646	0.0976426	0.922216	0.999919	Fbxw9	protein_coding
ENSMUSG00000008193.13	3.14951	0.890738	0.975805	0.912824	0.361335	0.999919	Spib	protein_coding
ENSMUSG00000008200.15	765.269	0.0126454	0.119157	0.106124	0.915484	0.999919	Fnbp4	protein_coding
ENSMUSG00000008206.16	1816.18	0.14596	0.16696	0.874222	0.381997	0.999919	Cers4	protein_coding
ENSMUSG00000008226.14	158.264	0.110829	0.195452	0.567037	0.570689	0.999919	Scrn3	protein_coding
ENSMUSG00000008301.11	387.308	-0.0887164	0.115783	-0.766229	0.44354	0.999919	Phax	protein_coding
ENSMUSG00000008305.18	176.624	-0.0447816	0.154232	-0.290353	0.771546	0.999919	Tle1	protein_coding
ENSMUSG00000008307.11	23.7191	-0.444713	0.318656	-1.39559	0.162838	0.999919	1700109H08Rik	protein_coding
ENSMUSG00000008318.10	16.217	0.438617	0.421249	1.04123	0.297769	0.999919	Relt	protein_coding
ENSMUSG00000008333.12	422.78	-0.237379	0.110269	-2.15273	0.0313397	0.999919	Snrpb2	protein_coding
ENSMUSG00000008348.9	31931	-0.101891	0.107629	-0.94668	0.343802	0.999919	Ubc	protein_coding
ENSMUSG00000008373.16	436.098	-0.111174	0.127654	-0.870898	0.38381	0.999919	Prpf31	protein_coding
ENSMUSG00000008384.8	1050.76	0.000644602	0.116726	0.00552236	0.995594	0.999919	Sertad1	protein_coding
ENSMUSG00000008393.9	1167.03	-0.00570137	0.0868075	-0.0656783	0.947634	0.999919	Carhsp1	protein_coding
ENSMUSG00000008398.16	55.1036	0.101669	0.24628	0.41282	0.679738	0.999919	Elk3	protein_coding
ENSMUSG00000008429.8	529.7	0.0796916	0.101094	0.788291	0.430526	0.999919	Herpud2	protein_coding
ENSMUSG00000008435.15	383.625	0.0698921	0.133311	0.52428	0.600084	0.999919	Rdh13	protein_coding
ENSMUSG00000008438.3	1.70444	0.965139	1.33882	0.720888	0.470978	NA	Adam21	protein_coding
ENSMUSG00000008450.8	415.655	-0.109086	0.109131	-0.999586	0.317511	0.999919	Nutf2	protein_coding
ENSMUSG00000008461.6	562.316	0.0735334	0.149471	0.491957	0.62275	0.999919	Fut1	protein_coding
ENSMUSG00000008475.13	2883.96	-0.0307369	0.0845879	-0.363373	0.716327	0.999919	Arpc5	protein_coding
ENSMUSG00000008496.19	7.80353	0.370803	0.533685	0.694797	0.487182	0.999919	Pou2f2	protein_coding
ENSMUSG00000008540.11	1030.67	0.147101	0.149947	0.981018	0.326584	0.999919	Mgst1	protein_coding
ENSMUSG00000008575.17	3964.99	-0.033916	0.102222	-0.331788	0.740049	0.999919	Nfib	protein_coding
ENSMUSG00000008601.12	3043.14	0.0123297	0.0981828	0.125579	0.900065	0.999919	Rab25	protein_coding
ENSMUSG00000008604.11	931.22	-0.100047	0.11199	-0.893359	0.371665	0.999919	Ubqln4	protein_coding
ENSMUSG00000008658.16	21.9864	-0.116691	0.345382	-0.337861	0.735468	0.999919	Rbfox1	protein_coding
ENSMUSG00000008668.15	12996.3	-0.0659175	0.0535518	-1.23091	0.218357	0.999919	Rps18	protein_coding
ENSMUSG00000008682.13	9302.37	-0.0783669	0.0523683	-1.49646	0.134535	0.999919	Rpl10	protein_coding
ENSMUSG00000008683.16	5891.72	-0.0980092	0.0685043	-1.4307	0.152516	0.999919	Rps15a	protein_coding
ENSMUSG00000008690.15	2756.21	-0.0304537	0.0682398	-0.446275	0.655399	0.999919	Ncaph2	protein_coding
ENSMUSG00000008730.17	1262.03	0.03902	0.103715	0.376225	0.70675	0.999919	Hipk1	protein_coding
ENSMUSG00000008734.9	58.6627	0.221656	0.427649	0.518312	0.60424	0.999919	Gprc5b	protein_coding
ENSMUSG00000008763.16	882.624	0.0913092	0.112732	0.80997	0.417958	0.999919	Man1a2	protein_coding
ENSMUSG00000008822.15	92.0475	0.192533	0.215081	0.895162	0.3707	0.999919	Acyp1	protein_coding
ENSMUSG00000008845.9	12.4381	0.229664	0.705286	0.325633	0.744702	0.999919	Cd163	protein_coding
ENSMUSG00000008855.17	2488.81	0.0748471	0.109357	0.684431	0.493703	0.999919	Hdac5	protein_coding
ENSMUSG00000008859.8	922.017	-0.0449942	0.0799682	-0.562651	0.573673	0.999919	Rala	protein_coding
ENSMUSG00000008892.12	566.835	-0.0406914	0.100682	-0.404159	0.686096	0.999919	Vdac3	protein_coding
ENSMUSG00000008958.14	492.574	-0.0336758	0.113299	-0.297229	0.766292	0.999919	Vps72	protein_coding
ENSMUSG00000008976.16	599.619	0.0178525	0.0951093	0.187705	0.851108	0.999919	Gabpa	protein_coding
ENSMUSG00000008999.7	426.217	0.0196238	0.206365	0.0950925	0.924241	0.999919	Bmp7	protein_coding
ENSMUSG00000009013.5	5719.97	-0.0128367	0.112705	-0.113896	0.90932	0.999919	Dynll1	protein_coding
ENSMUSG00000009030.14	599.54	-0.0444517	0.0981871	-0.452724	0.650747	0.999919	Pdcl	protein_coding
ENSMUSG00000009035.15	280.156	0.00944965	0.163992	0.0576227	0.954049	0.999919	Tmem184b	protein_coding
ENSMUSG00000009073.16	1052.01	0.0100332	0.0974424	0.102965	0.91799	0.999919	Nf2	protein_coding
ENSMUSG00000009075.2	76.3797	0.0175055	0.192898	0.0907504	0.927691	0.999919	Cabp7	protein_coding
ENSMUSG00000009076.10	152.206	0.0228188	0.1479	0.154285	0.877385	0.999919	Zmat5	protein_coding
ENSMUSG00000009079.16	2636.4	-0.0186335	0.0823175	-0.226361	0.82092	0.999919	Ewsr1	protein_coding
ENSMUSG00000009090.17	1933.42	0.0547352	0.0885617	0.618046	0.536545	0.999919	Ap1b1	protein_coding
ENSMUSG00000009092.5	5.67013	0.137871	0.657996	0.209532	0.834033	0.999919	Derl3	protein_coding
ENSMUSG00000009097.10	127.288	0.45615	0.274637	1.66092	0.0967287	0.999919	Tbx1	protein_coding
ENSMUSG00000009108.15	1.51893	1.85801	1.58672	1.17098	0.241607	NA	Gnat2	protein_coding
ENSMUSG00000009112.4	1146.53	0.148521	0.10878	1.36534	0.172147	0.999919	Bcl2l13	protein_coding
ENSMUSG00000009114.17	3.32149	-0.150227	0.887836	-0.169206	0.865635	0.999919	2610028H24Rik	protein_coding
ENSMUSG00000009115.5	1.45363	-2.17228	1.40963	-1.54102	0.123312	NA	Spatc1l	protein_coding
ENSMUSG00000009145.6	23.9276	-0.447263	0.347884	-1.28567	0.198558	0.999919	Dqx1	protein_coding
ENSMUSG00000009185.2	15.2646	1.62219	0.688152	2.35731	0.0184079	0.924778	Ccl8	protein_coding
ENSMUSG00000009207.15	202.164	-0.107557	0.143236	-0.750904	0.452711	0.999919	Lnpk	protein_coding
ENSMUSG00000009246.14	1.87245	1.2108	1.09523	1.10551	0.268937	NA	Trpm5	protein_coding
ENSMUSG00000009248.6	205.159	-0.0447605	0.142713	-0.313639	0.753796	0.999919	Ascl2	protein_coding
ENSMUSG00000009281.6	221.514	0.0789811	0.157777	0.500587	0.616661	0.999919	Rarres2	protein_coding
ENSMUSG00000009291.13	764.18	0.0183501	0.0803522	0.228371	0.819358	0.999919	Pttg1ip	protein_coding
ENSMUSG00000009292.18	2.74284	-0.512244	0.865901	-0.591574	0.554136	0.999919	Trpm2	protein_coding
ENSMUSG00000009293.17	1140.42	0.0589215	0.0895385	0.658058	0.510501	0.999919	Ube2g2	protein_coding
ENSMUSG00000009356.12	8.18179	0.954626	0.56486	1.69002	0.0910239	0.999919	Lpo	protein_coding
ENSMUSG00000009376.15	633.793	-0.0720062	0.12869	-0.559533	0.575798	0.999919	Met	protein_coding
ENSMUSG00000009378.4	1.37252	-0.362345	1.31453	-0.275646	0.78282	NA	Slc16a12	protein_coding
ENSMUSG00000009394.13	9.70301	0.20495	0.695777	0.294563	0.768328	0.999919	Syn2	protein_coding
ENSMUSG00000009406.13	151.643	0.0800458	0.15013	0.533175	0.593912	0.999919	Elk1	protein_coding
ENSMUSG00000009418.16	75.3871	0.179582	0.237396	0.756463	0.449372	0.999919	Nav1	protein_coding
ENSMUSG00000009470.17	1079.63	-0.0228604	0.143163	-0.159681	0.873132	0.999919	Tnpo1	protein_coding
ENSMUSG00000009535.13	454.642	-0.0998185	0.101583	-0.982631	0.325789	0.999919	Rnmt	protein_coding
ENSMUSG00000009545.14	1.11487	-0.671844	1.58859	-0.422919	0.672354	NA	Kcnq1	protein_coding
ENSMUSG00000009549.14	832.974	-0.0273121	0.0957163	-0.285344	0.775381	0.999919	Srp14	protein_coding
ENSMUSG00000009551.2	0.888151	-0.120335	2.09261	-0.0575046	0.954143	NA	6330409D20Rik	protein_coding
ENSMUSG00000009555.16	1196.43	-0.0264574	0.107867	-0.245277	0.806242	0.999919	Cdk9	protein_coding
ENSMUSG00000009563.16	335.691	-0.0579225	0.118513	-0.488745	0.625022	0.999919	Tor2a	protein_coding
ENSMUSG00000009566.12	469.155	-0.172507	0.129158	-1.33562	0.181672	0.999919	Fpgs	protein_coding
ENSMUSG00000009569.14	328.836	0.140576	0.117559	1.19579	0.231778	0.999919	Mrtfb	protein_coding
ENSMUSG00000009575.14	479.376	-0.176388	0.169564	-1.04024	0.298228	0.999919	Cbx5	protein_coding
ENSMUSG00000009585.18	103.507	0.159748	0.159872	0.999224	0.317686	0.999919	Apobec3	protein_coding
ENSMUSG00000009614.16	54.9291	-0.0763541	0.329437	-0.231772	0.816715	0.999919	Sardh	protein_coding
ENSMUSG00000009621.18	202.084	0.169057	0.222437	0.760021	0.447242	0.999919	Vav2	protein_coding
ENSMUSG00000009628.14	4.21921	-0.79087	0.712055	-1.11069	0.266704	0.999919	Tex15	protein_coding
ENSMUSG00000009630.10	1008.48	-0.00699086	0.108883	-0.0642049	0.948807	0.999919	Ppp2cb	protein_coding
ENSMUSG00000009633.3	3.24656	0.599884	0.999733	0.600044	0.548477	0.999919	G0s2	protein_coding
ENSMUSG00000009640.11	217.233	-0.0234056	0.119662	-0.195597	0.844926	0.999919	Dmap1	protein_coding
ENSMUSG00000009647.13	510.492	0.0551238	0.117427	0.46943	0.638762	0.999919	Mcu	protein_coding
ENSMUSG00000009681.10	728.229	0.0373738	0.13497	0.276905	0.781853	0.999919	Bcr	protein_coding
ENSMUSG00000009687.14	763.811	0.0841566	0.111736	0.753177	0.451344	0.999919	Fxyd5	protein_coding
ENSMUSG00000009731.4	1.21918	-1.01245	1.39224	-0.727208	0.467099	NA	Kcnd1	protein_coding
ENSMUSG00000009733.9	112.42	0.185603	0.192697	0.963185	0.335455	0.999919	Tfcp2	protein_coding
ENSMUSG00000009739.17	200.289	0.0856949	0.154851	0.553402	0.579988	0.999919	Pou6f1	protein_coding
ENSMUSG00000009741.15	1295.35	-0.15168	0.115875	-1.309	0.190536	0.999919	Ubp1	protein_coding
ENSMUSG00000009772.15	274.967	-0.198653	0.155474	-1.27772	0.201347	0.999919	Nuak2	protein_coding
ENSMUSG00000009828.15	105.814	-0.0553558	0.215254	-0.257166	0.797051	0.999919	Cilk1	protein_coding
ENSMUSG00000009863.14	616.651	-0.100291	0.100498	-0.99794	0.318309	0.999919	Sdhb	protein_coding
ENSMUSG00000009876.13	0.860021	0.731723	2.0564	0.355828	0.721969	NA	Cox4i2	protein_coding
ENSMUSG00000009894.15	179.947	0.00588358	0.200036	0.0294126	0.976536	0.999919	Snap47	protein_coding
ENSMUSG00000009900.7	109.3	-0.0514601	0.264085	-0.194862	0.845501	0.999919	Wnt3a	protein_coding
ENSMUSG00000009905.5	723.324	0.140938	0.141745	0.994309	0.320072	0.999919	Kdsr	protein_coding
ENSMUSG00000009907.17	1638.85	-0.0158241	0.0726747	-0.217738	0.827633	0.999919	Vps4b	protein_coding
ENSMUSG00000009927.9	7382.92	-0.115713	0.0702274	-1.6477	0.0994151	0.999919	Rps25	protein_coding
ENSMUSG00000009995.17	613.428	-0.0216089	0.0985911	-0.219177	0.826512	0.999919	Taz	protein_coding
ENSMUSG00000010021.13	1.51672	1.43204	1.57873	0.907088	0.36436	NA	Kif19a	protein_coding
ENSMUSG00000010025.19	508.077	0.132224	0.0856776	1.54327	0.122765	0.999919	Aldh3a2	protein_coding
ENSMUSG00000010044.12	2.74411	-0.863195	0.899827	-0.95929	0.337412	0.999919	Zmynd10	protein_coding
ENSMUSG00000010045.2	590.25	0.112234	0.0927068	1.21063	0.226036	0.999919	Tmem115	protein_coding
ENSMUSG00000010047.12	439.506	0.073204	0.154915	0.472542	0.63654	0.999919	Hyal2	protein_coding
ENSMUSG00000010048.10	448.302	-0.269715	0.131897	-2.0449	0.0408651	0.999919	Ifrd2	protein_coding
ENSMUSG00000010051.15	256.075	-0.0929175	0.166972	-0.556484	0.57788	0.999919	Hyal1	protein_coding
ENSMUSG00000010054.4	249.887	-0.0225363	0.126705	-0.177865	0.858829	0.999919	Tusc2	protein_coding
ENSMUSG00000010057.8	266.713	0.0177627	0.147112	0.120743	0.903895	0.999919	Nprl2	protein_coding
ENSMUSG00000010064.15	162.037	-0.15985	0.26242	-0.609138	0.542433	0.999919	Slc38a3	protein_coding
ENSMUSG00000010066.15	81.8475	0.0680074	0.261306	0.260259	0.794664	0.999919	Cacna2d2	protein_coding
ENSMUSG00000010067.13	618.032	-0.108962	0.155546	-0.700512	0.483608	0.999919	Rassf1	protein_coding
ENSMUSG00000010080.15	1529.58	-0.0192363	0.186197	-0.103312	0.917715	0.999919	Epn3	protein_coding
ENSMUSG00000010086.17	3.40728	-0.313518	0.943951	-0.332134	0.739788	0.999919	Rnf112	protein_coding
ENSMUSG00000010095.13	1851.63	-0.0697117	0.0833551	-0.836322	0.402974	0.999919	Slc3a2	protein_coding
ENSMUSG00000010097.15	1291.04	0.00506239	0.0963249	0.0525554	0.958086	0.999919	Nxf1	protein_coding
ENSMUSG00000010110.17	852.865	0.0766303	0.0934758	0.819788	0.412337	0.999919	Stx5a	protein_coding
ENSMUSG00000010122.14	2.90086	-0.602711	0.891949	-0.675724	0.499216	0.999919	Slc47a1	protein_coding
ENSMUSG00000010142.12	54.649	0.139823	0.210058	0.665641	0.50564	0.999919	Tnfrsf13b	protein_coding
ENSMUSG00000010154.7	20.0251	0.673625	0.364112	1.85005	0.0643065	0.999919	Spire2	protein_coding
ENSMUSG00000010175.13	2.53846	1.47407	0.966537	1.52511	0.127232	0.999919	Prox1	protein_coding
ENSMUSG00000010205.11	467.437	-0.161994	0.096772	-1.67398	0.0941351	0.999919	Raver1	protein_coding
ENSMUSG00000010277.7	1646.31	0.0872499	0.075792	1.15117	0.24966	0.999919	2610507B11Rik	protein_coding
ENSMUSG00000010290.7	246.082	0.136322	0.116411	1.17104	0.241582	0.999919	AI597479	protein_coding
ENSMUSG00000010307.7	240.274	0.490759	0.247748	1.98088	0.0476044	0.999919	Tmem86a	protein_coding
ENSMUSG00000010311.15	7.99214	0.412959	0.537931	0.76768	0.442677	0.999919	Optc	protein_coding
ENSMUSG00000010342.16	1.09244	-0.419603	1.52442	-0.275255	0.78312	NA	Tex14	protein_coding
ENSMUSG00000010358.13	321.643	-0.0210275	0.132964	-0.158144	0.874343	0.999919	Ifi35	protein_coding
ENSMUSG00000010362.9	288.259	-0.0538006	0.104517	-0.514753	0.606725	0.999919	Rdm1	protein_coding
ENSMUSG00000010376.15	1146.13	0.0225329	0.091194	0.247087	0.804841	0.999919	Nedd8	protein_coding
ENSMUSG00000010392.8	573.782	0.0433115	0.0879413	0.492504	0.622363	0.999919	Gosr1	protein_coding
ENSMUSG00000010406.12	624.486	-0.15251	0.0940184	-1.62213	0.104775	0.999919	Mrpl52	protein_coding
ENSMUSG00000010453.12	544.175	0.00974396	0.131276	0.0742248	0.940831	0.999919	Kansl3	protein_coding
ENSMUSG00000010492.10	66.4581	0.152487	0.195897	0.778405	0.43633	0.999919	Uckl1os	antisense
ENSMUSG00000010517.7	948.718	0.0356451	0.0759316	0.469436	0.638758	0.999919	Faf1	protein_coding
ENSMUSG00000010529.6	1.42728	1.67348	1.60292	1.04402	0.296477	NA	Gm266	protein_coding
ENSMUSG00000010538.14	15.8529	-0.586861	0.384807	-1.52508	0.127239	0.999919	Tsacc	protein_coding
ENSMUSG00000010554.14	374.03	-0.00202752	0.122746	-0.0165181	0.986821	0.999919	Mettl16	protein_coding
ENSMUSG00000010601.14	97.9291	-0.0755842	0.191422	-0.394857	0.692949	0.999919	Apol7a	protein_coding
ENSMUSG00000010607.8	228.345	-0.046075	0.145592	-0.316466	0.751649	0.999919	Pigyl	protein_coding
ENSMUSG00000010608.15	2453.28	-0.109342	0.107457	-1.01754	0.308895	0.999919	Rbm25	protein_coding
ENSMUSG00000010609.15	93.0917	-0.0703115	0.221932	-0.316815	0.751384	0.999919	Psen2	protein_coding
ENSMUSG00000010651.4	659.706	0.141112	0.146836	0.96102	0.336542	0.999919	Acaa1b	protein_coding
ENSMUSG00000010660.3	733.723	-0.00266463	0.166074	-0.0160448	0.987199	0.999919	Plcd1	protein_coding
ENSMUSG00000010663.5	220.112	0.302441	0.169765	1.78153	0.0748266	0.999919	Fads1	protein_coding
ENSMUSG00000010721.15	137.901	0.203095	0.146154	1.38959	0.164653	0.999919	Lmbr1	protein_coding
ENSMUSG00000010751.15	60.9819	-0.447675	0.207519	-2.15727	0.0309844	0.999919	Tnfrsf22	protein_coding
ENSMUSG00000010755.17	494.98	-0.110452	0.161787	-0.682698	0.494798	0.999919	Cars	protein_coding
ENSMUSG00000010760.5	8.00216	0.228186	0.729118	0.312962	0.754309	0.999919	Phlda2	protein_coding
ENSMUSG00000010797.6	1.42242	0.703712	1.33624	0.526636	0.598446	NA	Wnt2	protein_coding
ENSMUSG00000010825.17	47.9148	0.216775	0.284182	0.762802	0.445582	0.999919	Grid2ip	protein_coding
ENSMUSG00000010830.8	20.4161	0.475683	0.340861	1.39554	0.162855	0.999919	Kdelr3	protein_coding
ENSMUSG00000010911.12	44.9364	0.337514	0.241385	1.39824	0.162041	0.999919	Apip	protein_coding
ENSMUSG00000010914.10	180.934	-0.106528	0.171435	-0.621388	0.534345	0.999919	Pdhx	protein_coding
ENSMUSG00000010936.11	275.425	0.061247	0.149825	0.408791	0.682693	0.999919	Vac14	protein_coding
ENSMUSG00000011008.13	24.7057	0.0921992	0.345234	0.267063	0.789421	0.999919	Mcoln2	protein_coding
ENSMUSG00000011034.6	204.8	0.138618	0.262621	0.527826	0.59762	0.999919	Slc5a1	protein_coding
ENSMUSG00000011096.17	976.823	0.0562347	0.0827807	0.679322	0.496934	0.999919	Akt1s1	protein_coding
ENSMUSG00000011114.18	1127.38	-0.0521225	0.0749029	-0.695867	0.486512	0.999919	Tbrg1	protein_coding
ENSMUSG00000011118.4	134.129	0.39503	0.240478	1.64269	0.100448	0.999919	Panx3	protein_coding
ENSMUSG00000011148.14	20.5793	0.20719	0.378649	0.547182	0.584254	0.999919	Adssl1	protein_coding
ENSMUSG00000011158.8	399.851	-0.0471008	0.119276	-0.394891	0.692924	0.999919	Brf1	protein_coding
ENSMUSG00000011179.8	1846.24	-0.263175	0.108965	-2.41521	0.0157259	0.873841	Odc1	protein_coding
ENSMUSG00000011254.16	162.134	0.0716527	0.148711	0.481825	0.62993	0.999919	Thg1l	protein_coding
ENSMUSG00000011256.16	78.8354	0.173019	0.205508	0.84191	0.399838	0.999919	Adam19	protein_coding
ENSMUSG00000011257.19	625.598	-0.0158939	0.0982287	-0.161805	0.87146	0.999919	Pabpc4	protein_coding
ENSMUSG00000011263.16	111.605	-0.299874	0.35806	-0.837498	0.402313	0.999919	Exoc3l2	protein_coding
ENSMUSG00000011267.8	172.467	0.22524	0.272575	0.826339	0.408612	0.999919	Zfp296	protein_coding
ENSMUSG00000011305.11	3.44804	2.57998	1.02819	2.50925	0.0120988	0.824649	Plin5	protein_coding
ENSMUSG00000011306.7	307.07	0.125652	0.135589	0.926716	0.354074	0.999919	Sugp1	protein_coding
ENSMUSG00000011382.8	15.2541	0.0670756	0.402935	0.166468	0.867789	0.999919	Dhdh	protein_coding
ENSMUSG00000011427.16	102.568	-0.143857	0.333618	-0.431202	0.666322	0.999919	Zfp790	protein_coding
ENSMUSG00000011632.7	34.6671	0.162576	0.280844	0.578883	0.562668	0.999919	Pinlyp	protein_coding
ENSMUSG00000011658.16	331.445	-0.0904645	0.132631	-0.682077	0.49519	0.999919	Fuz	protein_coding
ENSMUSG00000011751.16	9.1386	0.896058	0.544435	1.64585	0.0997952	0.999919	Sptbn4	protein_coding
ENSMUSG00000011752.7	1878.05	-0.0492141	0.0899011	-0.547425	0.584086	0.999919	Pgam1	protein_coding
ENSMUSG00000011831.16	534.898	0.0790298	0.0898753	0.879328	0.379224	0.999919	Evi5	protein_coding
ENSMUSG00000011832.16	442.257	0.146276	0.148593	0.984408	0.324915	0.999919	Evi5l	protein_coding
ENSMUSG00000011837.4	189.986	0.0336494	0.13962	0.241008	0.809549	0.999919	Snapc2	protein_coding
ENSMUSG00000011877.13	715.2	0.109425	0.0927378	1.17994	0.238025	0.999919	Git1	protein_coding
ENSMUSG00000011884.13	9472.16	0.0500855	0.125236	0.399929	0.689209	0.999919	Gltp	protein_coding
ENSMUSG00000011958.17	989.649	-0.0474566	0.0761751	-0.622994	0.533289	0.999919	Bnip2	protein_coding
ENSMUSG00000011960.12	702.387	-0.0235157	0.120412	-0.195293	0.845164	0.999919	Ccnt1	protein_coding
ENSMUSG00000012017.4	8.89696	0.00715826	0.533716	0.0134121	0.989299	0.999919	Scarf2	protein_coding
ENSMUSG00000012076.8	145.202	0.051711	0.150572	0.343431	0.731274	0.999919	Brms1l	protein_coding
ENSMUSG00000012114.17	457.261	0.0279916	0.0946985	0.295586	0.767546	0.999919	Med15	protein_coding
ENSMUSG00000012117.13	511.358	-0.0227665	0.119594	-0.190366	0.849023	0.999919	Dhdds	protein_coding
ENSMUSG00000012123.17	1859.15	-0.081765	0.172265	-0.474647	0.635038	0.999919	Crybg2	protein_coding
ENSMUSG00000012126.16	887.7	-0.032577	0.0764018	-0.42639	0.669823	0.999919	Ubxn11	protein_coding
ENSMUSG00000012187.13	1.82698	1.48325	1.46657	1.01137	0.311838	NA	Mogat1	protein_coding
ENSMUSG00000012211.13	0.840698	1.27564	1.60671	0.793946	0.427227	NA	Tex22	protein_coding
ENSMUSG00000012282.2	1.08912	-1.26318	1.53822	-0.821196	0.411535	NA	Wnt8a	protein_coding
ENSMUSG00000012296.16	589.134	0.0640648	0.150795	0.424847	0.670948	0.999919	Tjap1	protein_coding
ENSMUSG00000012350.15	290.954	0.104514	0.187377	0.557774	0.576999	0.999919	Ehf	protein_coding
ENSMUSG00000012405.16	7686.92	-0.0542189	0.0617921	-0.87744	0.380248	0.999919	Rpl15	protein_coding
ENSMUSG00000012422.14	691.95	-0.011987	0.101306	-0.118325	0.90581	0.999919	Tmem167	protein_coding
ENSMUSG00000012428.9	308.57	-0.139226	0.476588	-0.29213	0.770187	0.999919	Steap4	protein_coding
ENSMUSG00000012429.9	173.757	-0.0410774	0.14389	-0.285478	0.775278	0.999919	Mplkip	protein_coding
ENSMUSG00000012443.4	115.696	-0.0568388	0.18586	-0.305815	0.759746	0.999919	Kif11	protein_coding
ENSMUSG00000012483.4	102.647	-0.0663761	0.163327	-0.406399	0.68445	0.999919	Rpa3	protein_coding
ENSMUSG00000012519.14	6.81011	-0.14505	0.613054	-0.236602	0.812965	0.999919	Mlkl	protein_coding
ENSMUSG00000012535.14	850.527	-0.0456222	0.0871943	-0.523225	0.600818	0.999919	Tnpo3	protein_coding
ENSMUSG00000012609.19	98.955	0.0715061	0.195627	0.365523	0.714721	0.999919	Ttll5	protein_coding
ENSMUSG00000012640.16	107.571	-0.278189	0.201076	-1.38351	0.16651	0.999919	Zfp715	protein_coding
ENSMUSG00000012705.16	7.25683	1.44747	0.654021	2.21318	0.0268851	0.999919	Retn	protein_coding
ENSMUSG00000012777.14	218.062	-0.243476	0.136768	-1.78021	0.075042	0.999919	Acp4	protein_coding
ENSMUSG00000012819.15	0.726399	-0.985429	2.13157	-0.462302	0.643865	NA	Cdh23	protein_coding
ENSMUSG00000012848.15	19155.2	-0.0545381	0.0693654	-0.786244	0.431725	0.999919	Rps5	protein_coding
ENSMUSG00000012889.8	0.9075	2.45288	1.98281	1.23707	0.21606	NA	Podnl1	protein_coding
ENSMUSG00000013033.16	248.75	-0.169827	0.168664	-1.0069	0.313983	0.999919	Adgrl1	protein_coding
ENSMUSG00000013076.17	2171.49	0.0837479	0.0958973	0.873308	0.382495	0.999919	Amotl1	protein_coding
ENSMUSG00000013089.15	152.219	-0.234725	0.164231	-1.42924	0.152936	0.999919	Etv5	protein_coding
ENSMUSG00000013091.5	6.10256	0.888796	0.645411	1.3771	0.168481	0.999919	Tmem190	protein_coding
ENSMUSG00000013150.15	263.935	0.00683694	0.163304	0.0418664	0.966605	0.999919	Gfod2	protein_coding
ENSMUSG00000013155.10	36.1471	-0.12121	0.265003	-0.457389	0.647391	0.999919	Enkd1	protein_coding
ENSMUSG00000013158.6	3.32078	-0.14459	0.883311	-0.163691	0.869974	0.999919	4933405L10Rik	protein_coding
ENSMUSG00000013160.7	1400.44	0.0292357	0.134934	0.216667	0.828468	0.999919	Atp6v0d1	protein_coding
ENSMUSG00000013236.17	1296.6	-0.0420162	0.150643	-0.278912	0.780312	0.999919	Ptprs	protein_coding
ENSMUSG00000013275.9	385.209	-0.0125805	0.136431	-0.0922117	0.92653	0.999919	Slc41a1	protein_coding
ENSMUSG00000013367.5	6.40779	-0.0400942	0.641619	-0.0624892	0.950173	0.999919	Iglon5	protein_coding
ENSMUSG00000013418.8	30.2334	0.888416	0.287813	3.08679	0.00202334	0.393337	B4galnt2	protein_coding
ENSMUSG00000013419.7	74.9794	0.250325	0.217873	1.14895	0.250576	0.999919	Zfp651	protein_coding
ENSMUSG00000013465.19	1039.84	0.0487184	0.0729466	0.667864	0.50422	0.999919	Nelfb	protein_coding
ENSMUSG00000013483.14	1002.05	0.0964401	0.16766	0.575211	0.565148	0.999919	Card14	protein_coding
ENSMUSG00000013495.15	331.618	-0.0190369	0.11227	-0.169564	0.865353	0.999919	Tmem175	protein_coding
ENSMUSG00000013523.13	2.28352	-0.388901	1.18633	-0.327819	0.743048	0.999919	Bcas1	protein_coding
ENSMUSG00000013539.14	116.225	0.230582	0.21853	1.05515	0.291357	0.999919	Tango2	protein_coding
ENSMUSG00000013584.5	1.64586	1.27876	1.46747	0.871403	0.383534	NA	Aldh1a2	protein_coding
ENSMUSG00000013593.12	1565.98	-0.0225035	0.0736003	-0.305753	0.759793	0.999919	Ndufs2	protein_coding
ENSMUSG00000013611.14	0.852168	0.135403	1.75069	0.0773429	0.938351	NA	Snx31	protein_coding
ENSMUSG00000013622.15	433.25	0.102043	0.0994068	1.02652	0.304646	0.999919	Atraid	protein_coding
ENSMUSG00000013629.16	338.779	-0.0700099	0.13369	-0.523674	0.600505	0.999919	Cad	protein_coding
ENSMUSG00000013643.13	1.35522	-0.510903	1.44699	-0.35308	0.724029	NA	Lypd8	protein_coding
ENSMUSG00000013646.17	638.153	0.103035	0.118474	0.869679	0.384476	0.999919	Sh3bp5l	protein_coding
ENSMUSG00000013662.6	880.653	-0.00833412	0.0837951	-0.0994584	0.920774	0.999919	Atad1	protein_coding
ENSMUSG00000013663.7	1884.03	0.0343994	0.0996501	0.345201	0.729943	0.999919	Pten	protein_coding
ENSMUSG00000013698.12	1503.98	0.186285	0.096301	1.9344	0.0530639	0.999919	Pea15a	protein_coding
ENSMUSG00000013701.13	1141.74	-0.0790136	0.0920104	-0.858746	0.390481	0.999919	Timm23	protein_coding
ENSMUSG00000013707.3	92.0929	-0.06129	0.221135	-0.277161	0.781656	0.999919	Tnfaip8l2	protein_coding
ENSMUSG00000013736.16	457.645	0.00149725	0.0893901	0.0167496	0.986636	0.999919	Trnt1	protein_coding
ENSMUSG00000013766.11	925.917	0.189883	0.134086	1.41613	0.156737	0.999919	Ly6g6e	protein_coding
ENSMUSG00000013787.15	1393.69	0.0497305	0.100396	0.495342	0.620359	0.999919	Ehmt2	protein_coding
ENSMUSG00000013822.7	574.741	0.0215078	0.098527	0.218293	0.827201	0.999919	Elof1	protein_coding
ENSMUSG00000013833.15	393.494	0.115407	0.104571	1.10362	0.269756	0.999919	Med16	protein_coding
ENSMUSG00000013846.10	33.8924	0.417933	0.365632	1.14304	0.25302	0.999919	St3gal1	protein_coding
ENSMUSG00000013858.14	2267.42	0.0263529	0.0873709	0.301621	0.762941	0.999919	Tmem259	protein_coding
ENSMUSG00000013878.18	449.55	0.0221768	0.136918	0.161972	0.871328	0.999919	Rnf170	protein_coding
ENSMUSG00000013921.15	1.93777	2.01782	1.27805	1.57882	0.114377	NA	Clip3	protein_coding
ENSMUSG00000013928.13	0.686138	0.192004	2.15674	0.0890252	0.929062	NA	Thap8	protein_coding
ENSMUSG00000013973.12	349.574	0.0648234	0.105249	0.615905	0.537957	0.999919	Dedd	protein_coding
ENSMUSG00000013997.10	602.136	0.102416	0.0853953	1.19932	0.230404	0.999919	Nit1	protein_coding
ENSMUSG00000014039.18	113.477	-0.00811836	0.160382	-0.0506189	0.959629	0.999919	Prdm15	protein_coding
ENSMUSG00000014074.17	337.477	-0.109802	0.109318	-1.00443	0.31517	0.999919	Rnf168	protein_coding
ENSMUSG00000014075.15	81.6318	-0.0477803	0.231936	-0.206007	0.836786	0.999919	Tctex1d2	protein_coding
ENSMUSG00000014077.13	2028.64	0.043521	0.139172	0.312713	0.754499	0.999919	Chp1	protein_coding
ENSMUSG00000014104.12	2.15431	-0.621284	0.994606	-0.624654	0.532198	0.999919	Sval2	protein_coding
ENSMUSG00000014158.12	296.709	0.0251776	0.162903	0.154555	0.877172	0.999919	Trpv4	protein_coding
ENSMUSG00000014164.15	8.20476	0.718466	0.578149	1.2427	0.213978	0.999919	Klhl3	protein_coding
ENSMUSG00000014177.10	367.832	-0.0255331	0.116961	-0.218304	0.827192	0.999919	Tvp23b	protein_coding
ENSMUSG00000014195.16	1093.14	0.0334759	0.0743531	0.450229	0.652545	0.999919	Dnajc7	protein_coding
ENSMUSG00000014198.15	33.9959	-0.0309821	0.268636	-0.115331	0.908183	0.999919	Zfp385c	protein_coding
ENSMUSG00000014226.10	843.792	-0.0971404	0.0840812	-1.15532	0.247961	0.999919	Cacybp	protein_coding
ENSMUSG00000014232.14	189.509	0.088604	0.148306	0.597438	0.550215	0.999919	Cluap1	protein_coding
ENSMUSG00000014243.5	37.4995	0.0953055	0.266981	0.356975	0.72111	0.999919	Zswim7	protein_coding
ENSMUSG00000014245.8	52.447	0.272377	0.243337	1.11934	0.262994	0.999919	Pigl	protein_coding
ENSMUSG00000014294.4	700.471	-0.0627521	0.101919	-0.615703	0.53809	0.999919	Ndufa2	protein_coding
ENSMUSG00000014301.13	191.299	-0.0674654	0.131732	-0.512142	0.608551	0.999919	Pam16	protein_coding
ENSMUSG00000014303.13	25.1063	-0.480921	0.304756	-1.57805	0.114553	0.999919	Glis2	protein_coding
ENSMUSG00000014313.15	1821.91	0.0230225	0.0838111	0.274695	0.783551	0.999919	Cox6c	protein_coding
ENSMUSG00000014329.14	5.97715	0.917832	0.829969	1.10586	0.268786	0.999919	Bicc1	protein_coding
ENSMUSG00000014349.7	2389.18	0.0502736	0.0692516	0.725956	0.467866	0.999919	Ube2z	protein_coding
ENSMUSG00000014353.15	531.283	0.0654053	0.0935312	0.699289	0.484372	0.999919	Tmem87b	protein_coding
ENSMUSG00000014355.10	696.751	-0.0329278	0.0928825	-0.35451	0.722957	0.999919	Anapc1	protein_coding
ENSMUSG00000014361.5	55.3423	0.378135	0.432999	0.873292	0.382504	0.999919	Mertk	protein_coding
ENSMUSG00000014402.15	909.314	0.0230097	0.117722	0.195458	0.845034	0.999919	Tsg101	protein_coding
ENSMUSG00000014418.16	329.604	0.0109964	0.109934	0.100027	0.920323	0.999919	Hps5	protein_coding
ENSMUSG00000014426.9	499.288	-0.0174206	0.148796	-0.117077	0.906799	0.999919	Map3k4	protein_coding
ENSMUSG00000014444.17	687.613	-0.0451765	0.213485	-0.211614	0.832408	0.999919	Piezo1	protein_coding
ENSMUSG00000014453.4	9.09693	1.47944	0.549521	2.69224	0.00709747	0.708445	Blk	protein_coding
ENSMUSG00000014470.4	270.889	0.0591717	0.108378	0.545973	0.585084	0.999919	Rnf166	protein_coding
ENSMUSG00000014496.8	415.653	-0.0681932	0.131624	-0.518092	0.604394	0.999919	Ankrd28	protein_coding
ENSMUSG00000014498.9	313	-0.00284735	0.117997	-0.0241307	0.980748	0.999919	Ankrd52	protein_coding
ENSMUSG00000014503.15	109.644	0.023898	0.168005	0.142246	0.886886	0.999919	Pkd2l2	protein_coding
ENSMUSG00000014504.16	320.916	-0.139816	0.105833	-1.32109	0.186471	0.999919	Srp19	protein_coding
ENSMUSG00000014542.3	1.43966	-0.111887	1.88632	-0.059315	0.952701	NA	Clec4f	protein_coding
ENSMUSG00000014547.10	800.911	0.199822	0.133522	1.49655	0.134511	0.999919	Wdfy2	protein_coding
ENSMUSG00000014550.14	518.288	-0.0849789	0.105008	-0.809262	0.418365	0.999919	Rbsn	protein_coding
ENSMUSG00000014551.8	569.213	-0.0660746	0.109191	-0.605129	0.545093	0.999919	Mrps25	protein_coding
ENSMUSG00000014554.13	235.415	-0.244643	0.144814	-1.68936	0.0911504	0.999919	Dguok	protein_coding
ENSMUSG00000014592.21	897.273	-0.122541	0.116482	-1.05202	0.292789	0.999919	Camta1	protein_coding
ENSMUSG00000014599.10	159.869	0.162958	0.207114	0.786804	0.431396	0.999919	Csf1	protein_coding
ENSMUSG00000014601.13	941.848	0.0175258	0.134407	0.130394	0.896255	0.999919	Strip1	protein_coding
ENSMUSG00000014602.15	1.48996	-0.114907	1.39391	-0.0824347	0.934301	NA	Kif1a	protein_coding
ENSMUSG00000014606.14	1057.43	0.0534419	0.10876	0.491375	0.623161	0.999919	Slc25a11	protein_coding
ENSMUSG00000014609.16	2.87858	-1.45808	1.00036	-1.45755	0.144963	0.999919	Chrne	protein_coding
ENSMUSG00000014633.15	76.9934	0.106725	0.219741	0.485687	0.627189	0.999919	Cmc2	protein_coding
ENSMUSG00000014668.15	591.045	-0.0474827	0.0901344	-0.526798	0.598334	0.999919	Chfr	protein_coding
ENSMUSG00000014704.10	54.1655	0.113895	0.257157	0.4429	0.657838	0.999919	Hoxa2	protein_coding
ENSMUSG00000014747.6	1.34792	0.0260835	1.36573	0.0190986	0.984762	NA	Ankrd53	protein_coding
ENSMUSG00000014748.13	931.145	0.0490294	0.106845	0.458882	0.646319	0.999919	Tex261	protein_coding
ENSMUSG00000014763.8	320.408	0.0337474	0.151275	0.223086	0.823468	0.999919	Fam120b	protein_coding
ENSMUSG00000014767.17	387.854	-0.10349	0.113791	-0.909476	0.363099	0.999919	Tbp	protein_coding
ENSMUSG00000014769.10	2258.38	-0.010503	0.0865156	-0.1214	0.903374	0.999919	Psmb1	protein_coding
ENSMUSG00000014771.13	224.29	-0.0790602	0.135679	-0.582701	0.560094	0.999919	Pdcd2	protein_coding
ENSMUSG00000014773.13	452.196	-0.0240673	0.158099	-0.152229	0.879006	0.999919	Dll1	protein_coding
ENSMUSG00000014776.7	116.946	-0.00229433	0.190344	-0.0120536	0.990383	0.999919	Nol3	protein_coding
ENSMUSG00000014778.10	80.7848	0.322349	0.189309	1.70276	0.0886121	0.999919	Fhod1	protein_coding
ENSMUSG00000014786.8	9.39018	0.3181	0.48102	0.661303	0.508418	0.999919	Slc9a5	protein_coding
ENSMUSG00000014791.10	435.127	-0.0601331	0.104854	-0.573494	0.56631	0.999919	Elmo3	protein_coding
ENSMUSG00000014813.9	1.00843	1.00667	1.72098	0.584937	0.55859	NA	Stc1	protein_coding
ENSMUSG00000014837.15	72.4186	0.0263377	0.19202	0.137161	0.890904	0.999919	4931428F04Rik	protein_coding
ENSMUSG00000014846.12	2503.06	-0.277938	0.139814	-1.98792	0.0468206	0.999919	Tppp3	protein_coding
ENSMUSG00000014850.15	240.174	-0.0306968	0.137034	-0.224009	0.82275	0.999919	Msh3	protein_coding
ENSMUSG00000014852.16	2.72641	2.27113	1.37302	1.65411	0.0981044	0.999919	Adamts13	protein_coding
ENSMUSG00000014856.12	336.339	-0.0516595	0.125709	-0.410947	0.681112	0.999919	Tmem208	protein_coding
ENSMUSG00000014859.9	506.8	-0.0503451	0.100844	-0.499237	0.617612	0.999919	E2f4	protein_coding
ENSMUSG00000014867.9	1860.98	0.010423	0.0643198	0.16205	0.871266	0.999919	Surf4	protein_coding
ENSMUSG00000014873.15	302.184	0.019109	0.112414	0.169988	0.865019	0.999919	Surf2	protein_coding
ENSMUSG00000014905.4	289.595	0.10521	0.14002	0.751389	0.452419	0.999919	Dnajb9	protein_coding
ENSMUSG00000014907.10	232.875	-0.285032	0.130306	-2.18741	0.0287127	0.999919	Naf1	protein_coding
ENSMUSG00000014932.15	348.917	-0.0023679	0.116013	-0.0204106	0.983716	0.999919	Yes1	protein_coding
ENSMUSG00000014956.15	4222.76	0.0168523	0.0652168	0.258405	0.796094	0.999919	Ppp1cb	protein_coding
ENSMUSG00000014959.12	1068.95	-0.00421889	0.073466	-0.0574264	0.954205	0.999919	Gorasp2	protein_coding
ENSMUSG00000014980.14	84.3118	-0.123962	0.174751	-0.709365	0.478098	0.999919	Tsen15	protein_coding
ENSMUSG00000015002.18	770.934	0.0960417	0.10729	0.895159	0.370702	0.999919	Efr3a	protein_coding
ENSMUSG00000015013.9	307.263	-0.0641566	0.117604	-0.545529	0.58539	0.999919	Trappc2l	protein_coding
ENSMUSG00000015016.8	128.452	0.0644127	0.213682	0.301442	0.763077	0.999919	Acsf3	protein_coding
ENSMUSG00000015023.7	510.658	-0.025272	0.110573	-0.228555	0.819215	0.999919	Ddx19a	protein_coding
ENSMUSG00000015027.11	22.0554	-0.0304202	0.375294	-0.0810569	0.935397	0.999919	Galns	protein_coding
ENSMUSG00000015053.14	3.93994	0.167571	0.864524	0.19383	0.846309	0.999919	Gata2	protein_coding
ENSMUSG00000015083.11	8.77523	0.45973	0.533691	0.861415	0.389009	0.999919	C8g	protein_coding
ENSMUSG00000015085.8	236.454	-0.199766	0.116651	-1.71251	0.0868028	0.999919	Entpd2	protein_coding
ENSMUSG00000015087.14	1040.15	-0.0201582	0.0759463	-0.265427	0.79068	0.999919	Rabl6	protein_coding
ENSMUSG00000015090.13	64.9893	0.490432	0.226114	2.16896	0.0300857	0.999919	Ptgds	protein_coding
ENSMUSG00000015092.9	1687.06	-0.0330372	0.0798504	-0.413739	0.679065	0.999919	Edf1	protein_coding
ENSMUSG00000015093.15	2123.32	0.0967428	0.181984	0.531601	0.595002	0.999919	Clic3	protein_coding
ENSMUSG00000015094.16	452.614	-0.0899918	0.109851	-0.819216	0.412663	0.999919	Npdc1	protein_coding
ENSMUSG00000015095.12	528.762	0.0408392	0.117662	0.347089	0.728525	0.999919	Fbxw5	protein_coding
ENSMUSG00000015112.15	138.178	-0.202546	0.180768	-1.12047	0.262512	0.999919	Slc25a13	protein_coding
ENSMUSG00000015120.15	1600.9	-0.0810176	0.0672532	-1.20467	0.228333	0.999919	Ube2i	protein_coding
ENSMUSG00000015126.9	206.383	-0.217449	0.148611	-1.46322	0.143408	0.999919	Tsr3	protein_coding
ENSMUSG00000015127.14	420.852	0.0547815	0.112229	0.488123	0.625463	0.999919	Unkl	protein_coding
ENSMUSG00000015133.17	572.194	0.161687	0.108831	1.48567	0.137367	0.999919	Lrrk1	protein_coding
ENSMUSG00000015134.15	18.3356	0.678642	0.740528	0.916431	0.359441	0.999919	Aldh1a3	protein_coding
ENSMUSG00000015143.15	1288.43	0.207576	0.14234	1.45831	0.144755	0.999919	Actn1	protein_coding
ENSMUSG00000015149.14	662.047	0.125285	0.0907712	1.38023	0.167515	0.999919	Sirt2	protein_coding
ENSMUSG00000015165.16	3342.05	0.00339	0.0748861	0.0452688	0.963893	0.999919	Hnrnpl	protein_coding
ENSMUSG00000015176.11	816.643	-0.281948	0.137783	-2.04632	0.0407246	0.999919	Nolc1	protein_coding
ENSMUSG00000015189.12	169.374	-0.030446	0.139723	-0.217903	0.827505	0.999919	Casd1	protein_coding
ENSMUSG00000015202.13	243.092	0.0933181	0.145052	0.643344	0.520001	0.999919	Cnksr3	protein_coding
ENSMUSG00000015214.14	802.804	0.0800587	0.153741	0.520737	0.60255	0.999919	Mtmr1	protein_coding
ENSMUSG00000015217.11	214.549	-0.153161	0.146789	-1.04341	0.296759	0.999919	Hmgb3	protein_coding
ENSMUSG00000015222.18	1520.83	0.105686	0.173397	0.609501	0.542193	0.999919	Map2	protein_coding
ENSMUSG00000015224.10	127.437	0.109523	0.152894	0.716335	0.473785	0.999919	Cyp2j9	protein_coding
ENSMUSG00000015243.4	581.983	0.140734	0.108037	1.30265	0.192694	0.999919	Abca1	protein_coding
ENSMUSG00000015247.10	100.267	0.065267	0.196604	0.331971	0.739911	0.999919	Nipsnap3b	protein_coding
ENSMUSG00000015289.4	242.607	-0.0221746	0.12612	-0.175821	0.860435	0.999919	Lage3	protein_coding
ENSMUSG00000015290.15	544.888	0.00462247	0.112221	0.0411908	0.967144	0.999919	Ubl4a	protein_coding
ENSMUSG00000015291.10	940.049	0.00260862	0.107147	0.0243462	0.980576	0.999919	Gdi1	protein_coding
ENSMUSG00000015305.6	989.055	0.144716	0.145954	0.991517	0.321433	0.999919	Sash1	protein_coding
ENSMUSG00000015312.9	494.862	-0.0113164	0.132407	-0.0854669	0.93189	0.999919	Gadd45b	protein_coding
ENSMUSG00000015314.10	1.01475	-0.631404	1.52903	-0.412945	0.679647	NA	Slamf6	protein_coding
ENSMUSG00000015316.11	1.5788	-0.0768423	1.41738	-0.0542144	0.956764	NA	Slamf1	protein_coding
ENSMUSG00000015335.16	47.0516	-0.369094	0.285112	-1.29456	0.195472	0.999919	Zdhhc12	protein_coding
ENSMUSG00000015337.5	150.923	-0.131181	0.147029	-0.892214	0.372278	0.999919	Endog	protein_coding
ENSMUSG00000015340.10	6.98524	2.68242	0.936625	2.86392	0.0041843	0.584652	Cybb	protein_coding
ENSMUSG00000015341.17	1303.66	0.0021772	0.130639	0.0166657	0.986703	0.999919	Golga7	protein_coding
ENSMUSG00000015342.6	1.51384	0.452977	1.28876	0.351483	0.725226	NA	Xk	protein_coding
ENSMUSG00000015354.8	17.9143	0.552372	0.380834	1.45043	0.146939	0.999919	Pcolce2	protein_coding
ENSMUSG00000015355.13	46.3756	-0.113221	0.236031	-0.479689	0.631448	0.999919	Cd48	protein_coding
ENSMUSG00000015357.10	890.506	0.0986594	0.103622	0.952113	0.34104	0.999919	Clpx	protein_coding
ENSMUSG00000015363.13	1194.61	0.0128069	0.0897856	0.142639	0.886576	0.999919	Trabd	protein_coding
ENSMUSG00000015377.10	105.326	-0.0527333	0.176229	-0.299232	0.764763	0.999919	Dennd6b	protein_coding
ENSMUSG00000015396.4	154.081	-0.000292977	0.265402	-0.0011039	0.999119	0.999957	Cd83	protein_coding
ENSMUSG00000015405.15	813.887	0.115318	0.126564	0.911142	0.362221	0.999919	Ace2	protein_coding
ENSMUSG00000015437.5	2.38355	-1.18824	1.08629	-1.09385	0.274021	0.999919	Gzmb	protein_coding
ENSMUSG00000015451.16	30.0919	0.836911	0.376319	2.22394	0.0261524	0.999919	C4a	processed_transcript
ENSMUSG00000015452.14	18.3517	0.24322	0.37501	0.64857	0.516616	0.999919	Ager	protein_coding
ENSMUSG00000015461.15	795.282	0.0170437	0.082613	0.206308	0.83655	0.999919	Atf6b	protein_coding
ENSMUSG00000015467.14	73.7799	-0.118635	0.201935	-0.587491	0.556874	0.999919	Egfl8	protein_coding
ENSMUSG00000015468.14	9.66132	0.919647	0.529044	1.73832	0.082155	0.999919	Notch4	protein_coding
ENSMUSG00000015474.16	274.977	0.125934	0.14999	0.839617	0.401123	0.999919	Ppt2	protein_coding
ENSMUSG00000015476.6	3.5964	-0.185183	0.823787	-0.224795	0.822139	0.999919	Prrt1	protein_coding
ENSMUSG00000015478.13	309.245	0.271134	0.113021	2.39898	0.016441	0.892182	Rnf5	protein_coding
ENSMUSG00000015488.14	380.201	0.227884	0.100992	2.25645	0.0240425	0.974082	Cacfd1	protein_coding
ENSMUSG00000015501.10	952.721	-0.0782313	0.133688	-0.585179	0.558427	0.999919	Hivep2	protein_coding
ENSMUSG00000015522.18	520.722	-0.0327594	0.0940821	-0.3482	0.72769	0.999919	Arnt	protein_coding
ENSMUSG00000015533.9	222.969	-0.0686696	0.16107	-0.426335	0.669864	0.999919	Itga2	protein_coding
ENSMUSG00000015536.14	1093.16	0.19133	0.138726	1.37919	0.167837	0.999919	Mocs2	protein_coding
ENSMUSG00000015542.17	193.881	0.0434465	0.167846	0.258847	0.795753	0.999919	Nat9	protein_coding
ENSMUSG00000015568.16	134.008	0.220539	0.210383	1.04827	0.294513	0.999919	Lpl	protein_coding
ENSMUSG00000015575.15	1809.11	0.0397072	0.106347	0.373372	0.708872	0.999919	Atp6v0e	protein_coding
ENSMUSG00000015597.17	248.218	-0.158657	0.128498	-1.2347	0.216943	0.999919	Zfp318	protein_coding
ENSMUSG00000015599.9	3.01243	0.233317	0.941265	0.247876	0.80423	0.999919	Ttbk1	protein_coding
ENSMUSG00000015605.6	674.11	-0.0349809	0.160736	-0.21763	0.827718	0.999919	Srf	protein_coding
ENSMUSG00000015619.10	3884.07	-0.079176	0.160014	-0.494805	0.620738	0.999919	Gata3	protein_coding
ENSMUSG00000015647.9	908.407	0.132642	0.151564	0.875153	0.381491	0.999919	Lama5	protein_coding
ENSMUSG00000015652.9	2.53242	1.04925	0.992287	1.05741	0.290327	0.999919	Steap1	protein_coding
ENSMUSG00000015653.13	30.5088	0.0266478	0.324807	0.082042	0.934613	0.999919	Steap2	protein_coding
ENSMUSG00000015656.17	12434.9	-0.118015	0.128333	-0.9196	0.357782	0.999919	Hspa8	protein_coding
ENSMUSG00000015659.12	31.7182	-0.193354	0.353956	-0.546264	0.584884	0.999919	Serac1	protein_coding
ENSMUSG00000015665.8	421.007	0.674434	0.3908	1.72578	0.0843875	0.999919	Awat1	protein_coding
ENSMUSG00000015668.13	574.948	0.240678	0.151534	1.58828	0.112223	0.999919	Pdzd11	protein_coding
ENSMUSG00000015671.11	1572.24	-0.0260666	0.0761301	-0.342395	0.732053	0.999919	Psma2	protein_coding
ENSMUSG00000015672.4	253.476	-0.181965	0.115259	-1.57875	0.114392	0.999919	Mrpl32	protein_coding
ENSMUSG00000015697.14	430.189	0.0379364	0.0950927	0.398941	0.689937	0.999919	Setdb1	protein_coding
ENSMUSG00000015702.13	1815.34	-0.0787845	0.336105	-0.234404	0.814671	0.999919	Anxa9	protein_coding
ENSMUSG00000015709.9	136.208	-0.0866715	0.184168	-0.470611	0.637919	0.999919	Arnt2	protein_coding
ENSMUSG00000015711.8	194.354	0.214821	0.130662	1.6441	0.100156	0.999919	Prune1	protein_coding
ENSMUSG00000015714.11	187.027	-0.0307249	0.148652	-0.20669	0.836252	0.999919	Cers2	protein_coding
ENSMUSG00000015733.13	1601.34	-0.0635267	0.0898131	-0.707321	0.479367	0.999919	Capza2	protein_coding
ENSMUSG00000015745.9	80.2425	0.112061	0.202524	0.553324	0.580042	0.999919	Plekho1	protein_coding
ENSMUSG00000015747.5	159.83	-0.037951	0.14572	-0.260438	0.794526	0.999919	Vps45	protein_coding
ENSMUSG00000015748.13	295.983	-0.221611	0.155564	-1.42456	0.154285	0.999919	Prpf3	protein_coding
ENSMUSG00000015749.12	1233.36	-0.1482	0.0943365	-1.57097	0.116189	0.999919	Anp32e	protein_coding
ENSMUSG00000015750.15	2013.77	0.0754126	0.084214	0.895487	0.370527	0.999919	Aph1a	protein_coding
ENSMUSG00000015755.16	1472.58	0.00884512	0.107556	0.0822373	0.934458	0.999919	Tab2	protein_coding
ENSMUSG00000015757.10	368.714	-0.0597506	0.143626	-0.416017	0.677398	0.999919	Ppil4	protein_coding
ENSMUSG00000015759.11	755.089	-0.0143174	0.0840386	-0.170367	0.864722	0.999919	Cnih1	protein_coding
ENSMUSG00000015766.14	49.8819	0.0821944	0.308829	0.266148	0.790125	0.999919	Eps8	protein_coding
ENSMUSG00000015776.12	1216.06	0.0457865	0.153636	0.298019	0.765689	0.999919	Med22	protein_coding
ENSMUSG00000015790.16	306.685	0.0929693	0.103325	0.899777	0.368239	0.999919	Surf1	protein_coding
ENSMUSG00000015804.14	822.313	0.0172613	0.0765965	0.225354	0.821704	0.999919	Med28	protein_coding
ENSMUSG00000015806.12	674.625	0.0151932	0.116136	0.130822	0.895916	0.999919	Qdpr	protein_coding
ENSMUSG00000015812.8	36.7376	-0.187224	0.282213	-0.663411	0.507067	0.999919	Gnrh1	protein_coding
ENSMUSG00000015829.13	1.00552	0.912802	1.76918	0.515945	0.605893	NA	Tnr	protein_coding
ENSMUSG00000015837.15	2055.73	0.0618645	0.142203	0.435043	0.663531	0.999919	Sqstm1	protein_coding
ENSMUSG00000015839.6	695.991	-0.119713	0.129644	-0.923398	0.3558	0.999919	Nfe2l2	protein_coding
ENSMUSG00000015846.15	4434.93	0.146658	0.113976	1.28675	0.198181	0.999919	Rxra	protein_coding
ENSMUSG00000015850.11	198.495	0.310856	0.242421	1.2823	0.199737	0.999919	Adamtsl4	protein_coding
ENSMUSG00000015852.13	11.9839	0.826703	0.562587	1.46947	0.141706	0.999919	Fcrls	protein_coding
ENSMUSG00000015869.16	526.628	-0.0649302	0.0983087	-0.660472	0.508951	0.999919	Prpsap1	protein_coding
ENSMUSG00000015879.8	3.27844	0.428618	0.871684	0.491713	0.622922	0.999919	Fam184b	protein_coding
ENSMUSG00000015880.13	52.2734	-0.320673	0.324211	-0.989089	0.32262	0.999919	Ncapg	protein_coding
ENSMUSG00000015882.18	109.007	-0.162173	0.161553	-1.00384	0.315456	0.999919	Lcorl	protein_coding
ENSMUSG00000015889.8	585.341	0.0203296	0.11805	0.172212	0.863271	0.999919	Lta4h	protein_coding
ENSMUSG00000015890.2	4.77562	0.602723	0.863636	0.69789	0.485246	0.999919	Amdhd1	protein_coding
ENSMUSG00000015932.8	13314.9	0.0695511	0.102111	0.681135	0.495786	0.999919	Dstn	protein_coding
ENSMUSG00000015937.15	1886.25	0.0039141	0.0988292	0.0396047	0.968408	0.999919	Macroh2a1	protein_coding
ENSMUSG00000015942.9	77.703	-0.0504701	0.217922	-0.231597	0.816851	0.999919	Gtf2ird2	protein_coding
ENSMUSG00000015943.11	141.221	-0.157522	0.15992	-0.985004	0.324622	0.999919	Bola1	protein_coding
ENSMUSG00000015944.9	81.6076	0.163601	0.201505	0.811896	0.416851	0.999919	Castor2	protein_coding
ENSMUSG00000015947.10	5.56855	3.62955	2.08177	1.7435	NA	NA	Fcgr1	protein_coding
ENSMUSG00000015950.13	171.015	0.125258	0.138708	0.90304	0.366505	0.999919	Ncf1	protein_coding
ENSMUSG00000015957.12	53.5098	0.28586	0.299103	0.955724	0.339212	0.999919	Wnt11	protein_coding
ENSMUSG00000015961.8	1107.57	-0.0581258	0.100964	-0.575707	0.564813	0.999919	Adss	protein_coding
ENSMUSG00000015962.5	0.824632	-0.943724	1.85383	-0.509068	0.610704	NA	1700016C15Rik	protein_coding
ENSMUSG00000015966.17	42.6274	0.100766	0.239818	0.420176	0.674357	0.999919	Il17rb	protein_coding
ENSMUSG00000015968.18	306.353	-0.0677546	0.142682	-0.474865	0.634883	0.999919	Cacna1d	protein_coding
ENSMUSG00000015970.19	760.16	0.0362568	0.125844	0.288111	0.773262	0.999919	Chdh	protein_coding
ENSMUSG00000015971.5	216.14	0.037214	0.134686	0.276301	0.782317	0.999919	Actr8	protein_coding
ENSMUSG00000015980.14	2.35922	-0.667352	1.07061	-0.623339	0.533062	0.999919	Lrrc27	protein_coding
ENSMUSG00000015981.12	39.8315	0.0981311	0.257896	0.380507	0.703569	0.999919	Stk32c	protein_coding
ENSMUSG00000015994.10	1315.7	0.0503795	0.115884	0.434739	0.663752	0.999919	Fnta	protein_coding
ENSMUSG00000016018.4	573.729	-0.0309286	0.0906949	-0.341018	0.73309	0.999919	Mtrex	protein_coding
ENSMUSG00000016024.9	4.94645	1.81629	0.810674	2.24047	0.0250607	0.986368	Lbp	protein_coding
ENSMUSG00000016028.11	1293.77	-0.0344766	0.137716	-0.250346	0.80232	0.999919	Celsr1	protein_coding
ENSMUSG00000016087.13	17.6252	0.0275449	0.400131	0.0688398	0.945117	0.999919	Fli1	protein_coding
ENSMUSG00000016128.14	75.0742	-0.0244531	0.207789	-0.117682	0.90632	0.999919	Stard13	protein_coding
ENSMUSG00000016179.11	4.77789	-0.336697	0.747319	-0.45054	0.652321	0.999919	Camk1g	protein_coding
ENSMUSG00000016181.9	213.085	-0.267335	0.195603	-1.36673	0.171711	0.999919	Utp25	protein_coding
ENSMUSG00000016194.14	8.9064	-0.32604	0.488699	-0.667158	0.504671	0.999919	Hsd11b1	protein_coding
ENSMUSG00000016206.6	131.35	-0.137688	0.149761	-0.91938	0.357897	0.999919	H2-M3	protein_coding
ENSMUSG00000016239.11	24.1727	-0.45973	0.364926	-1.25979	0.207746	0.999919	Lonrf3	protein_coding
ENSMUSG00000016252.7	1664.81	-0.0619437	0.0682938	-0.907017	0.364398	0.999919	Atp5e	protein_coding
ENSMUSG00000016253.12	271.74	-0.0437264	0.124538	-0.351108	0.725507	0.999919	Nelfcd	protein_coding
ENSMUSG00000016256.10	201.999	0.0242109	0.15133	0.159988	0.872891	0.999919	Ctsz	protein_coding
ENSMUSG00000016257.15	909.923	-0.00471082	0.120738	-0.0390168	0.968877	0.999919	Prelid3b	protein_coding
ENSMUSG00000016262.14	243.54	0.0177728	0.193952	0.0916348	0.926988	0.999919	Sertad4	protein_coding
ENSMUSG00000016283.13	400.862	0.0965976	0.162303	0.595169	0.551731	0.999919	H2-M2	protein_coding
ENSMUSG00000016308.12	459.145	0.0279556	0.0978543	0.285686	0.775119	0.999919	Ube2a	protein_coding
ENSMUSG00000016319.3	2822.71	0.00311791	0.0689104	0.0452458	0.963911	0.999919	Slc25a5	protein_coding
ENSMUSG00000016344.14	496.503	0.0929677	0.0925389	1.00463	0.315073	0.999919	Ppdpf	protein_coding
ENSMUSG00000016349.10	1.35378	0.166863	1.28258	0.130099	0.896488	NA	Eef1a2	protein_coding
ENSMUSG00000016356.18	79.0735	-0.0120827	0.204231	-0.059162	0.952823	0.999919	Col20a1	protein_coding
ENSMUSG00000016382.15	2344.45	0.0288142	0.127172	0.226577	0.820752	0.999919	Pls3	protein_coding
ENSMUSG00000016386.15	7.32785	0.0246694	0.607197	0.0406282	0.967592	0.999919	Mpped2	protein_coding
ENSMUSG00000016409.4	261.266	0.0647265	0.123632	0.523541	0.600598	0.999919	Nkap	protein_coding
ENSMUSG00000016427.7	445.279	-0.0232027	0.100759	-0.230279	0.817875	0.999919	Ndufa1	protein_coding
ENSMUSG00000016477.18	111.052	-0.0240471	0.198813	-0.120953	0.903728	0.999919	E2f3	protein_coding
ENSMUSG00000016481.15	447.827	-0.100667	0.125179	-0.804191	0.421287	0.999919	Cr1l	protein_coding
ENSMUSG00000016487.15	1189.34	0.0881997	0.169517	0.520301	0.602854	0.999919	Ppfibp1	protein_coding
ENSMUSG00000016493.13	26.8474	-0.249955	0.327608	-0.76297	0.445481	0.999919	Cd46	protein_coding
ENSMUSG00000016494.9	483.352	0.204799	0.251047	0.815781	0.414626	0.999919	Cd34	protein_coding
ENSMUSG00000016495.12	393.969	-0.00998063	0.0928781	-0.107459	0.914425	0.999919	Plgrkt	protein_coding
ENSMUSG00000016496.7	73.8782	0.0925746	0.224529	0.412305	0.680116	0.999919	Cd274	protein_coding
ENSMUSG00000016498.10	1.93473	0.819138	1.06653	0.768038	0.442465	NA	Pdcd1lg2	protein_coding
ENSMUSG00000016503.18	384.59	0.0540997	0.10515	0.5145	0.606902	0.999919	Gtf3a	protein_coding
ENSMUSG00000016510.11	532.054	0.0535274	0.101021	0.529866	0.596205	0.999919	Mtif3	protein_coding
ENSMUSG00000016520.7	240.55	-0.0458717	0.1487	-0.308486	0.757713	0.999919	Lnx2	protein_coding
ENSMUSG00000016526.8	40.5817	-0.0326451	0.342186	-0.0954017	0.923996	0.999919	Dyrk3	protein_coding
ENSMUSG00000016528.10	1801.74	-0.02252	0.113328	-0.198715	0.842486	0.999919	Mapkapk2	protein_coding
ENSMUSG00000016534.15	3525.58	0.027444	0.0636185	0.431384	0.666189	0.999919	Lamp2	protein_coding
ENSMUSG00000016541.10	794.543	0.000560207	0.106055	0.00528222	0.995785	0.999919	Atxn10	protein_coding
ENSMUSG00000016552.13	142.676	-0.0601991	0.180915	-0.332749	0.739324	0.999919	Foxred2	protein_coding
ENSMUSG00000016554.9	1389.42	-0.0422511	0.0759202	-0.55652	0.577856	0.999919	Eif3d	protein_coding
ENSMUSG00000016559.14	11104.3	-0.0888301	0.0845415	-1.05073	0.293384	0.999919	H3f3b	protein_coding
ENSMUSG00000016619.10	602.798	-0.0873131	0.12964	-0.673505	0.500626	0.999919	Nup50	protein_coding
ENSMUSG00000016624.15	29.2174	-0.0377347	0.286997	-0.131481	0.895395	0.999919	Phf21b	protein_coding
ENSMUSG00000016637.7	108.298	-0.0831317	0.196876	-0.422254	0.672839	0.999919	Ift27	protein_coding
ENSMUSG00000016664.16	908.182	-0.0206736	0.151302	-0.136638	0.891317	0.999919	Pacsin2	protein_coding
ENSMUSG00000016756.17	24.2692	-0.181223	0.334762	-0.541347	0.588268	0.999919	Cmah	protein_coding
ENSMUSG00000016757.11	384.694	0.0661247	0.174911	0.378047	0.705396	0.999919	Ttll12	protein_coding
ENSMUSG00000016758.4	9.07986	1.73118	0.571361	3.02993	0.00244612	0.448242	Bik	protein_coding
ENSMUSG00000016831.12	848.496	0.0218162	0.0817813	0.266762	0.789652	0.999919	Tox4	protein_coding
ENSMUSG00000016833.14	340.725	-0.108271	0.121176	-0.893506	0.371586	0.999919	Mrps18c	protein_coding
ENSMUSG00000016918.15	13.7518	-0.2787	0.490507	-0.568188	0.569907	0.999919	Sulf1	protein_coding
ENSMUSG00000016921.14	3172.21	-0.082371	0.0670324	-1.22882	0.219138	0.999919	Srsf6	protein_coding
ENSMUSG00000016933.17	1056.68	0.0702013	0.078515	0.894113	0.371261	0.999919	Plcg1	protein_coding
ENSMUSG00000016940.18	521.719	0.112309	0.119447	0.940242	0.347093	0.999919	Kctd2	protein_coding
ENSMUSG00000016946.6	983.145	0.0336692	0.169608	0.198512	0.842645	0.999919	Kctd5	protein_coding
ENSMUSG00000016984.7	127.685	-0.0503998	0.245624	-0.205191	0.837423	0.999919	Etaa1	protein_coding
ENSMUSG00000016995.17	0.890469	2.42411	1.80829	1.34055	0.180065	NA	Matn4	protein_coding
ENSMUSG00000017002.14	17.0539	-0.166677	0.403308	-0.413275	0.679405	0.999919	Slpi	protein_coding
ENSMUSG00000017009.3	9517.33	-0.01032	0.0708606	-0.145638	0.884207	0.999919	Sdc4	protein_coding
ENSMUSG00000017057.9	2097.45	-0.0349907	0.0791101	-0.442304	0.658269	0.999919	Il13ra1	protein_coding
ENSMUSG00000017119.19	1164.13	0.106952	0.0793568	1.34774	0.177743	0.999919	Nbr1	protein_coding
ENSMUSG00000017132.17	797.869	0.0152184	0.130174	0.116908	0.906933	0.999919	Cyth1	protein_coding
ENSMUSG00000017144.8	996.99	0.106256	0.136783	0.776824	0.437262	0.999919	Rnd3	protein_coding
ENSMUSG00000017146.12	37.1455	-0.312603	0.302465	-1.03352	0.301361	0.999919	Brca1	protein_coding
ENSMUSG00000017165.1	4.37878	-0.502513	0.851426	-0.590202	0.555056	0.999919	Gast	protein_coding
ENSMUSG00000017167.6	76.3006	-0.243212	0.241182	-1.00842	0.313254	0.999919	Cntnap1	protein_coding
ENSMUSG00000017176.17	354.956	0.0471431	0.109338	0.431168	0.666346	0.999919	Nt5c3b	protein_coding
ENSMUSG00000017188.3	441.187	0.0417609	0.112156	0.372345	0.709636	0.999919	Coa3	protein_coding
ENSMUSG00000017204.4	970.877	0.189993	0.322386	0.589333	0.555638	0.999919	Gsdma	protein_coding
ENSMUSG00000017210.14	472.422	0.080559	0.105512	0.763505	0.445162	0.999919	Med24	protein_coding
ENSMUSG00000017211.14	79.5948	0.327478	0.295151	1.10953	0.267203	0.999919	Gsdma2	protein_coding
ENSMUSG00000017221.14	1562.49	0.0825613	0.0808243	1.02149	0.307022	0.999919	Psmd3	protein_coding
ENSMUSG00000017264.16	478.679	-0.0185757	0.0915888	-0.202816	0.839279	0.999919	Exosc10	protein_coding
ENSMUSG00000017286.15	967.625	-0.0205271	0.0935271	-0.219477	0.826278	0.999919	Glod4	protein_coding
ENSMUSG00000017288.15	506.699	-0.0123523	0.0943001	-0.130989	0.895784	0.999919	Vps53	protein_coding
ENSMUSG00000017291.13	1742.21	0.00478008	0.0984061	0.048575	0.961258	0.999919	Taok1	protein_coding
ENSMUSG00000017299.13	446.609	0.00566655	0.108277	0.0523337	0.958263	0.999919	Dnttip1	protein_coding
ENSMUSG00000017300.9	10.3192	1.52787	0.688327	2.21969	0.0264401	0.999919	Tnnc2	protein_coding
ENSMUSG00000017307.16	200.067	0.0785708	0.12555	0.625815	0.531437	0.999919	Acot8	protein_coding
ENSMUSG00000017309.11	2.5018	1.70396	1.0516	1.62034	0.105159	0.999919	Cd300lg	protein_coding
ENSMUSG00000017311.15	170.203	0.287216	0.620783	0.462666	0.643604	0.999919	Pyy	protein_coding
ENSMUSG00000017314.12	48.3867	-0.0280098	0.306486	-0.0913901	0.927183	0.999919	Mpp2	protein_coding
ENSMUSG00000017344.4	1.33371	-0.274706	1.71036	-0.160613	0.872399	NA	Vtn	protein_coding
ENSMUSG00000017376.15	117.777	-0.104337	0.177922	-0.586423	0.557591	0.999919	Nlk	protein_coding
ENSMUSG00000017386.10	170.133	0.185714	0.213197	0.871091	0.383704	0.999919	Traf4	protein_coding
ENSMUSG00000017390.15	243.149	-0.0863317	0.165888	-0.520421	0.60277	0.999919	Aldoc	protein_coding
ENSMUSG00000017400.10	48.0785	0.106607	0.237118	0.449593	0.653004	0.999919	Stac2	protein_coding
ENSMUSG00000017404.12	9514.63	-0.00250738	0.0664514	-0.0377325	0.969901	0.999919	Rpl19	protein_coding
ENSMUSG00000017405.14	77.1383	0.0453402	0.179051	0.253225	0.800094	0.999919	Nek8	protein_coding
ENSMUSG00000017412.15	27.5079	0.287167	0.43532	0.659668	0.509467	0.999919	Cacnb4	protein_coding
ENSMUSG00000017417.14	127.233	-0.161574	0.201885	-0.800328	0.423521	0.999919	Plxdc1	protein_coding
ENSMUSG00000017418.14	819.834	-0.051616	0.116257	-0.443984	0.657054	0.999919	Arl5b	protein_coding
ENSMUSG00000017421.18	1216.24	0.0844155	0.115353	0.731802	0.46429	0.999919	Zfp207	protein_coding
ENSMUSG00000017428.16	993.416	-0.10224	0.0895049	-1.14228	0.253337	0.999919	Psmd11	protein_coding
ENSMUSG00000017446.14	24.0702	0.0408298	0.404103	0.101038	0.91952	0.999919	C1qtnf1	protein_coding
ENSMUSG00000017466.9	516.624	0.232154	0.239216	0.970475	0.33181	0.999919	Timp2	protein_coding
ENSMUSG00000017478.15	545.363	-0.0144176	0.0994348	-0.144996	0.884714	0.999919	Zc3h18	protein_coding
ENSMUSG00000017485.11	1891.09	0.0390685	0.085998	0.454295	0.649616	0.999919	Top2b	protein_coding
ENSMUSG00000017491.9	8.72263	-0.807601	0.519933	-1.55328	0.120357	0.999919	Rarb	protein_coding
ENSMUSG00000017493.12	1059.32	0.413416	0.158418	2.60965	0.00906354	0.751069	Igfbp4	protein_coding
ENSMUSG00000017499.15	34.1887	-0.0678253	0.380536	-0.178236	0.858538	0.999919	Cdc6	protein_coding
ENSMUSG00000017548.15	682.311	-0.129073	0.0986066	-1.30897	0.190546	0.999919	Suz12	protein_coding
ENSMUSG00000017550.14	88.0396	-0.49176	0.194649	-2.52639	0.0115243	0.812936	Atad5	protein_coding
ENSMUSG00000017561.16	278.03	0.0425864	0.12372	0.344215	0.730684	0.999919	Crlf3	protein_coding
ENSMUSG00000017588.2	7.47279	-0.591412	0.866727	-0.682351	0.495017	0.999919	Krt27	protein_coding
ENSMUSG00000017607.9	4175.84	-0.187688	0.110625	-1.69662	0.0897678	0.999919	Tns4	protein_coding
ENSMUSG00000017615.12	1386.07	-0.0256014	0.121116	-0.211379	0.832591	0.999919	Tnfaip1	protein_coding
ENSMUSG00000017631.19	938.778	-0.0265917	0.149435	-0.177949	0.858763	0.999919	Abr	protein_coding
ENSMUSG00000017639.13	2182.33	0.203092	0.145532	1.39551	0.162862	0.999919	Rab11fip4	protein_coding
ENSMUSG00000017652.16	16.0115	-0.0171974	0.448859	-0.0383135	0.969438	0.999919	Cd40	protein_coding
ENSMUSG00000017664.16	304.195	-0.00127442	0.165864	-0.0076835	0.99387	0.999919	Slc35c2	protein_coding
ENSMUSG00000017667.9	10.2542	-0.250742	0.469415	-0.534157	0.593233	0.999919	Zfp334	protein_coding
ENSMUSG00000017670.16	330.509	0.0736979	0.131308	0.561262	0.574619	0.999919	Elmo2	protein_coding
ENSMUSG00000017677.11	1666.3	-0.141575	0.13482	-1.05011	0.293669	0.999919	Wsb1	protein_coding
ENSMUSG00000017679.16	1520.83	0.0845471	0.161298	0.524166	0.600163	0.999919	Ttpal	protein_coding
ENSMUSG00000017686.17	529.721	-0.14058	0.0933622	-1.50575	0.132132	0.999919	Rhot1	protein_coding
ENSMUSG00000017692.8	428.113	0.0534814	0.112497	0.475401	0.634501	0.999919	Rhbdl3	protein_coding
ENSMUSG00000017697.3	12.5322	-0.119201	0.46128	-0.258414	0.796088	0.999919	Ada	protein_coding
ENSMUSG00000017707.9	2807.88	0.108794	0.09771	1.11344	0.265519	0.999919	Serinc3	protein_coding
ENSMUSG00000017713.9	18.0513	0.194771	0.368404	0.528689	0.597021	0.999919	Tha1	protein_coding
ENSMUSG00000017715.11	1190.97	0.129796	0.119273	1.08822	0.276497	0.999919	Pgs1	protein_coding
ENSMUSG00000017716.15	98.2517	-0.060164	0.227027	-0.265008	0.791003	0.999919	Birc5	protein_coding
ENSMUSG00000017718.15	65.8721	-0.10492	0.200017	-0.524558	0.59989	0.999919	Afmid	protein_coding
ENSMUSG00000017720.2	1.88247	1.08098	1.12154	0.963835	0.335129	NA	Trp53tg5	protein_coding
ENSMUSG00000017721.15	1403.59	0.0701079	0.0917278	0.764304	0.444686	0.999919	Pigt	protein_coding
ENSMUSG00000017723.11	10.8246	2.19158	0.91837	2.38638	0.017015	0.898862	Wfdc2	protein_coding
ENSMUSG00000017724.14	105.52	-0.611061	0.227847	-2.68189	0.00732086	0.708445	Etv4	protein_coding
ENSMUSG00000017734.15	338.862	0.135806	0.11507	1.1802	0.237922	0.999919	Dbndd2	protein_coding
ENSMUSG00000017737.2	395.203	0.192538	0.154351	1.2474	0.212252	0.999919	Mmp9	protein_coding
ENSMUSG00000017740.17	23.031	0.0801925	0.337866	0.23735	0.812385	0.999919	Slc12a5	protein_coding
ENSMUSG00000017747.13	88.2384	0.0433436	0.182895	0.236986	0.812668	0.999919	Ghdc	protein_coding
ENSMUSG00000017754.13	221.112	-0.0347001	0.16879	-0.205581	0.837118	0.999919	Pltp	protein_coding
ENSMUSG00000017756.9	170.871	0.0379619	0.158124	0.240077	0.81027	0.999919	Slc12a7	protein_coding
ENSMUSG00000017760.16	1634.15	-0.00764874	0.130218	-0.058738	0.953161	0.999919	Ctsa	protein_coding
ENSMUSG00000017764.2	256.154	0.0697742	0.183837	0.379544	0.704284	0.999919	Zswim1	protein_coding
ENSMUSG00000017765.17	528.69	-0.138867	0.123516	-1.12429	0.26089	0.999919	Slc12a4	protein_coding
ENSMUSG00000017767.3	50.857	0.175964	0.250609	0.702144	0.48259	0.999919	Spata25	protein_coding
ENSMUSG00000017774.19	2237.47	-0.0145269	0.0727704	-0.199626	0.841773	0.999919	Myo1c	protein_coding
ENSMUSG00000017776.15	1387.39	-0.0354602	0.123174	-0.287886	0.773434	0.999919	Crk	protein_coding
ENSMUSG00000017778.14	1723.78	-0.024174	0.0861774	-0.280514	0.779083	0.999919	Cox7c	protein_coding
ENSMUSG00000017781.17	2162.73	-0.0368146	0.0819291	-0.449347	0.653181	0.999919	Pitpna	protein_coding
ENSMUSG00000017801.15	323.882	-0.0337689	0.112617	-0.299857	0.764286	0.999919	Mlx	protein_coding
ENSMUSG00000017802.14	1409.4	0.151888	0.10541	1.44093	0.149605	0.999919	Retreg3	protein_coding
ENSMUSG00000017817.11	0.664629	1.99008	1.89473	1.05033	0.293568	NA	Jph2	protein_coding
ENSMUSG00000017830.15	18.577	0.387537	0.454835	0.852038	0.394193	0.999919	Dhx58	protein_coding
ENSMUSG00000017831.8	1966.39	-0.0908531	0.120734	-0.752509	0.451745	0.999919	Rab5a	protein_coding
ENSMUSG00000017832.2	1.28181	0.793448	1.44336	0.549724	0.582509	NA	Hspb9	protein_coding
ENSMUSG00000017837.12	675.652	0.161734	0.137571	1.17564	0.239739	0.999919	Nkiras2	protein_coding
ENSMUSG00000017843.14	2005.59	-0.0165898	0.0655379	-0.253132	0.800166	0.999919	Ppp2r5c	protein_coding
ENSMUSG00000017858.12	312.409	0.0257401	0.112013	0.229795	0.818251	0.999919	Ift52	protein_coding
ENSMUSG00000017861.11	33.9481	-0.185858	0.263343	-0.705762	0.480336	0.999919	Mybl2	protein_coding
ENSMUSG00000017897.18	41.8075	0.413825	0.351306	1.17796	0.238811	0.999919	Eya2	protein_coding
ENSMUSG00000017929.13	83.8163	-0.207541	0.192475	-1.07827	0.280912	0.999919	B4galt5	protein_coding
ENSMUSG00000017943.15	1.29248	-0.257981	1.4399	-0.179166	0.857807	NA	Gdap1l1	protein_coding
ENSMUSG00000017969.13	1.06344	3.54142	1.86386	1.90005	0.0574265	NA	Ptgis	protein_coding
ENSMUSG00000017978.18	2.44249	0.506665	1.01388	0.499727	0.617267	0.999919	Cadps2	protein_coding
ENSMUSG00000017999.16	412.547	-0.0751794	0.102536	-0.7332	0.463437	0.999919	Ddx27	protein_coding
ENSMUSG00000018001.18	618.022	0.0777276	0.139235	0.558247	0.576676	0.999919	Cyth3	protein_coding
ENSMUSG00000018008.8	46.6169	0.036897	0.250008	0.147584	0.882671	0.999919	Cyth4	protein_coding
ENSMUSG00000018012.11	302.276	0.0723277	0.194608	0.371658	0.710148	0.999919	Rac3	protein_coding
ENSMUSG00000018040.9	1198.34	-0.0171915	0.0758351	-0.226696	0.82066	0.999919	Rrp7a	protein_coding
ENSMUSG00000018042.18	3133.99	-0.050375	0.100977	-0.498877	0.617866	0.999919	Cyb5r3	protein_coding
ENSMUSG00000018068.13	168.172	-0.112184	0.146217	-0.767244	0.442937	0.999919	Ints2	protein_coding
ENSMUSG00000018076.12	1093.35	0.10025	0.11853	0.845778	0.397676	0.999919	Med13l	protein_coding
ENSMUSG00000018102.5	272.573	0.163583	0.184657	0.885872	0.375686	0.999919	H2bc4	protein_coding
ENSMUSG00000018126.15	44.8423	-0.322451	0.365585	-0.882014	0.377769	0.999919	Baiap2l2	protein_coding
ENSMUSG00000018143.10	1250.67	0.0204022	0.149886	0.136118	0.891728	0.999919	Mafk	protein_coding
ENSMUSG00000018160.15	457.361	-0.0141948	0.130905	-0.108436	0.91365	0.999919	Med1	protein_coding
ENSMUSG00000018166.8	2161.55	0.262484	0.152102	1.7257	0.0844009	0.999919	Erbb3	protein_coding
ENSMUSG00000018167.10	184.073	0.0674514	0.164905	0.409031	0.682517	0.999919	Stard3	protein_coding
ENSMUSG00000018168.8	9.16	0.438991	0.569936	0.770247	0.441154	0.999919	Ikzf3	protein_coding
ENSMUSG00000018169.12	11.0926	0.207903	0.52508	0.395945	0.692145	0.999919	Mfng	protein_coding
ENSMUSG00000018171.9	591.961	0.0672952	0.128172	0.525037	0.599557	0.999919	Vmp1	protein_coding
ENSMUSG00000018189.12	351.484	0.00927241	0.128494	0.0721624	0.942473	0.999919	Uchl5	protein_coding
ENSMUSG00000018196.18	443.108	0.0460878	0.116552	0.395426	0.692529	0.999919	Glrx2	protein_coding
ENSMUSG00000018199.9	462.895	0.0736034	0.104584	0.70377	0.481576	0.999919	Ro60	protein_coding
ENSMUSG00000018209.15	837.195	0.0357588	0.122057	0.292969	0.769546	0.999919	Stk4	protein_coding
ENSMUSG00000018217.12	526.544	-0.21369	0.172158	-1.24124	0.214518	0.999919	Pmp22	protein_coding
ENSMUSG00000018238.6	3.06075	-0.957164	1.0129	-0.944975	0.344672	0.999919	Gdf9	protein_coding
ENSMUSG00000018239.9	88.886	0.0245844	0.176419	0.139352	0.889172	0.999919	Zcchc10	protein_coding
ENSMUSG00000018286.6	1287.77	-0.0329838	0.0718924	-0.458794	0.646382	0.999919	Psmb6	protein_coding
ENSMUSG00000018287.12	527.498	-0.0510632	0.101423	-0.503469	0.614634	0.999919	Spag7	protein_coding
ENSMUSG00000018293.4	4292.66	-0.119806	0.0778645	-1.53864	0.123891	0.999919	Pfn1	protein_coding
ENSMUSG00000018322.10	478.07	0.0981931	0.094588	1.03811	0.299217	0.999919	Tomm34	protein_coding
ENSMUSG00000018326.9	3608.6	-0.109737	0.0573227	-1.91437	0.0555727	0.999919	Ywhab	protein_coding
ENSMUSG00000018334.18	217.706	-0.0423686	0.146087	-0.290023	0.771799	0.999919	Ksr1	protein_coding
ENSMUSG00000018339.11	133.718	2.03944	0.611555	3.33484	0.000853491	0.210118	Gpx3	protein_coding
ENSMUSG00000018340.13	385.762	0.028195	0.199249	0.141506	0.88747	0.999919	Anxa6	protein_coding
ENSMUSG00000018341.12	449.95	-0.104715	0.144038	-0.726997	0.467228	0.999919	Il12rb2	protein_coding
ENSMUSG00000018347.16	309.705	-0.11736	0.111996	-1.04789	0.29469	0.999919	Zkscan6	protein_coding
ENSMUSG00000018362.14	827.581	-0.265219	0.12484	-2.12447	0.0336308	0.999919	Kpna2	protein_coding
ENSMUSG00000018363.16	589.555	0.0952154	0.102189	0.931759	0.351461	0.999919	Smurf2	protein_coding
ENSMUSG00000018372.13	105.102	0.122955	0.191571	0.641824	0.520988	0.999919	Cep95	protein_coding
ENSMUSG00000018377.10	473.395	-0.12329	0.105955	-1.16361	0.244584	0.999919	Vezf1	protein_coding
ENSMUSG00000018378.13	313.445	-0.082824	0.133109	-0.622226	0.533794	0.999919	Cuedc1	protein_coding
ENSMUSG00000018379.17	2050.76	-0.151161	0.111021	-1.36155	0.17334	0.999919	Srsf1	protein_coding
ENSMUSG00000018381.15	1688.33	-0.0452987	0.0844221	-0.536574	0.591562	0.999919	Abi3	protein_coding
ENSMUSG00000018387.12	2.50305	4.72299	1.66561	2.83558	0.00457422	0.612343	Shroom1	protein_coding
ENSMUSG00000018395.19	177.364	0.115745	0.159561	0.725393	0.468211	0.999919	Kif3a	protein_coding
ENSMUSG00000018398.18	2313.7	0.0644665	0.112656	0.572241	0.567158	0.999919	Septin8	protein_coding
ENSMUSG00000018401.17	376.526	0.083451	0.138231	0.603708	0.546038	0.999919	Mtmr4	protein_coding
ENSMUSG00000018405.7	203.241	-0.0489032	0.160713	-0.30429	0.760907	0.999919	Mrm1	protein_coding
ENSMUSG00000018411.17	24.7689	0.400757	0.327878	1.22227	0.221604	0.999919	Mapt	protein_coding
ENSMUSG00000018412.16	492.164	0.0710065	0.104973	0.676426	0.49877	0.999919	Kansl1	protein_coding
ENSMUSG00000018415.14	777.765	0.0375618	0.0922661	0.407103	0.683932	0.999919	Gid4	protein_coding
ENSMUSG00000018417.14	251.288	-0.092174	0.199617	-0.461754	0.644258	0.999919	Myo1b	protein_coding
ENSMUSG00000018425.18	277.628	0.0345652	0.122501	0.282162	0.777819	0.999919	Dhx40	protein_coding
ENSMUSG00000018427.8	690.994	-0.112026	0.243154	-0.460722	0.644998	0.999919	Ypel2	protein_coding
ENSMUSG00000018428.15	293.252	-0.187507	0.191706	-0.978097	0.328026	0.999919	Akap1	protein_coding
ENSMUSG00000018433.14	254.607	-0.0612797	0.151914	-0.403384	0.686666	0.999919	Nol11	protein_coding
ENSMUSG00000018442.13	470.338	-0.139184	0.091256	-1.5252	0.12721	0.999919	Derl2	protein_coding
ENSMUSG00000018446.8	647.358	-0.16482	0.096922	-1.70054	0.0890296	0.999919	C1qbp	protein_coding
ENSMUSG00000018449.12	88.5955	0.0386259	0.167984	0.229938	0.81814	0.999919	Rpain	protein_coding
ENSMUSG00000018451.7	2.60056	0.462692	1.02757	0.450277	0.652511	0.999919	6330403K07Rik	protein_coding
ENSMUSG00000018459.15	5.54557	0.255316	0.687761	0.371227	0.710468	0.999919	Slc13a3	protein_coding
ENSMUSG00000018470.8	18.6241	-0.286433	0.393406	-0.728087	0.466561	0.999919	Kcnab3	protein_coding
ENSMUSG00000018474.18	882.457	-0.0353641	0.105477	-0.335278	0.737415	0.999919	Chd3	protein_coding
ENSMUSG00000018476.7	1098.19	-0.147524	0.159582	-0.924445	0.355255	0.999919	Kdm6b	protein_coding
ENSMUSG00000018481.9	556.186	0.0333883	0.111762	0.298744	0.765135	0.999919	Appbp2	protein_coding
ENSMUSG00000018486.2	4.14725	-0.353191	0.751426	-0.470027	0.638335	0.999919	Wnt9b	protein_coding
ENSMUSG00000018500.2	314.533	-0.0168802	0.266948	-0.0632343	0.94958	0.999919	Adora2b	protein_coding
ENSMUSG00000018501.17	1468.21	0.0156023	0.0823021	0.189573	0.849644	0.999919	Ncor1	protein_coding
ENSMUSG00000018507.16	223.426	0.0255407	0.17417	0.146642	0.883414	0.999919	Trpv2	protein_coding
ENSMUSG00000018509.8	115.173	-0.120456	0.182814	-0.6589	0.50996	0.999919	Cenpv	protein_coding
ENSMUSG00000018537.16	237.368	0.000724306	0.139654	0.00518643	0.995862	0.999919	Pcgf2	protein_coding
ENSMUSG00000018541.10	309.236	-0.027208	0.147316	-0.184691	0.853471	0.999919	Cwc25	protein_coding
ENSMUSG00000018547.8	287.491	0.112966	0.131558	0.85868	0.390517	0.999919	Pip4k2b	protein_coding
ENSMUSG00000018548.15	320.849	-0.151275	0.137782	-1.09793	0.272233	0.999919	Trim37	protein_coding
ENSMUSG00000018554.13	10.9898	-0.500543	0.514016	-0.973788	0.330162	0.999919	Ybx2	protein_coding
ENSMUSG00000018559.16	728.426	-0.0382448	0.083829	-0.456224	0.648229	0.999919	Ctdnep1	protein_coding
ENSMUSG00000018565.17	433.241	0.0145393	0.104506	0.139123	0.889353	0.999919	Elp5	protein_coding
ENSMUSG00000018566.14	15.6554	0.0832077	0.401033	0.207483	0.835632	0.999919	Slc2a4	protein_coding
ENSMUSG00000018567.14	2646.18	0.0430163	0.0686236	0.626844	0.530761	0.999919	Gabarap	protein_coding
ENSMUSG00000018569.12	7.35242	0.709741	0.617867	1.1487	0.250682	0.999919	Cldn7	protein_coding
ENSMUSG00000018570.17	16.6192	0.000231043	0.413592	0.000558625	0.999554	0.999957	2810408A11Rik	protein_coding
ENSMUSG00000018572.10	677.713	-0.00707271	0.147567	-0.0479289	0.961773	0.999919	Phf23	protein_coding
ENSMUSG00000018574.14	1289.96	0.0622441	0.0734941	0.846926	0.397036	0.999919	Acadvl	protein_coding
ENSMUSG00000018581.15	152.173	-0.0658885	0.211446	-0.311609	0.755338	0.999919	Dnah11	protein_coding
ENSMUSG00000018583.5	2994.67	-0.235475	0.0821836	-2.86524	0.00416697	0.584652	G3bp1	protein_coding
ENSMUSG00000018585.9	1387.18	-0.0137856	0.081561	-0.169022	0.865779	0.999919	Atox1	protein_coding
ENSMUSG00000018593.13	544.424	0.452952	0.172084	2.63216	0.00848432	0.726951	Sparc	protein_coding
ENSMUSG00000018599.5	102.791	-0.215978	0.158596	-1.36181	0.173257	0.999919	Mief2	protein_coding
ENSMUSG00000018604.18	3.59296	2.8409	2.32623	1.22124	0.221994	0.999919	Tbx3	protein_coding
ENSMUSG00000018634.10	1.11356	-2.59018	2.28214	-1.13498	0.256384	NA	Crhr1	protein_coding
ENSMUSG00000018648.15	344.575	-0.0775207	0.11331	-0.684148	0.493882	0.999919	Dusp14	protein_coding
ENSMUSG00000018651.14	143.24	-0.381845	0.218504	-1.74754	0.0805434	0.999919	Tada2a	protein_coding
ENSMUSG00000018654.17	148.614	-0.154047	0.167209	-0.921283	0.356903	0.999919	Ikzf1	protein_coding
ENSMUSG00000018659.12	358.896	0.0538227	0.118638	0.45367	0.650066	0.999919	Pnpo	protein_coding
ENSMUSG00000018661.17	436.694	-0.0389878	0.100727	-0.387066	0.698707	0.999919	Cog1	protein_coding
ENSMUSG00000018666.13	546.071	-0.0821425	0.0953353	-0.861617	0.388898	0.999919	Cbx1	protein_coding
ENSMUSG00000018669.14	540.457	-0.0105797	0.103674	-0.102047	0.918719	0.999919	Cdk5rap3	protein_coding
ENSMUSG00000018672.15	169.955	0.0934173	0.160623	0.581593	0.560841	0.999919	Copz2	protein_coding
ENSMUSG00000018677.9	940.636	0.0717315	0.096462	0.743625	0.457103	0.999919	Slc25a39	protein_coding
ENSMUSG00000018678.13	198.583	-0.0445471	0.121016	-0.368109	0.712792	0.999919	Sp2	protein_coding
ENSMUSG00000018697.14	285.082	-0.197845	0.116831	-1.69343	0.0903741	0.999919	Aatf	protein_coding
ENSMUSG00000018707.13	3200.79	0.138199	0.0772453	1.78909	0.0736007	0.999919	Dync1h1	protein_coding
ENSMUSG00000018727.19	12.7258	0.367772	0.496692	0.740443	0.459031	0.999919	Cpsf4l	protein_coding
ENSMUSG00000018733.10	111.006	0.182844	0.14891	1.22788	0.219491	0.999919	Pex12	protein_coding
ENSMUSG00000018736.14	4150.61	-0.00183336	0.104747	-0.0175028	0.986036	0.999919	Ndel1	protein_coding
ENSMUSG00000018740.14	123.021	-0.012811	0.16375	-0.0782354	0.937641	0.999919	Slc25a35	protein_coding
ENSMUSG00000018750.14	702.76	-0.00940047	0.0960062	-0.0979153	0.922	0.999919	Zbtb4	protein_coding
ENSMUSG00000018752.19	23.9703	0.0151439	0.300621	0.0503754	0.959823	0.999919	Tnfsfm13	protein_coding
ENSMUSG00000018761.14	657.838	0.0218021	0.0966099	0.225672	0.821457	0.999919	Mpdu1	protein_coding
ENSMUSG00000018765.5	1099.41	0.124687	0.105016	1.18732	0.235103	0.999919	Fxr2	protein_coding
ENSMUSG00000018770.9	2379.3	-0.0408748	0.0810474	-0.504332	0.614028	0.999919	Atp5g3	protein_coding
ENSMUSG00000018774.13	94.872	0.167092	0.212244	0.787261	0.431129	0.999919	Cd68	protein_coding
ENSMUSG00000018796.13	2708.49	0.00149291	0.0980868	0.0152203	0.987856	0.999919	Acsl1	protein_coding
ENSMUSG00000018800.14	1596.04	0.143581	0.325371	0.441285	0.659007	0.999919	Abca5	protein_coding
ENSMUSG00000018809.2	66.5606	0.241977	0.206756	1.17035	0.24186	0.999919	Smyd4	protein_coding
ENSMUSG00000018819.10	439.083	0.278157	0.161104	1.72657	0.0842445	0.999919	Lsp1	protein_coding
ENSMUSG00000018820.13	406.654	0.0394008	0.0970434	0.406012	0.684733	0.999919	Zfyve27	protein_coding
ENSMUSG00000018821.3	2655.39	-0.224384	0.144455	-1.55331	0.120349	0.999919	Avpi1	protein_coding
ENSMUSG00000018822.7	1.13583	0.786618	1.70884	0.460324	0.645284	NA	Sfrp5	protein_coding
ENSMUSG00000018830.10	4.00108	-0.662867	0.818403	-0.809952	0.417968	0.999919	Myh11	protein_coding
ENSMUSG00000018841.17	123.833	0.0181841	0.163862	0.110972	0.911638	0.999919	Rad51d	protein_coding
ENSMUSG00000018844.6	5.52206	-0.0831492	0.765939	-0.108558	0.913553	0.999919	Fndc8	protein_coding
ENSMUSG00000018845.14	2.18761	1.49636	1.10754	1.35107	0.176673	0.999919	Unc45b	protein_coding
ENSMUSG00000018846.8	680.456	0.0907406	0.104244	0.87046	0.384049	0.999919	Pank3	protein_coding
ENSMUSG00000018848.4	889.62	-0.137553	0.104491	-1.31641	0.188036	0.999919	Rars	protein_coding
ENSMUSG00000018849.6	854.206	0.169866	0.097388	1.74422	0.0811202	0.999919	Wwc1	protein_coding
ENSMUSG00000018858.15	235.745	-0.0377039	0.121334	-0.310744	0.755995	0.999919	Mrpl58	protein_coding
ENSMUSG00000018861.8	92.3582	0.199515	0.212354	0.939541	0.347453	0.999919	Fdxr	protein_coding
ENSMUSG00000018862.11	392.007	0.0726926	0.174143	0.417431	0.676364	0.999919	Otop3	protein_coding
ENSMUSG00000018865.9	3.20499	-0.178665	0.811487	-0.22017	0.825739	0.999919	Sult4a1	protein_coding
ENSMUSG00000018868.4	506.624	0.822894	0.233071	3.53065	0.000414532	0.169398	Pnpla5	protein_coding
ENSMUSG00000018882.12	270.588	-0.105735	0.14423	-0.733098	0.463499	0.999919	Mrpl45	protein_coding
ENSMUSG00000018893.15	1.96312	1.20881	1.14846	1.05255	0.292549	NA	Mb	protein_coding
ENSMUSG00000018899.16	287.184	-0.0414302	0.238008	-0.17407	0.86181	0.999919	Irf1	protein_coding
ENSMUSG00000018900.7	195.663	0.102767	0.147321	0.697576	0.485442	0.999919	Slc22a5	protein_coding
ENSMUSG00000018906.14	129.412	-0.0428861	0.241297	-0.177732	0.858934	0.999919	P4ha2	protein_coding
ENSMUSG00000018907.10	5494.47	0.207671	0.0870142	2.38663	0.0170036	0.898862	Alox12e	protein_coding
ENSMUSG00000018909.15	1192.19	0.083358	0.098434	0.846842	0.397083	0.999919	Arrb1	protein_coding
ENSMUSG00000018916.5	2.48305	-0.372935	1.18631	-0.314365	0.753244	0.999919	Csf2	protein_coding
ENSMUSG00000018920.11	1094.43	-0.0342039	0.108657	-0.314788	0.752922	0.999919	Cxcl16	protein_coding
ENSMUSG00000018921.11	428.368	-0.0895451	0.0976125	-0.917353	0.358958	0.999919	Pelp1	protein_coding
ENSMUSG00000018923.13	221.596	0.0659569	0.136354	0.483717	0.628587	0.999919	Med11	protein_coding
ENSMUSG00000018924.6	2.51999	0.750865	1.06948	0.702087	0.482625	0.999919	Alox15	protein_coding
ENSMUSG00000018927.3	145.25	0.827557	0.596446	1.38748	0.165295	0.999919	Ccl6	protein_coding
ENSMUSG00000018930.3	2.25885	1.06565	1.11722	0.953839	0.340165	0.999919	Ccl4	protein_coding
ENSMUSG00000018931.3	252.443	0.210504	0.174745	1.20463	0.228346	0.999919	Natd1	protein_coding
ENSMUSG00000018932.9	1764.86	-0.112714	0.173558	-0.649431	0.51606	0.999919	Map2k3	protein_coding
ENSMUSG00000018965.11	1742.32	0.0214863	0.0975991	0.220148	0.825756	0.999919	Ywhah	protein_coding
ENSMUSG00000018973.2	1.51128	1.66551	1.36614	1.21913	0.222793	NA	Hoxb1	protein_coding
ENSMUSG00000018974.7	499.783	-0.107536	0.106783	-1.00706	0.313907	0.999919	Sart3	protein_coding
ENSMUSG00000018983.9	210.157	0.184868	0.202442	0.913191	0.361142	0.999919	E2f2	protein_coding
ENSMUSG00000018986.10	1.18632	1.99281	1.59907	1.24623	0.212679	NA	Slfn3	protein_coding
ENSMUSG00000018995.12	87.2351	-0.0487046	0.201697	-0.241473	0.809188	0.999919	Nars2	protein_coding
ENSMUSG00000018999.14	127.694	0.0703946	0.1692	0.416043	0.677378	0.999919	Slc35b4	protein_coding
ENSMUSG00000019027.8	8.84671	0.203687	0.506198	0.402386	0.6874	0.999919	Dnah1	protein_coding
ENSMUSG00000019039.14	576.923	-0.00278279	0.142557	-0.0195205	0.984426	0.999919	Dalrd3	protein_coding
ENSMUSG00000019054.13	1354.61	0.0537998	0.0994824	0.540797	0.588647	0.999919	Fis1	protein_coding
ENSMUSG00000019055.15	162.996	-0.106952	0.213348	-0.501301	0.616159	0.999919	Plod1	protein_coding
ENSMUSG00000019066.13	4420.38	0.0896191	0.0770729	1.16278	0.244917	0.999919	Rab3d	protein_coding
ENSMUSG00000019080.8	51.9462	-0.165584	0.229404	-0.721804	0.470415	0.999919	Mfsd3	protein_coding
ENSMUSG00000019082.18	274.128	-0.01589	0.120805	-0.131534	0.895353	0.999919	Slc25a22	protein_coding
ENSMUSG00000019087.13	1908.65	0.0353883	0.0819328	0.431918	0.665801	0.999919	Atp6ap1	protein_coding
ENSMUSG00000019088.14	303.297	-0.0528605	0.113365	-0.466284	0.641012	0.999919	Dnase1l1	protein_coding
ENSMUSG00000019102.10	1107.02	-0.194465	0.125339	-1.55152	0.120778	0.999919	Aldh3a1	protein_coding
ENSMUSG00000019122.8	38.6812	2.20263	0.966686	2.27854	0.0226945	0.948587	Ccl9	protein_coding
ENSMUSG00000019124.10	8.18466	0.549934	0.603929	0.910594	0.362509	0.999919	Scrn1	protein_coding
ENSMUSG00000019132.11	2791.2	-0.00438637	0.0720776	-0.0608562	0.951474	0.999919	BC005537	protein_coding
ENSMUSG00000019139.10	303.539	-0.00100438	0.128472	-0.00781792	0.993762	0.999919	Isyna1	protein_coding
ENSMUSG00000019143.15	240.501	-0.0474148	0.149027	-0.318163	0.750361	0.999919	Hars2	protein_coding
ENSMUSG00000019158.9	108.357	0.0239322	0.189673	0.126176	0.899593	0.999919	Tmem160	protein_coding
ENSMUSG00000019173.11	2372.12	0.00502901	0.0618384	0.081325	0.935184	0.999919	Rab5c	protein_coding
ENSMUSG00000019178.17	1.15288	-0.534106	1.49993	-0.356088	0.721774	NA	Styxl1	protein_coding
ENSMUSG00000019179.10	1717.13	-0.108503	0.0745078	-1.45626	0.14532	0.999919	Mdh2	protein_coding
ENSMUSG00000019188.16	763.428	-0.0901919	0.105097	-0.858174	0.390796	0.999919	H13	protein_coding
ENSMUSG00000019189.13	727.867	-0.155209	0.116882	-1.32792	0.184205	0.999919	Rnf145	protein_coding
ENSMUSG00000019194.15	53.9056	-0.200784	0.210773	-0.952606	0.34079	0.999919	Scn1b	protein_coding
ENSMUSG00000019210.10	2321.46	0.0568015	0.0828294	0.685765	0.492861	0.999919	Atp6v1e1	protein_coding
ENSMUSG00000019214.14	90.0538	0.249991	0.211154	1.18393	0.236441	0.999919	Chtf18	protein_coding
ENSMUSG00000019232.14	5.65064	1.06288	0.913937	1.16297	0.244841	0.999919	Etnppl	protein_coding
ENSMUSG00000019235.9	34.5429	0.12556	0.303653	0.4135	0.67924	0.999919	Rps6kl1	protein_coding
ENSMUSG00000019254.16	782.495	0.0124569	0.111161	0.112062	0.910775	0.999919	Ppp1r12c	protein_coding
ENSMUSG00000019256.17	904.56	0.0339074	0.153171	0.221369	0.824805	0.999919	Ahr	protein_coding
ENSMUSG00000019261.3	65.0327	0.0541107	0.202461	0.267264	0.789266	0.999919	Map1s	protein_coding
ENSMUSG00000019278.5	5.18172	0.945736	0.727884	1.29929	0.193843	0.999919	Dpep1	protein_coding
ENSMUSG00000019295.8	132.37	0.0764361	0.179812	0.425089	0.670772	0.999919	Tmem129	protein_coding
ENSMUSG00000019297.9	313.003	-0.198264	0.149914	-1.32251	0.185997	0.999919	Nop9	protein_coding
ENSMUSG00000019301.5	0.848255	-0.0510294	1.82302	-0.0279917	0.977669	NA	Hsd17b1	protein_coding
ENSMUSG00000019302.16	881.371	0.0344967	0.129151	0.267103	0.789389	0.999919	Atp6v0a1	protein_coding
ENSMUSG00000019303.14	138.797	-0.17789	0.143852	-1.23661	0.216231	0.999919	Psmc3ip	protein_coding
ENSMUSG00000019312.10	547.264	0.15994	0.341435	0.468434	0.639474	0.999919	Grb7	protein_coding
ENSMUSG00000019320.14	14.3018	-0.0934663	0.471381	-0.198282	0.842825	0.999919	Noxo1	protein_coding
ENSMUSG00000019326.14	5.13867	0.596298	0.673605	0.885233	0.376031	0.999919	Aoc3	protein_coding
ENSMUSG00000019338.13	271.653	0.196773	0.139078	1.41484	0.157117	0.999919	Zfp687	protein_coding
ENSMUSG00000019359.14	2286.38	0.161439	0.123846	1.30354	0.19239	0.999919	Gdpd2	protein_coding
ENSMUSG00000019362.8	1683.57	-0.0612595	0.113578	-0.539359	0.589639	0.999919	D8Ertd738e	protein_coding
ENSMUSG00000019368.13	483.765	0.443865	0.156353	2.83887	0.00452742	0.612343	Sec14l4	protein_coding
ENSMUSG00000019370.10	914.913	-0.0491536	0.134785	-0.364682	0.715348	0.999919	Calm3	protein_coding
ENSMUSG00000019373.11	547.705	-0.0862121	0.085803	-1.00477	0.315009	0.999919	Cops3	protein_coding
ENSMUSG00000019428.16	2547.31	-0.00717251	0.0700932	-0.102328	0.918496	0.999919	Fkbp8	protein_coding
ENSMUSG00000019432.15	2044.36	-0.188654	0.0942224	-2.00222	0.0452611	0.999919	Ddx39b	protein_coding
ENSMUSG00000019433.9	1142.1	0.0291213	0.0997997	0.291798	0.770441	0.999919	Gipc1	protein_coding
ENSMUSG00000019437.17	4343.2	0.0332761	0.0579906	0.573819	0.566091	0.999919	Tlcd1	protein_coding
ENSMUSG00000019461.12	1744.61	-0.0107036	0.0840994	-0.127273	0.898724	0.999919	Plscr3	protein_coding
ENSMUSG00000019464.6	145.59	-0.105131	0.142188	-0.739381	0.459676	0.999919	Ptger1	protein_coding
ENSMUSG00000019467.15	19.8911	0.454396	0.375538	1.20999	0.226284	0.999919	Arhgef25	protein_coding
ENSMUSG00000019470.12	1564.02	0.0447683	0.0719386	0.622313	0.533736	0.999919	Xab2	protein_coding
ENSMUSG00000019471.10	2198.49	-0.0196043	0.0645155	-0.30387	0.761227	0.999919	Cdc37	protein_coding
ENSMUSG00000019478.16	67.812	-0.0528954	0.227874	-0.232126	0.816441	0.999919	Rab4a	protein_coding
ENSMUSG00000019487.11	257.598	0.0054361	0.135934	0.0399907	0.968101	0.999919	Trip10	protein_coding
ENSMUSG00000019489.7	1.28785	-0.748519	1.52648	-0.490355	0.623883	NA	Cd70	protein_coding
ENSMUSG00000019494.14	777.483	-0.0507863	0.0909519	-0.558386	0.576581	0.999919	Cops6	protein_coding
ENSMUSG00000019505.7	20623.8	0.162059	0.0771753	2.09989	0.035739	0.999919	Ubb	protein_coding
ENSMUSG00000019518.11	421.681	0.169955	0.105223	1.61519	0.106269	0.999919	Ap4m1	protein_coding
ENSMUSG00000019528.18	75.2697	0.0755512	0.241192	0.313241	0.754098	0.999919	Gyg	protein_coding
ENSMUSG00000019539.11	54.5482	0.0840955	0.319081	0.263556	0.792122	0.999919	Rcn3	protein_coding
ENSMUSG00000019558.14	2658.51	0.0754669	0.105674	0.714148	0.475136	0.999919	Slc6a8	protein_coding
ENSMUSG00000019564.12	73.7739	0.127998	0.208997	0.612441	0.540246	0.999919	Arid3a	protein_coding
ENSMUSG00000019577.6	128.7	0.535492	0.553619	0.967258	0.333415	0.999919	Pdk4	protein_coding
ENSMUSG00000019578.11	1034.44	0.0789669	0.0747157	1.0569	0.290558	0.999919	Ubxn6	protein_coding
ENSMUSG00000019579.13	488.303	-0.0124315	0.0997863	-0.124581	0.900855	0.999919	Mydgf	protein_coding
ENSMUSG00000019590.16	869.882	0.0426659	0.0941732	0.453058	0.650507	0.999919	Cyb561	protein_coding
ENSMUSG00000019647.16	28.384	0.154803	0.302153	0.512333	0.608418	0.999919	Sema6a	protein_coding
ENSMUSG00000019659.8	532.898	0.0379358	0.11028	0.343995	0.73085	0.999919	Ccdc12	protein_coding
ENSMUSG00000019689.4	125.539	-0.149035	0.14586	-1.02177	0.306891	0.999919	Fmc1	protein_coding
ENSMUSG00000019699.16	62.7964	0.301965	0.216824	1.39267	0.16372	0.999919	Akt3	protein_coding
ENSMUSG00000019710.13	854.877	0.00297912	0.0951738	0.0313019	0.975029	0.999919	Mrpl24	protein_coding
ENSMUSG00000019715.14	382.175	0.109107	0.13495	0.808496	0.418805	0.999919	Gle1	protein_coding
ENSMUSG00000019718.8	53.8345	-0.0600278	0.278518	-0.215526	0.829357	0.999919	L3hypdh	protein_coding
ENSMUSG00000019726.12	386.962	0.19536	0.160917	1.21404	0.224732	0.999919	Lyst	protein_coding
ENSMUSG00000019731.13	719.563	-0.146711	0.110469	-1.32807	0.184154	0.999919	Slc35e1	protein_coding
ENSMUSG00000019732.14	9.32431	-0.210939	0.520151	-0.405535	0.685084	0.999919	Calr3	protein_coding
ENSMUSG00000019734.16	50.3564	0.344633	0.312854	1.10158	0.270645	0.999919	Tmc4	protein_coding
ENSMUSG00000019737.14	4.83531	-0.733494	0.662536	-1.1071	0.268251	0.999919	Syne4	protein_coding
ENSMUSG00000019738.15	329.728	-0.0404666	0.104831	-0.386017	0.699484	0.999919	Polr2i	protein_coding
ENSMUSG00000019761.10	163878	0.0145242	0.153241	0.0947802	0.924489	0.999919	Krt10	protein_coding
ENSMUSG00000019763.11	95.4628	-0.232295	0.257203	-0.903159	0.366441	0.999919	Rmnd1	protein_coding
ENSMUSG00000019768.16	82.6009	0.104126	0.197613	0.526916	0.598252	0.999919	Esr1	protein_coding
ENSMUSG00000019773.7	71.4859	-0.309529	0.311895	-0.992414	0.320996	0.999919	Fbxo5	protein_coding
ENSMUSG00000019774.8	55.154	-0.13824	0.251068	-0.550605	0.581904	0.999919	Mtrf1l	protein_coding
ENSMUSG00000019777.16	1257.09	-0.11644	0.0718684	-1.62019	0.105192	0.999919	Hdac2	protein_coding
ENSMUSG00000019779.15	87.0481	0.0596018	0.208498	0.285863	0.774983	0.999919	Frk	protein_coding
ENSMUSG00000019782.10	353.168	-0.0786602	0.111683	-0.704317	0.481235	0.999919	Rwdd1	protein_coding
ENSMUSG00000019789.9	1.62075	-1.43724	1.29326	-1.11133	0.266428	NA	Hey2	protein_coding
ENSMUSG00000019790.17	630.148	-0.0270951	0.0941076	-0.287917	0.773411	0.999919	Stxbp5	protein_coding
ENSMUSG00000019791.12	136.269	-0.101652	0.177153	-0.57381	0.566096	0.999919	Hint3	protein_coding
ENSMUSG00000019792.8	108.068	-0.0028932	0.171879	-0.0168328	0.98657	0.999919	Trmt11	protein_coding
ENSMUSG00000019794.13	952.994	-0.0393299	0.0922844	-0.426182	0.669975	0.999919	Katna1	protein_coding
ENSMUSG00000019795.17	619.552	-0.000499717	0.0982083	-0.00508834	0.99594	0.999919	Pcmt1	protein_coding
ENSMUSG00000019796.12	49.6771	-0.015959	0.297981	-0.0535571	0.957288	0.999919	Lrp11	protein_coding
ENSMUSG00000019797.11	192.736	0.0694769	0.148257	0.468625	0.639338	0.999919	Mtres1	protein_coding
ENSMUSG00000019802.13	862.293	-0.0578149	0.0799247	-0.723367	0.469454	0.999919	Sec63	protein_coding
ENSMUSG00000019804.12	1057.43	0.0308876	0.0838457	0.368386	0.712585	0.999919	Snx3	protein_coding
ENSMUSG00000019806.13	279.886	0.214496	0.11012	1.94784	0.051434	0.999919	Aig1	protein_coding
ENSMUSG00000019808.8	56.9276	-0.246276	0.218346	-1.12791	0.259356	0.999919	Adat2	protein_coding
ENSMUSG00000019809.16	551.027	0.139781	0.131578	1.06234	0.28808	0.999919	Pex3	protein_coding
ENSMUSG00000019810.15	798.914	0.134668	0.111565	1.20709	0.227398	0.999919	Fuca2	protein_coding
ENSMUSG00000019813.16	36.2922	0.370207	0.30347	1.21991	0.222499	0.999919	Cep57l1	protein_coding
ENSMUSG00000019814.5	415.971	-0.20702	0.112038	-1.84777	0.0646353	0.999919	Ltv1	protein_coding
ENSMUSG00000019817.18	198.36	-0.284367	0.27835	-1.02161	0.306963	0.999919	Plagl1	protein_coding
ENSMUSG00000019818.15	3040.14	0.196031	0.0825198	2.37556	0.0175225	0.911007	Cd164	protein_coding
ENSMUSG00000019820.11	1309.65	-0.0142155	0.0829302	-0.171416	0.863897	0.999919	Utrn	protein_coding
ENSMUSG00000019822.12	687.554	0.0119855	0.142589	0.0840564	0.933012	0.999919	Smpd2	protein_coding
ENSMUSG00000019823.17	218.894	-0.131461	0.14256	-0.922142	0.356454	0.999919	Mical1	protein_coding
ENSMUSG00000019826.11	179.065	-0.0961454	0.141444	-0.67974	0.496669	0.999919	Zbtb24	protein_coding
ENSMUSG00000019831.14	3.15105	-0.133017	0.866702	-0.153475	0.878023	0.999919	Wasf1	protein_coding
ENSMUSG00000019832.5	285.061	0.0566224	0.153541	0.368777	0.712294	0.999919	Rab32	protein_coding
ENSMUSG00000019836.5	251.646	-0.173017	0.187152	-0.924472	0.355241	0.999919	Amd-ps4	processed_pseudogene
ENSMUSG00000019837.8	355.336	-0.162126	0.106749	-1.51875	0.128825	0.999919	Gtf3c6	protein_coding
ENSMUSG00000019838.11	267.37	-0.0105772	0.127128	-0.0832017	0.933691	0.999919	Slc16a10	protein_coding
ENSMUSG00000019841.15	378.166	-0.0951639	0.18567	-0.512543	0.608271	0.999919	Rev3l	protein_coding
ENSMUSG00000019842.6	491.184	0.0713381	0.120785	0.590622	0.554773	0.999919	Traf3ip2	protein_coding
ENSMUSG00000019843.14	132.513	0.00890708	0.182045	0.0489278	0.960977	0.999919	Fyn	protein_coding
ENSMUSG00000019845.8	15.6111	-0.0863464	0.380215	-0.227099	0.820347	0.999919	Tube1	protein_coding
ENSMUSG00000019846.11	56.0337	0.186424	0.26404	0.706047	0.480159	0.999919	Lama4	protein_coding
ENSMUSG00000019848.14	142.947	-0.250536	0.192014	-1.30478	0.191968	0.999919	Popdc3	protein_coding
ENSMUSG00000019849.11	567.621	-0.107311	0.0900565	-1.1916	0.233418	0.999919	Prep	protein_coding
ENSMUSG00000019850.11	1754.98	-0.206739	0.743891	-0.277916	0.781077	0.999919	Tnfaip3	protein_coding
ENSMUSG00000019851.8	48903.8	0.040942	0.0795527	0.514652	0.606796	0.999919	Perp	protein_coding
ENSMUSG00000019852.7	5.01149	-0.38224	0.687291	-0.556154	0.578105	0.999919	Arfgef3	protein_coding
ENSMUSG00000019853.6	2341.64	0.100601	0.149608	0.672434	0.501307	0.999919	Hebp2	protein_coding
ENSMUSG00000019854.17	562.42	0.00336464	0.111316	0.0302262	0.975887	0.999919	Reps1	protein_coding
ENSMUSG00000019856.14	0.891247	-1.51621	1.79119	-0.846485	0.397282	NA	Fam184a	protein_coding
ENSMUSG00000019857.7	193.054	-0.0952988	0.127499	-0.74745	0.454792	0.999919	Asf1a	protein_coding
ENSMUSG00000019861.15	395.734	0.082834	0.108797	0.761364	0.44644	0.999919	Gopc	protein_coding
ENSMUSG00000019863.7	71.347	-0.0802306	0.213749	-0.37535	0.7074	0.999919	Qrsl1	protein_coding
ENSMUSG00000019864.14	180.04	0.182227	0.155622	1.17096	0.241615	0.999919	Rtn4ip1	protein_coding
ENSMUSG00000019866.15	3297.22	0.00174487	0.0992477	0.017581	0.985973	0.999919	Crybg1	protein_coding
ENSMUSG00000019868.16	539.852	-0.031865	0.133955	-0.237878	0.811975	0.999919	Vta1	protein_coding
ENSMUSG00000019872.13	892.413	0.0729067	0.109223	0.6675	0.504453	0.999919	Smpdl3a	protein_coding
ENSMUSG00000019873.8	1657.53	0.0148385	0.119088	0.124602	0.900839	0.999919	Reep3	protein_coding
ENSMUSG00000019874.11	2.22129	0.573138	1.15926	0.4944	0.621024	0.999919	Fabp7	protein_coding
ENSMUSG00000019876.15	921.165	-0.161106	0.149222	-1.07964	0.280305	0.999919	Pkib	protein_coding
ENSMUSG00000019877.10	1349.53	0.0735153	0.0845791	0.86919	0.384743	0.999919	Serinc1	protein_coding
ENSMUSG00000019878.8	670.395	0.0888246	0.132146	0.672173	0.501474	0.999919	Hsf2	protein_coding
ENSMUSG00000019880.10	104.286	0.0966527	0.301301	0.320784	0.748374	0.999919	Rspo3	protein_coding
ENSMUSG00000019883.11	1340.51	0.211728	0.141113	1.50042	0.133506	0.999919	Echdc1	protein_coding
ENSMUSG00000019889.10	264.548	0.315456	0.149611	2.1085	0.0349875	0.999919	Ptprk	protein_coding
ENSMUSG00000019890.4	1.26876	1.26761	1.4324	0.88495	0.376183	NA	Nts	protein_coding
ENSMUSG00000019891.15	95.8901	0.121575	0.166783	0.728943	0.466036	0.999919	Dcbld1	protein_coding
ENSMUSG00000019894.14	8.7531	0.481508	0.511815	0.940785	0.346815	0.999919	Slc6a15	protein_coding
ENSMUSG00000019897.8	380.366	-0.00163738	0.098063	-0.0166972	0.986678	0.999919	Ccdc59	protein_coding
ENSMUSG00000019899.17	10.9342	0.2375	0.514012	0.462051	0.644045	0.999919	Lama2	protein_coding
ENSMUSG00000019907.10	1590.33	-0.0773384	0.0770719	-1.00346	0.31564	0.999919	Ppp1r12a	protein_coding
ENSMUSG00000019916.14	277.541	-0.179738	0.172593	-1.04139	0.297692	0.999919	P4ha1	protein_coding
ENSMUSG00000019917.10	250.675	-0.0733604	0.166842	-0.439701	0.660154	0.999919	Septin10	protein_coding
ENSMUSG00000019920.18	412.942	-0.0232059	0.104109	-0.222899	0.823614	0.999919	Lims1	protein_coding
ENSMUSG00000019923.14	491.782	-0.0972644	0.133745	-0.727236	0.467082	0.999919	Zwint	protein_coding
ENSMUSG00000019927.6	287.892	-0.0132589	0.116597	-0.113716	0.909463	0.999919	Ube2d1	protein_coding
ENSMUSG00000019929.16	84.0058	1.22336	0.363465	3.36582	0.000763164	0.20584	Dcn	protein_coding
ENSMUSG00000019933.7	2.26859	-0.33991	1.13308	-0.299988	0.764187	0.999919	Mrln	protein_coding
ENSMUSG00000019935.16	1.05168	-1.47475	1.66181	-0.887435	0.374845	NA	Slc17a8	protein_coding
ENSMUSG00000019942.13	117.532	-0.219614	0.209001	-1.05078	0.29336	0.999919	Cdk1	protein_coding
ENSMUSG00000019943.10	1468.25	-0.0992455	0.160609	-0.617932	0.53662	0.999919	Atp2b1	protein_coding
ENSMUSG00000019944.14	230.826	-0.0567517	0.186415	-0.304437	0.760795	0.999919	Rhobtb1	protein_coding
ENSMUSG00000019945.10	0.762048	-0.695863	1.71019	-0.406893	0.684087	NA	Cabcoco1	protein_coding
ENSMUSG00000019947.10	1468.99	-0.0150634	0.128693	-0.11705	0.906821	0.999919	Arid5b	protein_coding
ENSMUSG00000019948.4	76.439	-0.097711	0.196851	-0.49637	0.619634	0.999919	Actr6	protein_coding
ENSMUSG00000019951.10	287.105	-0.0941139	0.162964	-0.577512	0.563593	0.999919	Uhrf1bp1l	protein_coding
ENSMUSG00000019952.15	120.43	-0.0961048	0.161506	-0.595055	0.551807	0.999919	Poc1b	protein_coding
ENSMUSG00000019960.8	1205.13	-0.236904	0.421063	-0.562632	0.573686	0.999919	Dusp6	protein_coding
ENSMUSG00000019961.17	1051.11	-0.229276	0.161872	-1.4164	0.156659	0.999919	Tmpo	protein_coding
ENSMUSG00000019966.18	75.4481	-0.759928	0.287476	-2.64345	0.00820665	0.726951	Kitl	protein_coding
ENSMUSG00000019969.14	1452.32	0.110563	0.0829085	1.33355	0.182352	0.999919	Psen1	protein_coding
ENSMUSG00000019970.15	1949.36	0.338047	0.179697	1.88121	0.0599432	0.999919	Sgk1	protein_coding
ENSMUSG00000019971.10	156.94	-0.0642958	0.166626	-0.385869	0.699594	0.999919	Cep290	protein_coding
ENSMUSG00000019975.12	54.8387	0.204602	0.241544	0.847058	0.396963	0.999919	Ikbip	protein_coding
ENSMUSG00000019977.16	747.83	-0.121919	0.0920193	-1.32493	0.185196	0.999919	Hbs1l	protein_coding
ENSMUSG00000019978.16	343.782	0.0368257	0.132973	0.276941	0.781826	0.999919	Epb41l2	protein_coding
ENSMUSG00000019979.12	91.9054	-0.110474	0.228608	-0.483244	0.628922	0.999919	Apaf1	protein_coding
ENSMUSG00000019982.15	28.1517	-0.331641	0.316015	-1.04945	0.293973	0.999919	Myb	protein_coding
ENSMUSG00000019984.16	231.218	-0.00652091	0.117984	-0.0552696	0.955924	0.999919	Med23	protein_coding
ENSMUSG00000019986.17	152.902	-0.0231807	0.150537	-0.153987	0.87762	0.999919	Ahi1	protein_coding
ENSMUSG00000019987.9	818.529	0.111392	0.227278	0.490111	0.624055	0.999919	Arg1	protein_coding
ENSMUSG00000019988.7	133.091	-0.117678	0.182631	-0.644349	0.519349	0.999919	Nedd1	protein_coding
ENSMUSG00000019989.8	1.14805	-0.0797949	2.3072	-0.0345852	0.972411	NA	Enpp3	protein_coding
ENSMUSG00000019990.15	2.64297	0.537136	1.02085	0.526168	0.598772	0.999919	Pde7b	protein_coding
ENSMUSG00000019992.8	16.9259	0.290102	0.391529	0.740947	0.458726	0.999919	Mtfr2	protein_coding
ENSMUSG00000019996.17	945.27	0.000285547	0.145269	0.00196565	0.998432	0.999919	Map7	protein_coding
ENSMUSG00000019997.11	541.327	0.00182192	0.501642	0.00363192	0.997102	0.999919	Ccn2	protein_coding
ENSMUSG00000019998.6	481.311	0.0995343	0.118881	0.837257	0.402448	0.999919	Stx7	protein_coding
ENSMUSG00000020000.7	1214.21	-0.207819	0.141907	-1.46448	0.143064	0.999919	Moxd1	protein_coding
ENSMUSG00000020003.16	406.288	-0.182621	0.0960329	-1.90165	0.057217	0.999919	Pex7	protein_coding
ENSMUSG00000020007.4	442.713	-0.0282457	0.152749	-0.184916	0.853295	0.999919	Il20ra	protein_coding
ENSMUSG00000020009.13	2554.56	-0.0894043	0.123443	-0.724257	0.468908	0.999919	Ifngr1	protein_coding
ENSMUSG00000020010.7	3.83586	0.723817	0.773117	0.936232	0.349154	0.999919	Vnn3	protein_coding
ENSMUSG00000020015.10	129.353	0.0830184	0.18845	0.440532	0.659552	0.999919	Cdk17	protein_coding
ENSMUSG00000020017.14	5282.09	0.191784	0.34535	0.555333	0.578667	0.999919	Hal	protein_coding
ENSMUSG00000020018.6	411.436	-0.159656	0.095924	-1.6644	0.0960328	0.999919	Snrpf	protein_coding
ENSMUSG00000020019.4	75.0517	-0.0395626	0.250132	-0.158167	0.874325	0.999919	Ntn4	protein_coding
[truncated: 23,365 more rows]

## Sheet: Up (TUBL KO vs WT)
Table S2. Up-regulated genes (log2 fold change > 0.4 and adjusted P value < 0.05) in Tubl−/− compared with Tubl+/+ epidermis
gene_id	baseMean	log2FoldChange	lfcSE	stat	pvalue	padj	gene_name	gene_type
ENSMUSG00000020911.14	152.472	6.43651	1.28249	5.01875	5.20078e-07	0.000968906	Krt19	protein_coding
ENSMUSG00000029811.14	5.25846	5.09516	2.26691	2.24762	0.0246003	0.980328	Aoc1	protein_coding
ENSMUSG00000018387.12	2.50305	4.72299	1.66561	2.83558	0.00457422	0.612343	Shroom1	protein_coding
ENSMUSG00000109115.1	1.50502	3.99402	1.58953	2.51271	0.0119809	NA	Gm44669	TEC
ENSMUSG00000043635.12	1.35657	3.88037	1.69731	2.28618	0.0222437	NA	Adamts3	protein_coding
ENSMUSG00000040197.4	2.09916	3.7685	1.40589	2.6805	0.00735116	NA	Cd209e	protein_coding
ENSMUSG00000113774.1	1.23379	3.76268	1.78421	2.10887	0.0349557	NA	Gm36236	bidirectional_promoter_lncRNA
ENSMUSG00000059089.4	2.10268	3.75504	1.88633	1.99066	0.0465177	NA	Fcgr4	protein_coding
ENSMUSG00000103957.1	1.19651	3.74252	1.56267	2.39495	0.0166225	NA	Gm10766	TEC
ENSMUSG00000035352.3	1.1548	3.71447	1.78105	2.08555	0.0370197	NA	Ccl12	protein_coding
ENSMUSG00000022686.14	1.18912	3.71176	1.56054	2.37852	0.0173823	NA	B3gnt5	protein_coding
ENSMUSG00000099093.1	1.16809	3.70698	1.79235	2.06822	0.0386192	NA	Mir7000	miRNA
ENSMUSG00000057615.5	1.16518	3.66209	1.59348	2.29818	0.0215516	NA	Ldoc1	protein_coding
ENSMUSG00000023336.6	1.17853	3.63515	1.63576	2.2223	0.0262632	NA	Wfdc1	protein_coding
ENSMUSG00000073598.3	1.0664	3.5712	1.66365	2.1466	0.0318251	NA	1700066B19Rik	protein_coding
ENSMUSG00000045912.9	1.07975	3.54144	1.68217	2.10528	0.0352669	NA	C2cd4c	protein_coding
ENSMUSG00000081705.1	2.8226	3.47416	1.24182	2.79763	0.00514798	0.639379	Gm12582	processed_pseudogene
ENSMUSG00000022902.8	2.95874	3.47075	1.4306	2.42609	0.0152627	0.866448	Stfa2	protein_coding
ENSMUSG00000024675.19	2.89009	3.45707	1.45645	2.37362	0.0176147	0.913403	Ms4a4c	protein_coding
ENSMUSG00000024529.14	2.91273	3.44141	1.25858	2.73436	0.0062502	0.676202	Lox	protein_coding
ENSMUSG00000087187.1	1.01529	3.41917	1.68212	2.03266	0.042087	NA	Gm13431	lincRNA
ENSMUSG00000099757.1	4.19426	3.33691	1.38555	2.40836	0.0160242	0.884538	BE692007	processed_transcript
ENSMUSG00000041827.15	4.18368	3.32535	1.38371	2.40321	0.0162517	0.886153	Oasl1	protein_coding
ENSMUSG00000036040.14	1.47554	3.27345	1.5951	2.05219	0.0401509	NA	Adamtsl2	protein_coding
ENSMUSG00000038523.10	1.62291	3.26526	1.65158	1.97705	0.0480355	NA	1700003F12Rik	protein_coding
ENSMUSG00000085604.1	1.5646	3.24037	1.58034	2.05043	0.0403225	NA	Dhx58os	antisense
ENSMUSG00000068574.2	1.5137	3.20249	1.50682	2.12533	0.0335589	NA	Olfr458	protein_coding
ENSMUSG00000112161.1	1.51951	3.20242	1.50592	2.12656	0.0334566	NA	Gm34045	lincRNA
ENSMUSG00000070368.9	1.51261	3.17377	1.47346	2.15397	0.0312429	NA	Prok1	protein_coding
ENSMUSG00000047658.6	1.43776	3.1453	1.42878	2.20138	0.0277091	NA	Gal3st3	protein_coding
ENSMUSG00000030562.17	1.38947	3.14006	1.44992	2.16568	0.030336	NA	Nox4	protein_coding
ENSMUSG00000001865.2	1.37946	3.13992	1.45157	2.16313	0.0305314	NA	Cpa3	protein_coding
ENSMUSG00000040328.16	1.44038	3.1175	1.49171	2.08989	0.0366277	NA	Olfr56	protein_coding
ENSMUSG00000027435.8	2.33134	3.11511	1.26324	2.46597	0.0136643	0.825791	Cd93	protein_coding
ENSMUSG00000094613.2	1.39875	3.04404	1.52812	1.99202	0.046369	NA	A630076J17Rik	protein_coding
ENSMUSG00000003477.5	7.07727	3.03289	0.840205	3.6097	0.000306548	0.159376	Inmt	protein_coding
ENSMUSG00000022416.15	1.27561	3.00351	1.48555	2.02182	0.0431953	NA	Cacna1i	protein_coding
ENSMUSG00000048485.12	2.36978	2.99627	1.36107	2.2014	0.0277075	0.999919	Zbtb8b	protein_coding
ENSMUSG00000038932.13	1.22622	2.96264	1.51011	1.96187	0.0497773	NA	Tcfl5	protein_coding
ENSMUSG00000025889.13	1.29998	2.95536	1.49017	1.98324	0.0473406	NA	Snca	protein_coding
ENSMUSG00000080152.4	2.05758	2.92366	1.40341	2.08325	0.0372284	NA	H3f4	unprocessed_pseudogene
ENSMUSG00000054641.10	6.10928	2.91428	0.793343	3.67342	0.000239326	0.137189	Mmrn1	protein_coding
ENSMUSG00000026712.3	18.9872	2.89835	0.743647	3.89747	9.72012e-05	0.0749321	Mrc1	protein_coding
ENSMUSG00000038463.8	1.98549	2.89178	1.33031	2.17376	0.0297231	NA	Olfml2b	protein_coding
ENSMUSG00000005716.16	31.3666	2.78676	0.49643	5.6136	1.98154e-08	7.37349e-05	Pvalb	protein_coding
ENSMUSG00000040694.4	2.08355	2.76761	1.36145	2.03283	0.0420692	NA	Apobec2	protein_coding
ENSMUSG00000057003.12	11.8236	2.7578	0.671245	4.10848	3.98271e-05	0.037099	Myh4	protein_coding
ENSMUSG00000032725.10	9.81622	2.72872	0.948083	2.87814	0.00400027	0.575555	Folr2	protein_coding
ENSMUSG00000015340.10	6.98524	2.68242	0.936625	2.86392	0.0041843	0.584652	Cybb	protein_coding
ENSMUSG00000028699.9	3.45851	2.59492	1.29321	2.00657	0.0447954	0.999919	Tspan1	protein_coding
ENSMUSG00000031980.10	3.15337	2.59312	1.12612	2.30271	0.0212949	0.946774	Agt	protein_coding
ENSMUSG00000011305.11	3.44804	2.57998	1.02819	2.50925	0.0120988	0.824649	Plin5	protein_coding
ENSMUSG00000117462.1	3.16769	2.54538	0.992993	2.56335	0.0103669	0.778372	Gm50027	processed_pseudogene
ENSMUSG00000078505.1	4.80673	2.54319	0.933961	2.72301	0.00646894	0.682175	Aadacl4fm4	protein_coding
ENSMUSG00000002847.7	7.71659	2.51733	0.848397	2.96716	0.00300569	0.503	Pla1a	protein_coding
ENSMUSG00000037849.8	2.40774	2.5144	1.22739	2.04857	0.0405045	0.999919	Ifi206	protein_coding
ENSMUSG00000029322.12	19.4364	2.4895	0.727864	3.42028	0.000625556	0.199785	Plac8	protein_coding
ENSMUSG00000070526.2	2.20643	2.48769	1.2616	1.97185	0.0486262	0.999919	Peg12	protein_coding
ENSMUSG00000058163.14	3.77436	2.48685	1.04677	2.37574	0.0175138	0.911007	Gm5431	protein_coding
ENSMUSG00000086327.2	2.40043	2.4754	1.15392	2.14521	0.0319357	0.999919	Slfn5os	antisense
ENSMUSG00000021953.14	2.38754	2.45957	1.19253	2.06248	0.0391618	0.999919	Tdh	protein_coding
ENSMUSG00000007877.2	3.1513	2.43758	0.987317	2.46889	0.0135532	0.825791	Tcap	protein_coding
ENSMUSG00000079419.4	7.16644	2.42122	1.12273	2.15656	0.0310403	0.999919	Ms4a6c	protein_coding
ENSMUSG00000026208.9	4.63512	2.40981	0.956734	2.51878	0.0117761	0.812936	Des	protein_coding
ENSMUSG00000085085.2	2.16199	2.38823	1.21462	1.96624	0.049271	0.999919	1700086P04Rik	lincRNA
ENSMUSG00000036298.10	2.26512	2.35929	1.16441	2.02617	0.0427473	0.999919	Slc2a13	protein_coding
ENSMUSG00000052951.5	4.07487	2.26552	0.858635	2.63851	0.00832706	0.726951	C130021I20Rik	antisense
ENSMUSG00000061808.4	31.8737	2.22456	0.519573	4.28151	1.85626e-05	0.018863	Ttr	protein_coding
ENSMUSG00000030399.2	23.2214	2.20713	0.453713	4.86461	1.14685e-06	0.00183136	Ckm	protein_coding
ENSMUSG00000029096.15	14.3832	2.20713	0.561685	3.92947	8.51321e-05	0.0679719	Htra3	protein_coding
ENSMUSG00000019122.8	38.6812	2.20263	0.966686	2.27854	0.0226945	0.948587	Ccl9	protein_coding
ENSMUSG00000017723.11	10.8246	2.19158	0.91837	2.38638	0.017015	0.898862	Wfdc2	protein_coding
ENSMUSG00000061723.18	16.6919	2.18963	0.491179	4.45791	8.27632e-06	0.0102792	Tnnt3	protein_coding
ENSMUSG00000027861.13	4.63994	2.15355	0.880713	2.44524	0.0144757	0.842206	Casq2	protein_coding
ENSMUSG00000069792.5	4.94434	2.1488	0.933271	2.30244	0.0213103	0.946774	Wfdc17	protein_coding
ENSMUSG00000036570.14	8.52028	2.13873	0.638299	3.35067	0.000806164	0.206962	Fxyd1	protein_coding
ENSMUSG00000079168.4	6.35403	2.13355	0.970065	2.19939	0.02785	0.999919	Cd209g	protein_coding
ENSMUSG00000024617.16	2.48425	2.12944	1.08519	1.96228	0.0497297	0.999919	Camk2a	protein_coding
ENSMUSG00000098470.1	5.7649	2.09268	0.760066	2.75329	0.00589993	0.667119	C1rb	protein_coding
ENSMUSG00000112129.1	7.75783	2.05167	0.611839	3.35329	0.000798569	0.206962	Pbld1	protein_coding
ENSMUSG00000031870.16	8.23052	2.04369	0.937393	2.18018	0.0292439	0.999919	Pgr	protein_coding
ENSMUSG00000018339.11	133.718	2.03944	0.611555	3.33484	0.000853491	0.210118	Gpx3	protein_coding
ENSMUSG00000036523.16	9.79081	2.0182	0.794937	2.53882	0.0111227	0.797532	Greb1	protein_coding
ENSMUSG00000031097.15	21.1084	2.00584	0.41197	4.86889	1.12229e-06	0.00183136	Tnni2	protein_coding
ENSMUSG00000054477.16	4.06682	2.00133	0.826944	2.42016	0.0155138	0.871424	Kcnn2	protein_coding
ENSMUSG00000026365.15	6.21036	1.98338	0.804145	2.46644	0.0136463	0.825791	Cfh	protein_coding
ENSMUSG00000032334.10	13.1595	1.97556	0.708537	2.78822	0.00529982	0.648641	Loxl1	protein_coding
ENSMUSG00000039109.16	28.5733	1.97297	0.553499	3.56454	0.000364494	0.164192	F13a1	protein_coding
ENSMUSG00000117671.1	2.95845	1.96893	0.977727	2.01378	0.0440323	0.999919	Gm50128	bidirectional_promoter_lncRNA
ENSMUSG00000040705.2	12.4591	1.9516	0.541564	3.60363	0.000313804	0.159441	A930016O22Rik	antisense
ENSMUSG00000043999.6	3.1924	1.93988	0.973538	1.99261	0.0463043	0.999919	Gpr75	protein_coding
ENSMUSG00000044217.17	23.0298	1.93895	0.371982	5.21248	1.86335e-07	0.000462856	Aqp5	protein_coding
ENSMUSG00000036896.5	35.1216	1.93204	0.554316	3.48545	0.000491308	0.177027	C1qc	protein_coding
ENSMUSG00000116270.1	3.80334	1.9175	0.913091	2.10001	0.035728	0.999919	Gm1600	lincRNA
ENSMUSG00000040289.8	20.5856	1.91147	0.371393	5.14676	2.65021e-07	0.000592482	Hey1	protein_coding
ENSMUSG00000036353.13	4.19945	1.90405	0.874085	2.17834	0.0293808	0.999919	P2ry12	protein_coding
ENSMUSG00000100594.1	3.88774	1.9007	0.855179	2.22258	0.0262441	0.999919	2810414N06Rik	lincRNA
ENSMUSG00000037095.8	15.4812	1.89649	0.634666	2.98816	0.00280659	0.48943	Lrg1	protein_coding
ENSMUSG00000072571.3	4.43774	1.86264	0.8134	2.28994	0.0220248	0.946774	Tmem253	protein_coding
ENSMUSG00000046818.7	16.0981	1.84813	0.566303	3.26351	0.00110042	0.253618	Ddit4l	protein_coding
ENSMUSG00000023391.8	18.5802	1.83944	0.541686	3.39577	0.000684368	0.20584	Dlx2	protein_coding
ENSMUSG00000051906.15	11.9399	1.83647	0.708143	2.59336	0.00950427	0.762961	Cd209f	protein_coding
ENSMUSG00000031495.8	4.1884	1.82181	0.832396	2.18863	0.0286235	0.999919	Cd209d	protein_coding
ENSMUSG00000016024.9	4.94645	1.81629	0.810674	2.24047	0.0250607	0.986368	Lbp	protein_coding
ENSMUSG00000110218.1	1857.38	1.79058	0.10588	16.9115	3.70151e-64	8.2751e-60	Gm20219	protein_coding
ENSMUSG00000111272.1	7.59384	1.78416	0.663694	2.68823	0.00718329	0.708445	Gm7787	processed_pseudogene
ENSMUSG00000031722.10	23.5453	1.78205	0.637898	2.79363	0.00521206	0.643761	Hp	protein_coding
ENSMUSG00000078674.2	5.94973	1.78169	0.774547	2.3003	0.0214311	0.946774	Mup18	protein_coding
ENSMUSG00000092130.2	4.51983	1.78136	0.841478	2.11695	0.0342643	0.999919	D030025P21Rik	antisense
ENSMUSG00000006204.7	10.0879	1.77106	0.627202	2.82374	0.00474664	0.617227	Cdcp3	protein_coding
ENSMUSG00000055172.10	9.83346	1.74091	0.518302	3.35887	0.000782627	0.20584	C1ra	protein_coding
ENSMUSG00000050157.6	5.15202	1.73906	0.692883	2.5099	0.0120767	0.824649	Gm867	protein_coding
ENSMUSG00000016758.4	9.07986	1.73118	0.571361	3.02993	0.00244612	0.448242	Bik	protein_coding
ENSMUSG00000074813.14	5.53274	1.71585	0.780572	2.19819	0.0279354	0.999919	Morrbid	lincRNA
ENSMUSG00000061780.6	68.6559	1.71259	0.624306	2.7432	0.00608445	0.676202	Cfd	protein_coding
ENSMUSG00000024043.13	5.11277	1.69964	0.774884	2.19342	0.0282774	0.999919	Arhgap28	protein_coding
ENSMUSG00000030098.15	18.2081	1.69458	0.504216	3.36082	0.000777104	0.20584	Grip2	protein_coding
ENSMUSG00000040146.9	5.88479	1.69383	0.720602	2.35057	0.0187446	0.929165	Rgl3	protein_coding
ENSMUSG00000043003.14	14.8626	1.67991	0.694424	2.41914	0.0155572	0.87167	Rasef	protein_coding
ENSMUSG00000061100.5	36.6313	1.66601	0.798466	2.08651	0.0369321	0.999919	Retnla	protein_coding
ENSMUSG00000032338.9	4.10712	1.66145	0.823904	2.01656	0.0437412	0.999919	Hcn4	protein_coding
ENSMUSG00000100837.7	5.22214	1.65782	0.771463	2.14894	0.0316395	0.999919	1700063D05Rik	lincRNA
ENSMUSG00000098781.1	5.3005	1.65391	0.777197	2.12804	0.0333337	0.999919	Gm28044	protein_coding
ENSMUSG00000055748.12	6.0089	1.64646	0.791395	2.08045	0.0374845	0.999919	Gsdmc4	protein_coding
ENSMUSG00000087545.1	5.80776	1.64509	0.702119	2.34303	0.0191276	0.937756	Gm13966	antisense
ENSMUSG00000029373.7	8.11514	1.64282	0.775827	2.11751	0.0342162	0.999919	Pf4	protein_coding
ENSMUSG00000078504.2	5.63929	1.63966	0.710996	2.30615	0.0211024	0.946774	Aadacl4fm5	protein_coding
ENSMUSG00000081199.3	5.49234	1.63533	0.712069	2.29658	0.0216426	0.946774	Gm16407	processed_pseudogene
ENSMUSG00000009185.2	15.2646	1.62219	0.688152	2.35731	0.0184079	0.924778	Ccl8	protein_coding
ENSMUSG00000055827.13	7.18859	1.61076	0.78002	2.06503	0.0389205	0.999919	Gsdmc3	protein_coding
ENSMUSG00000037820.15	87.7787	1.5968	0.650449	2.45492	0.0140918	0.835553	Tgm2	protein_coding
ENSMUSG00000083257.1	6.6733	1.57664	0.606046	2.60153	0.00928102	0.75725	Gm15568	processed_pseudogene
ENSMUSG00000021611.9	6.53049	1.5668	0.79782	1.96386	0.0495465	0.999919	Tert	protein_coding
ENSMUSG00000078688.11	8.48835	1.55852	0.788234	1.97723	0.0480158	0.999919	Mup2	protein_coding
ENSMUSG00000078675.9	7.37747	1.54886	0.772011	2.00627	0.044828	0.999919	Mup16	protein_coding
ENSMUSG00000020072.15	6.48155	1.53996	0.63978	2.40701	0.0160836	0.885629	Pbld2	protein_coding
ENSMUSG00000048126.16	18.6495	1.53101	0.570918	2.68166	0.00732578	0.708445	Col6a3	protein_coding
ENSMUSG00000082140.1	4.74786	1.52941	0.716838	2.13355	0.0328796	0.999919	Gm13094	processed_pseudogene
ENSMUSG00000017300.9	10.3192	1.52787	0.688327	2.21969	0.0264401	0.999919	Tnnc2	protein_coding
ENSMUSG00000110439.1	13.0568	1.52648	0.580432	2.6299	0.00854097	0.726951	Mup22	protein_coding
ENSMUSG00000100037.1	25.2828	1.5181	0.401053	3.7853	0.000153523	0.0980614	Gm29103	processed_transcript
ENSMUSG00000110712.1	5.77357	1.51703	0.665053	2.28107	0.0225444	0.947539	Gm39662	antisense
ENSMUSG00000029683.7	9.88371	1.51657	0.590237	2.56943	0.0101867	0.778356	Lmod2	protein_coding
ENSMUSG00000026043.18	236.815	1.50169	0.669526	2.24292	0.0249022	0.985332	Col3a1	protein_coding
ENSMUSG00000026185.8	172.905	1.50124	0.545672	2.75117	0.0059383	0.667119	Igfbp5	protein_coding
ENSMUSG00000025608.9	14.3016	1.48148	0.713645	2.07594	0.0378997	0.999919	Podxl	protein_coding
ENSMUSG00000014453.4	9.09693	1.47944	0.549521	2.69224	0.00709747	0.708445	Blk	protein_coding
ENSMUSG00000052305.6	314.567	1.47808	0.258234	5.72379	1.04171e-08	5.82209e-05	Hbb-bs	protein_coding
ENSMUSG00000034845.6	15.4077	1.47652	0.424636	3.47714	0.000506787	0.177027	Plvap	protein_coding
ENSMUSG00000073940.3	220.681	1.46322	0.261892	5.58711	2.30875e-08	7.37349e-05	Hbb-bt	protein_coding
ENSMUSG00000004902.7	7.12758	1.4531	0.598846	2.4265	0.0152452	0.866448	Slc25a18	protein_coding
ENSMUSG00000012705.16	7.25683	1.44747	0.654021	2.21318	0.0268851	0.999919	Retn	protein_coding
ENSMUSG00000086765.7	5.81155	1.43963	0.645433	2.23049	0.0257152	0.995028	Gm11827	lincRNA
ENSMUSG00000054909.11	5.26396	1.43635	0.698202	2.05721	0.0396656	0.999919	Wbscr25	antisense
ENSMUSG00000068105.11	9.77736	1.43068	0.510879	2.80043	0.00510346	0.637806	Tnfrsf13c	protein_coding
ENSMUSG00000033022.8	18.1896	1.42887	0.612798	2.33172	0.0197155	0.946774	Cdo1	protein_coding
ENSMUSG00000000318.16	11.7971	1.41119	0.589473	2.39399	0.0166662	0.894976	Clec10a	protein_coding
ENSMUSG00000110697.1	6.429	1.40788	0.667044	2.11062	0.0348052	0.999919	Gm31718	lincRNA
ENSMUSG00000025020.11	14.7924	1.40357	0.414208	3.38857	0.000702571	0.20584	Slit1	protein_coding
ENSMUSG00000111474.1	5.99613	1.39684	0.663003	2.10684	0.0351315	0.999919	Gm32926	antisense
ENSMUSG00000085533.1	6.72596	1.39556	0.646891	2.15733	0.0309801	0.999919	Gm12146	antisense
ENSMUSG00000048775.10	7.25426	1.38993	0.638053	2.1784	0.0293764	0.999919	Serpinb13	protein_coding
ENSMUSG00000062515.3	51.4945	1.38471	0.469029	2.95228	0.00315432	0.518514	Fabp4	protein_coding
ENSMUSG00000060461.5	7.94385	1.38295	0.620809	2.22765	0.0259038	0.995028	Dppa5a	protein_coding
ENSMUSG00000111006.1	16.5289	1.37126	0.567904	2.41461	0.0157523	0.873841	Gm10826	TEC
ENSMUSG00000002944.15	47.0058	1.36794	0.392341	3.4866	0.000489199	0.177027	Cd36	protein_coding
ENSMUSG00000056481.7	14.4947	1.36631	0.556919	2.45333	0.014154	0.835553	Cd248	protein_coding
ENSMUSG00000047631.4	12.2821	1.35149	0.494561	2.7327	0.00628167	0.676202	Apof	protein_coding
ENSMUSG00000031216.13	7.19735	1.34109	0.60863	2.20345	0.0275631	0.999919	Stard8	protein_coding
ENSMUSG00000117592.1	9.10737	1.33828	0.516504	2.59103	0.0095689	0.764008	Gm46603	antisense
ENSMUSG00000046714.7	9.25272	1.33152	0.565954	2.35269	0.0186381	0.928372	Foxc2	protein_coding
ENSMUSG00000025270.13	16.0748	1.32856	0.42529	3.12388	0.00178483	0.366071	Alas2	protein_coding
ENSMUSG00000047109.13	18.6212	1.32684	0.375554	3.53301	0.000410856	0.169398	Cldn14	protein_coding
ENSMUSG00000031465.6	5.72398	1.32353	0.639998	2.06802	0.0386385	0.999919	Angpt2	protein_coding
ENSMUSG00000040650.8	10.3898	1.32186	0.517435	2.55463	0.01063	0.779162	Cyp2b23	protein_coding
ENSMUSG00000032661.9	16.9188	1.31679	0.400508	3.28779	0.00100977	0.239575	Oas3	protein_coding
ENSMUSG00000038156.16	10.4308	1.31401	0.588176	2.23404	0.0254804	0.992403	Spon1	protein_coding
ENSMUSG00000044349.16	7.36591	1.31121	0.586708	2.23487	0.0254261	0.992019	Snhg11	protein_coding
ENSMUSG00000101674.6	6.01772	1.30846	0.659141	1.98511	0.0471326	0.999919	4930444A19Rik	antisense
ENSMUSG00000039431.16	12.9825	1.30829	0.621238	2.10594	0.0352098	0.999919	Mtmr7	protein_coding
ENSMUSG00000103852.1	6.63684	1.30324	0.649589	2.00625	0.0448301	0.999919	Gm18658	processed_pseudogene
ENSMUSG00000116691.1	6.91483	1.295	0.608111	2.12955	0.0332086	0.999919	Gm8363	processed_pseudogene
ENSMUSG00000022489.6	50.4698	1.27515	0.28896	4.41288	1.02006e-05	0.0114022	Pde1b	protein_coding
ENSMUSG00000002831.14	75.7792	1.26891	0.261914	4.84475	1.26773e-06	0.00188943	Plin4	protein_coding
ENSMUSG00000026435.15	236.953	1.25661	0.28417	4.42204	9.77737e-06	0.0114022	Slc45a3	protein_coding
ENSMUSG00000090231.10	24.4159	1.25233	0.42937	2.91667	0.00353788	0.560942	Cfb	protein_coding
ENSMUSG00000024663.20	12.6979	1.24671	0.500354	2.49166	0.0127149	0.825791	Rab3il1	protein_coding
ENSMUSG00000001506.10	264.808	1.23524	0.567849	2.17529	0.0296085	0.999919	Col1a1	protein_coding
ENSMUSG00000056293.12	13.8052	1.2282	0.540797	2.27108	0.0231419	0.956778	Gsdmc2	protein_coding
ENSMUSG00000019929.16	84.0058	1.22336	0.363465	3.36582	0.000763164	0.20584	Dcn	protein_coding
ENSMUSG00000021136.13	134.785	1.22331	0.225419	5.42681	5.73703e-08	0.000160321	Smoc1	protein_coding
ENSMUSG00000024164.15	74.0265	1.21896	0.309167	3.94274	8.05564e-05	0.0667007	C3	protein_coding
ENSMUSG00000022986.5	661.861	1.21274	0.382002	3.17469	0.00149999	0.32244	Krt75	protein_coding
ENSMUSG00000030796.17	43.5459	1.21211	0.268644	4.51195	6.4234e-06	0.00844714	Tead2	protein_coding
ENSMUSG00000029661.16	249.222	1.21208	0.549014	2.20774	0.0272626	0.999919	Col1a2	protein_coding
ENSMUSG00000004655.5	18.8261	1.20997	0.548359	2.20652	0.0273475	0.999919	Aqp1	protein_coding
ENSMUSG00000073460.5	15.6011	1.20813	0.441793	2.73461	0.00624536	0.676202	Pnldc1	protein_coding
ENSMUSG00000025784.5	34.6186	1.20459	0.417431	2.88573	0.00390501	0.575555	Clec3b	protein_coding
ENSMUSG00000111929.1	11.0591	1.19283	0.513141	2.32457	0.0200951	0.946774	Gm48780	antisense
ENSMUSG00000079594.2	18.5701	1.18495	0.462131	2.5641	0.0103444	0.778372	Cstdc6	protein_coding
ENSMUSG00000117710.1	10.4772	1.18192	0.476754	2.47909	0.0131718	0.825791	Gm10817	antisense
ENSMUSG00000092283.1	23.1431	1.17369	0.54221	2.16464	0.0304154	0.999919	Gm20412	processed_transcript
ENSMUSG00000022309.9	8.50042	1.16185	0.510961	2.27386	0.0229744	0.956453	Angpt1	protein_coding
ENSMUSG00000076614.7	22.707	1.15139	0.42268	2.72403	0.00644897	0.682175	Ighg1	IG_C_gene
ENSMUSG00000032648.14	14.4477	1.14791	0.432763	2.65252	0.00798942	0.726951	Pygm	protein_coding
ENSMUSG00000033788.15	19.8275	1.12744	0.499291	2.25807	0.023941	0.973138	Dysf	protein_coding
ENSMUSG00000020431.5	309.949	1.1226	0.255536	4.39313	1.11731e-05	0.0118946	Adcy1	protein_coding
ENSMUSG00000107149.1	7.87807	1.11997	0.542255	2.06539	0.0388857	0.999919	Gm30708	processed_pseudogene
ENSMUSG00000031963.8	15.1137	1.11202	0.482782	2.30336	0.0212584	0.946774	Bmper	protein_coding
ENSMUSG00000054598.13	18.9879	1.11109	0.425807	2.60937	0.00907088	0.751069	9130230L23Rik	protein_coding
ENSMUSG00000020992.5	15.6177	1.10955	0.391657	2.83295	0.00461208	0.61347	4930512B01Rik	processed_transcript
ENSMUSG00000083554.1	18.2205	1.10336	0.447155	2.46752	0.0136054	0.825791	Gm6645	processed_pseudogene
ENSMUSG00000000753.15	13.9761	1.10223	0.531237	2.07484	0.0380013	0.999919	Serpinf1	protein_coding
ENSMUSG00000003934.5	18.7011	1.09577	0.407166	2.69121	0.00711942	0.708445	Efnb3	protein_coding
ENSMUSG00000102525.1	9.16597	1.09134	0.517781	2.10772	0.0350553	0.999919	Gm37784	processed_pseudogene
ENSMUSG00000027559.5	49.4563	1.08726	0.357655	3.03997	0.00236599	0.444488	Car3	protein_coding
ENSMUSG00000043259.15	18.4575	1.08608	0.502618	2.16084	0.030708	0.999919	Fam13c	protein_coding
ENSMUSG00000052819.6	49.2316	1.08559	0.311365	3.48655	0.000489303	0.177027	Best2	protein_coding
ENSMUSG00000027875.12	526.695	1.08304	0.463732	2.33549	0.0195177	0.946774	Hmgcs2	protein_coding
ENSMUSG00000036469.16	33.0207	1.07953	0.319512	3.37868	0.000728354	0.20584	Marchf1	protein_coding
ENSMUSG00000064349.1	12.6641	1.06487	0.484307	2.19875	0.0278957	0.999919	mt-Tc	Mt_tRNA
ENSMUSG00000026672.11	17.014	1.06348	0.406483	2.61631	0.0088887	0.744254	Optn	protein_coding
ENSMUSG00000103955.1	14.1019	1.06225	0.438319	2.42347	0.015373	0.869382	Gm37270	TEC
ENSMUSG00000027570.15	21.7926	1.04879	0.406921	2.57739	0.00995503	0.775452	Col9a3	protein_coding
ENSMUSG00000115119.1	22.3562	1.04818	0.51151	2.04919	0.0404433	0.999919	Gm17756	processed_pseudogene
ENSMUSG00000069248.11	397.119	1.04244	0.408473	2.55205	0.0107091	0.780162	Serpinb6e	protein_coding
ENSMUSG00000024011.17	39.3401	1.04025	0.368896	2.81989	0.00480397	0.617227	Pi16	protein_coding
ENSMUSG00000076434.9	407.537	1.03823	0.203733	5.09602	3.46874e-07	0.000704973	Wfdc3	protein_coding
ENSMUSG00000050440.8	103.207	1.03138	0.279037	3.69621	0.000218839	0.128747	Hamp	protein_coding
ENSMUSG00000116180.1	9.18598	1.02591	0.519541	1.97464	0.0483086	0.999919	Gm49492	bidirectional_promoter_lncRNA
ENSMUSG00000034205.16	13.2909	1.02483	0.519038	1.97448	0.0483277	0.999919	Loxl2	protein_coding
ENSMUSG00000026536.9	46.3735	1.01997	0.465672	2.19033	0.0285005	0.999919	Ifi211	protein_coding
ENSMUSG00000025743.14	125.35	1.01015	0.303903	3.32393	0.000887585	0.215683	Sdc3	protein_coding
ENSMUSG00000021219.16	14.2782	1.00709	0.505076	1.99394	0.0461583	0.999919	Rgs6	protein_coding
ENSMUSG00000111654.1	12.7131	1.00634	0.425546	2.36483	0.0180385	0.92281	Gm47077	antisense
ENSMUSG00000086424.1	9.26437	1.0049	0.503143	1.99725	0.045798	0.999919	Gm15569	antisense
ENSMUSG00000073418.4	48.5098	0.995663	0.427616	2.3284	0.0198907	0.946774	C4b	protein_coding
ENSMUSG00000028751.13	27.334	0.978621	0.369903	2.64561	0.00815428	0.726951	Pla2g2e	protein_coding
ENSMUSG00000026574.5	45.6164	0.974727	0.398737	2.44453	0.0145039	0.842206	Dpt	protein_coding
ENSMUSG00000069917.7	1168.7	0.971359	0.154218	6.29862	3.00317e-10	3.35694e-06	Hba-a2	protein_coding
ENSMUSG00000114638.1	13.5648	0.960506	0.462234	2.07796	0.0377127	0.999919	Gm31834	antisense
ENSMUSG00000041729.15	13.8343	0.959964	0.471225	2.03716	0.0416335	0.999919	Coro2b	protein_coding
ENSMUSG00000029718.14	15.9343	0.955763	0.442617	2.15935	0.0308233	0.999919	Pcolce	protein_coding
ENSMUSG00000030873.9	45.7752	0.948438	0.353833	2.68047	0.0073519	0.708445	Scnn1b	protein_coding
ENSMUSG00000069919.7	1234.57	0.943719	0.156218	6.04105	1.53111e-09	1.14098e-05	Hba-a1	protein_coding
ENSMUSG00000028545.13	15.6225	0.936307	0.401822	2.33016	0.0197979	0.946774	Bend5	protein_coding
ENSMUSG00000025955.13	15.091	0.93122	0.425772	2.18713	0.0287329	0.999919	Akr1cl	protein_coding
ENSMUSG00000021697.12	11.7717	0.925104	0.47136	1.96263	0.0496895	0.999919	Depdc1b	protein_coding
ENSMUSG00000032186.15	38.9511	0.897844	0.417221	2.15196	0.0314003	0.999919	Tmod2	protein_coding
ENSMUSG00000058571.11	20.0282	0.897678	0.399955	2.24445	0.0248035	0.984916	Gpc6	protein_coding
ENSMUSG00000107624.1	18.7132	0.896269	0.357187	2.50924	0.012099	0.824649	Gm44005	TEC
ENSMUSG00000048332.13	17.8993	0.891816	0.353905	2.51993	0.0117379	0.812936	Lhfp	protein_coding
ENSMUSG00000079025.9	39.3584	0.888852	0.388614	2.28724	0.022182	0.946774	Gsdmc	protein_coding
ENSMUSG00000013418.8	30.2334	0.888416	0.287813	3.08679	0.00202334	0.393337	B4galnt2	protein_coding
ENSMUSG00000067597.5	61.5037	0.884524	0.34573	2.55842	0.0105148	0.778372	Dgat2l6	protein_coding
ENSMUSG00000032511.17	23.2152	0.878881	0.354241	2.48103	0.0131005	0.825791	Scn5a	protein_coding
ENSMUSG00000082932.3	16.4643	0.876861	0.405924	2.16016	0.0307601	0.999919	Cyp2j8	protein_coding
ENSMUSG00000096257.2	94.0388	0.869498	0.189946	4.57761	4.70323e-06	0.00657158	Ccer2	protein_coding
ENSMUSG00000082922.3	41.6468	0.854546	0.296019	2.88679	0.00389191	0.575555	Gm6939	transcribed_unprocessed_pseudogene
ENSMUSG00000090210.7	23.0168	0.853138	0.358546	2.37944	0.0173389	0.909928	Itga10	protein_coding
ENSMUSG00000005397.8	30.4957	0.851483	0.387296	2.19853	0.0279114	0.999919	Nid1	protein_coding
ENSMUSG00000097762.1	102.479	0.850143	0.238631	3.56259	0.00036722	0.164192	4732463B04Rik	antisense
ENSMUSG00000071252.6	17.9432	0.847422	0.368037	2.30255	0.0213043	0.946774	2210408I21Rik	protein_coding
ENSMUSG00000091285.2	11.7392	0.846912	0.428521	1.97636	0.0481139	0.999919	Gm17430	processed_pseudogene
ENSMUSG00000033722.9	70.5175	0.846195	0.335241	2.52414	0.0115983	0.812936	BC034090	protein_coding
ENSMUSG00000032038.7	117.987	0.844113	0.283299	2.97958	0.00288639	0.496371	St3gal4	protein_coding
ENSMUSG00000118505.1	50.4164	0.841945	0.245567	3.42858	0.000606751	0.197157	ETV3L	protein_coding
ENSMUSG00000097903.2	23.346	0.840171	0.328179	2.5601	0.0104643	0.778372	Gm26679	antisense
ENSMUSG00000066364.2	2005.97	0.837019	0.325824	2.56893	0.0102012	0.778356	Serpina3b	protein_coding
ENSMUSG00000015451.16	30.0919	0.836911	0.376319	2.22394	0.0261524	0.999919	C4a	processed_transcript
ENSMUSG00000027359.16	47.4992	0.83348	0.228645	3.6453	0.000267076	0.149269	Slc27a2	protein_coding
ENSMUSG00000044788.10	62.8138	0.829922	0.218053	3.80606	0.000141199	0.0949188	Fads6	protein_coding
ENSMUSG00000021228.15	102.967	0.823564	0.239735	3.43531	0.000591885	0.197157	Acot3	protein_coding
ENSMUSG00000018868.4	506.624	0.822894	0.233071	3.53065	0.000414532	0.169398	Pnpla5	protein_coding
ENSMUSG00000052974.8	48.0529	0.821562	0.296718	2.76883	0.00562584	0.662499	Cyp2f2	protein_coding
ENSMUSG00000103789.1	235.743	0.818062	0.21462	3.81168	0.000138028	0.0949188	Gm10129	TEC
ENSMUSG00000028909.17	40.2744	0.817121	0.25144	3.24976	0.00115501	0.260821	Ptpru	protein_coding
ENSMUSG00000032315.6	218.467	0.814555	0.241004	3.37985	0.000725264	0.20584	Cyp1a1	protein_coding
ENSMUSG00000042540.12	120.667	0.814393	0.199077	4.09084	4.29821e-05	0.0384364	Acot5	protein_coding
ENSMUSG00000087659.7	40.7972	0.806269	0.322384	2.50096	0.0123856	0.825791	Gm12606	lincRNA
ENSMUSG00000076433.4	16.3361	0.804367	0.387611	2.07519	0.0379686	0.999919	Cep295nl	protein_coding
ENSMUSG00000082051.1	21.338	0.800912	0.340542	2.35188	0.018679	0.928372	Gm16072	processed_pseudogene
ENSMUSG00000079013.2	1239.35	0.797801	0.209916	3.80058	0.000144357	0.0949188	Serpina3j	protein_coding
ENSMUSG00000056978.8	1024.69	0.795899	0.238704	3.33425	0.000855283	0.210118	Hamp2	protein_coding
ENSMUSG00000071562.6	30.6048	0.792851	0.330621	2.39806	0.016482	0.892182	Stfa1	protein_coding
ENSMUSG00000087017.7	16.5685	0.787071	0.36602	2.15035	0.0315277	0.999919	4930417H01Rik	processed_transcript
ENSMUSG00000032698.15	33.7353	0.786441	0.306485	2.566	0.0102879	0.778372	Lmo2	protein_coding
ENSMUSG00000052392.5	113.761	0.783685	0.223006	3.51419	0.000441094	0.176091	Acot4	protein_coding
ENSMUSG00000039114.16	60.8426	0.781961	0.271408	2.88113	0.00396258	0.575555	Nrn1	protein_coding
ENSMUSG00000056071.12	48.4842	0.777941	0.281165	2.76685	0.00566011	0.662499	S100a9	protein_coding
ENSMUSG00000097233.1	116.49	0.776412	0.289508	2.68183	0.00732196	0.708445	Gm17552	antisense
ENSMUSG00000041674.16	28.1164	0.773121	0.376669	2.05252	0.040119	0.999919	BC006965	processed_transcript
ENSMUSG00000025202.8	2796.5	0.76768	0.305927	2.50935	0.0120953	0.824649	Scd3	protein_coding
ENSMUSG00000000216.8	43.4081	0.766253	0.252781	3.03129	0.00243513	0.448242	Scnn1g	protein_coding
ENSMUSG00000074589.4	31.9012	0.762301	0.338649	2.25101	0.024385	0.975224	4930449A18Rik	transcribed_unprocessed_pseudogene
ENSMUSG00000021091.8	40.7218	0.760675	0.300095	2.53478	0.0112518	0.801103	Serpina3n	protein_coding
ENSMUSG00000002289.16	167.692	0.747465	0.318995	2.34319	0.0191198	0.937756	Angptl4	protein_coding
ENSMUSG00000092624.2	47.0159	0.745387	0.255938	2.91237	0.003587	0.564726	Gm3654	transcribed_unprocessed_pseudogene
ENSMUSG00000084874.4	34.2169	0.743119	0.299676	2.47974	0.0131478	0.825791	Gm12906	processed_pseudogene
ENSMUSG00000083119.1	25.7077	0.736112	0.353309	2.08348	0.0372079	0.999919	Gm14724	processed_pseudogene
ENSMUSG00000075289.5	672.502	0.735581	0.342159	2.14982	0.0315691	0.999919	Carns1	protein_coding
ENSMUSG00000116132.1	947.999	0.7333	0.176623	4.15177	3.29911e-05	0.0320673	Gm49428	antisense
ENSMUSG00000073791.12	25.4012	0.728038	0.369121	1.97236	0.0485687	0.999919	Efcab7	protein_coding
ENSMUSG00000054404.13	41.883	0.723714	0.315663	2.29268	0.0218666	0.946774	Slfn5	protein_coding
ENSMUSG00000086814.1	42.99	0.722554	0.229467	3.14884	0.00163921	0.342489	Gm15677	antisense
ENSMUSG00000041329.13	24.4551	0.718461	0.30294	2.37163	0.0177099	0.913403	Atp1b2	protein_coding
ENSMUSG00000027358.6	420.83	0.712819	0.243092	2.93231	0.00336455	0.542689	Bmp2	protein_coding
ENSMUSG00000042066.16	38.0223	0.708068	0.308149	2.29781	0.0215727	0.946774	Tmcc2	protein_coding
ENSMUSG00000042808.8	44.4922	0.706564	0.323182	2.18627	0.0287956	0.999919	Gpx2	protein_coding
ENSMUSG00000038831.16	70.4306	0.702334	0.24402	2.87819	0.00399969	0.575555	Ralgps1	protein_coding
ENSMUSG00000099510.2	46.0385	0.695595	0.229251	3.0342	0.00241171	0.448242	Gm28501	antisense
ENSMUSG00000097493.3	55.1924	0.687441	0.246687	2.78669	0.00532492	0.648641	9930014A18Rik	processed_transcript
ENSMUSG00000052776.10	34.3265	0.684591	0.339697	2.0153	0.0438732	0.999919	Oas1a	protein_coding
ENSMUSG00000056054.9	31.6875	0.682635	0.307212	2.22203	0.0262809	0.999919	S100a8	protein_coding
ENSMUSG00000024354.13	41.7325	0.681871	0.296296	2.30132	0.0213738	0.946774	Slc23a1	protein_coding
ENSMUSG00000046334.4	30.1204	0.667699	0.290671	2.29709	0.0216135	0.946774	Gm6195	processed_pseudogene
ENSMUSG00000087231.7	27.5452	0.662562	0.299445	2.21263	0.0269229	0.999919	E230016M11Rik	processed_transcript
ENSMUSG00000068959.6	24.4715	0.66249	0.311484	2.12688	0.03343	0.999919	Zfp619	protein_coding
ENSMUSG00000052539.15	28.0433	0.662443	0.31663	2.09217	0.0364236	0.999919	Magi3	protein_coding
ENSMUSG00000085819.7	39.2295	0.654104	0.31677	2.06492	0.0389307	0.999919	Ube4bos1	antisense
ENSMUSG00000037953.7	48.2128	0.652997	0.310482	2.10317	0.0354508	0.999919	A4gnt	protein_coding
ENSMUSG00000106088.1	124.751	0.648931	0.180906	3.58712	0.000334347	0.162493	Gm44342	miRNA
ENSMUSG00000037031.10	69.6079	0.643366	0.226455	2.84103	0.00449685	0.612343	Tspan15	protein_coding
ENSMUSG00000054031.13	27.79	0.639881	0.326342	1.96077	0.0499064	0.999919	Rdh18-ps	transcribed_unprocessed_pseudogene
ENSMUSG00000023019.12	79.4408	0.63887	0.23383	2.7322	0.00629138	0.676202	Gpd1	protein_coding
ENSMUSG00000048188.6	29.1754	0.638621	0.294424	2.16905	0.0300788	0.999919	Gm8181	processed_pseudogene
ENSMUSG00000071506.4	31.0269	0.63763	0.29754	2.14301	0.0321124	0.999919	Tmem139	protein_coding
ENSMUSG00000041735.8	416.079	0.634281	0.225815	2.80885	0.00497186	0.627971	AAdacl4fm3	protein_coding
ENSMUSG00000036887.5	156.202	0.633715	0.300719	2.10733	0.035089	0.999919	C1qa	protein_coding
ENSMUSG00000071324.11	28.4187	0.633378	0.296843	2.13371	0.0328664	0.999919	Armc2	protein_coding
ENSMUSG00000105899.1	106.094	0.628486	0.179865	3.49422	0.000475458	0.177027	Gm44383	miRNA
ENSMUSG00000026193.15	88.4822	0.613001	0.242055	2.53249	0.0113255	0.803785	Fn1	protein_coding
ENSMUSG00000034586.14	50.9775	0.611921	0.248714	2.46034	0.0138807	0.829723	Hid1	protein_coding
ENSMUSG00000061894.15	30.0601	0.609343	0.294202	2.07118	0.0383424	0.999919	Zscan20	protein_coding
ENSMUSG00000002265.17	65.2381	0.609156	0.196919	3.09343	0.00197855	0.391437	Peg3	protein_coding
ENSMUSG00000070419.11	52.7507	0.601636	0.252422	2.38345	0.0171511	0.902187	Cyp3a57	protein_coding
ENSMUSG00000043727.5	88.9224	0.59909	0.261491	2.29106	0.0219602	0.946774	F830045P16Rik	protein_coding
ENSMUSG00000073102.7	55.0393	0.593336	0.256925	2.30937	0.0209228	0.946774	Drc1	protein_coding
ENSMUSG00000114662.1	30.0127	0.592422	0.300156	1.97372	0.048414	0.999919	Gm31683	antisense
ENSMUSG00000045917.17	74.5633	0.590705	0.266914	2.21309	0.0268912	0.999919	Tmem268	protein_coding
ENSMUSG00000106928.1	32.0648	0.590246	0.286905	2.05729	0.0396588	0.999919	Gm43860	TEC
ENSMUSG00000025739.13	112.511	0.589714	0.191691	3.07638	0.00209531	0.401175	Gng13	protein_coding
ENSMUSG00000103847.1	86.0037	0.587232	0.197541	2.97271	0.00295182	0.503	Gm20056	processed_pseudogene
ENSMUSG00000033792.12	101.809	0.586497	0.226581	2.58847	0.00964038	0.764257	Atp7a	protein_coding
ENSMUSG00000045658.16	52.9799	0.586493	0.243961	2.40405	0.0162146	0.886153	Pid1	protein_coding
ENSMUSG00000091661.2	63.7806	0.584875	0.210273	2.7815	0.00541075	0.653853	Gm17021	sense_overlapping
ENSMUSG00000026546.16	35.9469	0.583612	0.279607	2.08726	0.0368648	0.999919	Cfap45	protein_coding
ENSMUSG00000075162.3	43.9299	0.58291	0.264946	2.20011	0.0277989	0.999919	Gm10812	pseudogene
ENSMUSG00000028836.14	29.502	0.582853	0.288054	2.02341	0.0430306	0.999919	Slc30a2	protein_coding
ENSMUSG00000033419.16	96.0521	0.576552	0.23252	2.47958	0.0131537	0.825791	Snap91	protein_coding
ENSMUSG00000041515.10	43.1641	0.574697	0.245137	2.34439	0.0190581	0.937756	Irf8	protein_coding
ENSMUSG00000041592.16	57.0669	0.568855	0.247745	2.29613	0.0216684	0.946774	Sdk2	protein_coding
ENSMUSG00000026327.8	319.052	0.561849	0.158206	3.55138	0.000383217	0.167984	Serpinb11	protein_coding
ENSMUSG00000035357.17	323.984	0.559222	0.194246	2.87894	0.00399008	0.575555	Pdzrn3	protein_coding
ENSMUSG00000021565.16	223.719	0.556487	0.216194	2.57401	0.0100527	0.775982	Slc6a19	protein_coding
ENSMUSG00000070473.4	196.116	0.555657	0.176393	3.15012	0.00163205	0.342489	Cldn3	protein_coding
ENSMUSG00000072949.6	976.116	0.555568	0.185996	2.98699	0.00281741	0.48943	Acot1	protein_coding
ENSMUSG00000081225.3	57.1739	0.555357	0.282515	1.96576	0.0493261	0.999919	Cyp2j12	protein_coding
ENSMUSG00000031133.12	63.2525	0.55498	0.242525	2.28834	0.0221174	0.946774	Arhgef6	protein_coding
ENSMUSG00000000732.9	45.3772	0.553574	0.271776	2.03688	0.0416624	0.999919	Icosl	protein_coding
ENSMUSG00000105928.1	35.7139	0.551487	0.264868	2.08212	0.0373313	0.999919	Gm9256	processed_pseudogene
ENSMUSG00000059956.14	273.473	0.549895	0.195748	2.80919	0.00496658	0.627971	Serpinb12	protein_coding
ENSMUSG00000047793.13	41.3022	0.549667	0.259447	2.11861	0.0341233	0.999919	Sned1	protein_coding
ENSMUSG00000029098.17	1275.04	0.546243	0.207468	2.6329	0.00846597	0.726951	Acox3	protein_coding
ENSMUSG00000035896.5	86.4514	0.545561	0.277453	1.96632	0.0492619	0.999919	Rnase1	protein_coding
ENSMUSG00000082625.1	38.7297	0.534503	0.255404	2.09277	0.0363693	0.999919	Gm15204	processed_pseudogene
ENSMUSG00000042010.16	890.982	0.533271	0.167147	3.19044	0.00142058	0.311359	Acacb	protein_coding
ENSMUSG00000074221.12	57.2755	0.532922	0.215051	2.47812	0.0132076	0.825791	Zfp568	protein_coding
ENSMUSG00000004500.9	63.3892	0.532415	0.22566	2.35937	0.0183061	0.924778	Zfp324	protein_coding
ENSMUSG00000089635.1	62.1796	0.531679	0.249328	2.13245	0.0329701	0.999919	Gm16559	antisense
ENSMUSG00000049532.11	70.488	0.531358	0.22362	2.37616	0.0174937	0.911007	Sall2	protein_coding
ENSMUSG00000079049.9	57.9308	0.531167	0.252938	2.09999	0.0357296	0.999919	Serpinb1c	protein_coding
ENSMUSG00000034774.6	1492.73	0.527079	0.167072	3.15481	0.00160604	0.341949	Dsg1c	protein_coding
ENSMUSG00000062464.6	255.939	0.526366	0.197314	2.66766	0.0076382	0.723558	Cyp4f37	protein_coding
ENSMUSG00000117905.1	121.875	0.523952	0.25671	2.04102	0.0412485	0.999919	Gm50230	processed_transcript
ENSMUSG00000114871.1	38.1185	0.521959	0.25331	2.06055	0.0393461	0.999919	Gm21370	processed_pseudogene
ENSMUSG00000113622.1	80.5616	0.52132	0.210793	2.47314	0.0133932	0.825791	Gm49749	lincRNA
ENSMUSG00000115852.2	42.5572	0.519805	0.262643	1.97913	0.0478008	0.999919	AC169509.1	transcribed_processed_pseudogene
ENSMUSG00000086898.1	73.689	0.519362	0.257595	2.01619	0.0437797	0.999919	Itpr3os	antisense
ENSMUSG00000030946.13	436.798	0.517454	0.139946	3.69753	0.000217704	0.128747	Lhpp	protein_coding
ENSMUSG00000033578.7	175.527	0.516335	0.148319	3.48124	0.000499098	0.177027	Tmem35a	protein_coding
ENSMUSG00000027931.12	84.7407	0.513856	0.2452	2.09566	0.0361121	0.999919	Npr1	protein_coding
ENSMUSG00000030711.16	134.195	0.512138	0.16991	3.01418	0.00257673	0.468336	Sult1a1	protein_coding
ENSMUSG00000097274.2	85.625	0.510345	0.235246	2.16941	0.0300513	0.999919	Gm47512	antisense
ENSMUSG00000038679.16	81.547	0.510182	0.212073	2.40569	0.0161418	0.885883	Trps1	protein_coding
ENSMUSG00000038007.14	510.761	0.5085	0.204579	2.48559	0.0129335	0.825791	Acer2	protein_coding
ENSMUSG00000033174.17	3290.52	0.493555	0.16095	3.06652	0.00216566	0.410301	Mgll	protein_coding
ENSMUSG00000000876.11	1374.45	0.493176	0.167029	2.95263	0.00315074	0.518514	Pxmp4	protein_coding
ENSMUSG00000027858.13	106.539	0.492482	0.192751	2.55502	0.0106181	0.779162	Tspan2	protein_coding
ENSMUSG00000010307.7	240.274	0.490759	0.247748	1.98088	0.0476044	0.999919	Tmem86a	protein_coding
ENSMUSG00000015090.13	64.9893	0.490432	0.226114	2.16896	0.0300857	0.999919	Ptgds	protein_coding
ENSMUSG00000047045.17	2681.74	0.488235	0.176731	2.7626	0.00573438	0.667119	Tmem164	protein_coding
ENSMUSG00000063656.6	72.2732	0.486033	0.237458	2.04681	0.0406763	0.999919	Gm10135	protein_coding
ENSMUSG00000032349.13	3046.3	0.485422	0.211512	2.29501	0.0217328	0.946774	Elovl5	protein_coding
ENSMUSG00000006800.14	310.776	0.48446	0.192256	2.51987	0.0117397	0.812936	Sulf2	protein_coding
ENSMUSG00000071669.14	53.2979	0.484276	0.245921	1.96924	0.0489257	0.999919	Snx29	protein_coding
ENSMUSG00000081169.1	133.06	0.484149	0.205684	2.35385	0.0185802	0.928372	Gm12551	unprocessed_pseudogene
ENSMUSG00000020044.13	1175.92	0.482586	0.21793	2.21441	0.0268006	0.999919	Timp3	protein_coding
ENSMUSG00000059602.14	830.786	0.478983	0.222157	2.15606	0.0310794	0.999919	Syn3	protein_coding
ENSMUSG00000038754.5	277.107	0.465961	0.233426	1.99618	0.0459142	0.999919	Elovl3	protein_coding
ENSMUSG00000026986.14	57.9878	0.465313	0.218242	2.1321	0.032999	0.999919	Hnmt	protein_coding
ENSMUSG00000108546.1	577.767	0.463465	0.179662	2.57965	0.00989006	0.773085	Gm44662	lincRNA
ENSMUSG00000097305.2	73.3584	0.461812	0.206562	2.23571	0.0253708	0.991589	Gm17276	antisense
ENSMUSG00000097216.3	238.898	0.461541	0.209993	2.19789	0.0279573	0.999919	4932441J04Rik	processed_transcript
ENSMUSG00000026853.15	751.93	0.460397	0.174721	2.63504	0.0084127	0.726951	Crat	protein_coding
ENSMUSG00000028807.2	56.8266	0.458983	0.219439	2.09161	0.036473	0.999919	Zbtb8a	protein_coding
ENSMUSG00000029671.15	161.446	0.456754	0.17573	2.59917	0.00934484	0.759684	Wnt16	protein_coding
ENSMUSG00000108955.1	92.5805	0.455934	0.183113	2.4899	0.0127778	0.825791	Gm44775	TEC
ENSMUSG00000034353.14	137.139	0.455104	0.225378	2.01929	0.0434566	0.999919	Ramp1	protein_coding
ENSMUSG00000067377.12	196.003	0.454141	0.167094	2.71788	0.0065702	0.687093	Tspan6	protein_coding
ENSMUSG00000018593.13	544.424	0.452952	0.172084	2.63216	0.00848432	0.726951	Sparc	protein_coding
ENSMUSG00000032915.6	91.1751	0.451924	0.219539	2.05851	0.0395413	0.999919	Adgre4	protein_coding
ENSMUSG00000061928.6	3318.05	0.450706	0.163547	2.75582	0.00585447	0.667119	Dsg1b	protein_coding
ENSMUSG00000036832.5	248.212	0.449425	0.171148	2.62595	0.00864081	0.73172	Lpar3	protein_coding
ENSMUSG00000084038.2	61.7558	0.448372	0.194167	2.3092	0.0209322	0.946774	Gm11295	processed_pseudogene
ENSMUSG00000019368.13	483.765	0.443865	0.156353	2.83887	0.00452742	0.612343	Sec14l4	protein_coding
ENSMUSG00000097221.1	109.081	0.443739	0.179117	2.47737	0.0132354	0.825791	1810049J17Rik	protein_coding
ENSMUSG00000030303.15	1869.83	0.437137	0.189975	2.30103	0.0213901	0.946774	Far2	protein_coding
ENSMUSG00000033855.15	80.6136	0.436533	0.220726	1.97771	0.047961	0.999919	Ston1	protein_coding
ENSMUSG00000059772.12	204.243	0.436502	0.145713	2.99562	0.00273889	0.48943	Slx1b	protein_coding
ENSMUSG00000078439.9	110.807	0.433922	0.191348	2.26772	0.0233465	0.95768	Smim24	protein_coding
ENSMUSG00000029759.9	124.85	0.432568	0.16547	2.61417	0.0089445	0.746132	Pon3	protein_coding
ENSMUSG00000056515.9	112.068	0.431874	0.169236	2.55191	0.0107134	0.780162	Rab31	protein_coding
ENSMUSG00000038301.15	106.162	0.430039	0.183093	2.34874	0.0188371	0.931685	Snx10	protein_coding
ENSMUSG00000001119.7	168.808	0.421901	0.201858	2.09009	0.0366099	0.999919	Col6a1	protein_coding
ENSMUSG00000040093.16	176.585	0.420205	0.19426	2.16311	0.0305327	0.999919	Bmf	protein_coding
ENSMUSG00000030878.11	833.606	0.417923	0.156449	2.6713	0.00755581	0.72187	Cdr2	protein_coding
ENSMUSG00000026288.14	311.035	0.415694	0.126638	3.28254	0.00102877	0.239575	Inpp5d	protein_coding
ENSMUSG00000038178.16	250.152	0.414247	0.1619	2.55867	0.0105075	0.778372	Slc43a2	protein_coding
ENSMUSG00000017493.12	1059.32	0.413416	0.158418	2.60965	0.00906354	0.751069	Igfbp4	protein_coding
ENSMUSG00000045005.9	231.552	0.413203	0.123463	3.34677	0.000817589	0.206962	Fzd5	protein_coding
ENSMUSG00000022799.4	75.3753	0.399752	0.196165	2.03784	0.0415662	0.999919	Arhgap31	protein_coding
ENSMUSG00000028544.14	193.311	0.399616	0.16195	2.46752	0.0136052	0.825791	Slc5a9	protein_coding
ENSMUSG00000066705.7	357.013	0.398613	0.164055	2.42975	0.015109	0.863881	Fxyd6	protein_coding
ENSMUSG00000069633.12	132.045	0.395891	0.182832	2.16533	0.0303625	0.999919	Pex11g	protein_coding
ENSMUSG00000041945.12	75.1389	0.394756	0.200327	1.97056	0.0487744	0.999919	Mfsd9	protein_coding
ENSMUSG00000001166.17	132.755	0.394633	0.158688	2.48685	0.0128879	0.825791	Oas1c	protein_coding
ENSMUSG00000041737.8	155.201	0.394174	0.191637	2.05688	0.0396976	0.999919	Tmem45b	protein_coding
ENSMUSG00000097061.2	64.8601	0.391817	0.197709	1.98179	0.0475033	0.999919	9330151L19Rik	bidirectional_promoter_lncRNA
ENSMUSG00000024965.9	275.379	0.391582	0.153051	2.5585	0.0105124	0.778372	Fermt3	protein_coding
ENSMUSG00000096764.1	143.262	0.389061	0.179958	2.16196	0.0306214	0.999919	Gm21985	protein_coding
ENSMUSG00000025232.8	204.022	0.389021	0.160602	2.42227	0.0154239	0.869382	Hexa	protein_coding
ENSMUSG00000034584.3	252.19	0.388897	0.175659	2.21394	0.0268331	0.999919	Exph5	protein_coding
ENSMUSG00000039497.8	88.4744	0.388309	0.185535	2.09291	0.0363572	0.999919	Dse	protein_coding
ENSMUSG00000045629.8	183.116	0.38804	0.194876	1.99121	0.0464577	0.999919	Sh3tc2	protein_coding
ENSMUSG00000034312.15	273.517	0.387987	0.13072	2.96808	0.00299669	0.503	Iqsec1	protein_coding
ENSMUSG00000039740.6	88.9867	0.387013	0.191257	2.02353	0.0430189	0.999919	Alg2	protein_coding
ENSMUSG00000025701.12	437.177	0.386951	0.181148	2.1361	0.0326714	0.999919	Alox5	protein_coding
ENSMUSG00000036534.6	165.588	0.386258	0.159484	2.42192	0.0154386	0.869382	Slc38a7	protein_coding
ENSMUSG00000021226.7	485.842	0.384316	0.15259	2.51862	0.0117817	0.812936	Acot2	protein_coding
ENSMUSG00000042249.11	212.297	0.384102	0.1673	2.29589	0.0216819	0.946774	Grk3	protein_coding
ENSMUSG00000024827.10	239.8	0.384093	0.163325	2.35172	0.018687	0.928372	Gldc	protein_coding
ENSMUSG00000044080.9	207.357	0.383235	0.135118	2.83631	0.00456386	0.612343	S100a1	protein_coding
ENSMUSG00000028980.14	89.989	0.382772	0.191837	1.9953	0.0460106	0.999919	H6pd	protein_coding
ENSMUSG00000114784.1	101.415	0.381677	0.17351	2.19973	0.0278257	0.999919	Gm47754	lincRNA
ENSMUSG00000031709.15	129.095	0.381091	0.180897	2.10668	0.0351457	0.999919	Tbc1d9	protein_coding
ENSMUSG00000021097.15	150.991	0.379105	0.146085	2.5951	0.00945624	0.762961	Clmn	protein_coding
ENSMUSG00000026939.12	186.299	0.373419	0.134555	2.77522	0.00551641	0.659491	Tmem141	protein_coding
ENSMUSG00000027544.16	372.207	0.372709	0.167377	2.22677	0.0259629	0.995585	Nfatc2	protein_coding
ENSMUSG00000039377.7	135.387	0.370941	0.151021	2.45622	0.0140409	0.835553	Hlx	protein_coding
ENSMUSG00000020627.10	122.806	0.370685	0.166015	2.23284	0.0255597	0.993761	Klhl29	protein_coding
ENSMUSG00000051236.13	187.22	0.368138	0.167576	2.19684	0.0280319	0.999919	Msrb3	protein_coding
ENSMUSG00000029093.14	116.515	0.365918	0.146883	2.49121	0.0127308	0.825791	Sorcs2	protein_coding
ENSMUSG00000028164.15	140.586	0.364725	0.156748	2.32683	0.0199746	0.946774	Manba	protein_coding
ENSMUSG00000056427.10	199.048	0.36376	0.147264	2.47013	0.0135065	0.825791	Slit3	protein_coding
ENSMUSG00000098404.1	226	0.363661	0.14328	2.53811	0.0111452	0.797532	Mrip-ps	unprocessed_pseudogene
ENSMUSG00000035284.10	120.48	0.362315	0.145134	2.49641	0.0125456	0.825791	Vps13c	protein_coding
ENSMUSG00000025795.8	1267.15	0.361396	0.168854	2.14029	0.0323314	0.999919	Rassf3	protein_coding
ENSMUSG00000025813.14	1722.13	0.360403	0.163056	2.2103	0.0270844	0.999919	Homer2	protein_coding
ENSMUSG00000078495.10	160.026	0.357399	0.157527	2.26881	0.0232796	0.95768	Zfp984	protein_coding
ENSMUSG00000037443.13	461.642	0.356616	0.132287	2.69579	0.00702229	0.708445	Cep85	protein_coding
ENSMUSG00000098140.1	128.891	0.353411	0.155688	2.27	0.0232079	0.95726	Gm26938	protein_coding
ENSMUSG00000078598.11	1925.71	0.353012	0.135584	2.60365	0.00922382	0.75534	Skint5	protein_coding
ENSMUSG00000028664.14	126.992	0.352567	0.176116	2.0019	0.0452956	0.999919	Ephb2	protein_coding
ENSMUSG00000027698.14	242.239	0.349975	0.16921	2.06829	0.038613	0.999919	Nceh1	protein_coding
ENSMUSG00000020230.15	105.673	0.348195	0.159218	2.1869	0.0287497	0.999919	Prmt2	protein_coding
ENSMUSG00000032420.8	497.886	0.348141	0.146828	2.37108	0.0177361	0.913403	Nt5e	protein_coding
ENSMUSG00000021559.14	188.248	0.346073	0.157229	2.20107	0.0277307	0.999919	Dapk1	protein_coding
ENSMUSG00000026070.15	239.35	0.343509	0.174117	1.97286	0.048512	0.999919	Il18r1	protein_coding
ENSMUSG00000039461.12	253.684	0.341607	0.135613	2.51898	0.0117696	0.812936	Tcta	protein_coding
ENSMUSG00000036676.14	212.724	0.340927	0.130216	2.61816	0.0088406	0.743009	Tmtc3	protein_coding
ENSMUSG00000035504.16	172.475	0.338201	0.138988	2.43331	0.0149615	0.857639	Reep6	protein_coding
ENSMUSG00000026433.13	110.211	0.338121	0.163302	2.07052	0.0384033	0.999919	Rab29	protein_coding
ENSMUSG00000024135.10	173.656	0.337778	0.158543	2.13052	0.0331291	0.999919	Srbd1	protein_coding
ENSMUSG00000052512.17	232.996	0.333752	0.132399	2.5208	0.0117089	0.812936	Nav2	protein_coding
ENSMUSG00000039414.10	146.985	0.332926	0.152867	2.17787	0.0294155	0.999919	Heatr5b	protein_coding
ENSMUSG00000033684.14	652.752	0.331568	0.161481	2.0533	0.0400438	0.999919	Qsox1	protein_coding
ENSMUSG00000007989.7	192.059	0.330915	0.156988	2.10789	0.0350403	0.999919	Fzd3	protein_coding
ENSMUSG00000060429.12	515.102	0.330282	0.142637	2.31554	0.0205836	0.946774	Sntb1	protein_coding
ENSMUSG00000074207.10	466.172	0.330149	0.130068	2.53828	0.01114	0.797532	Adh1	protein_coding
ENSMUSG00000020520.14	268.86	0.330093	0.120511	2.73911	0.00616056	0.676202	Galnt10	protein_coding
ENSMUSG00000022555.12	413.046	0.324298	0.136776	2.37102	0.017739	0.913403	Dgat1	protein_coding
ENSMUSG00000021236.16	462.782	0.323605	0.157532	2.05422	0.0399543	0.999919	Entpd5	protein_coding
ENSMUSG00000032060.10	256.934	0.32343	0.158481	2.04081	0.0412694	0.999919	Cryab	protein_coding
ENSMUSG00000024900.5	546.688	0.320483	0.108045	2.96621	0.00301494	0.503	Cpt1a	protein_coding
ENSMUSG00000087194.9	1214.05	0.319873	0.129689	2.46646	0.0136458	0.825791	Skint6	protein_coding
ENSMUSG00000019889.10	264.548	0.315456	0.149611	2.1085	0.0349875	0.999919	Ptprk	protein_coding
ENSMUSG00000031972.5	186.723	0.314331	0.127662	2.46221	0.0138084	0.827614	Acta1	protein_coding
ENSMUSG00000021460.17	195.839	0.313265	0.156371	2.00334	0.0451409	0.999919	Auh	protein_coding
ENSMUSG00000026170.6	244.994	0.311689	0.124726	2.49898	0.012455	0.825791	Cyp27a1	protein_coding
ENSMUSG00000021094.10	990.006	0.307785	0.134984	2.28016	0.0225981	0.94785	Dhrs7	protein_coding
ENSMUSG00000070868.11	1950.99	0.307667	0.137511	2.2374	0.0252604	0.991226	Skint3	protein_coding
ENSMUSG00000090124.7	804.955	0.306341	0.156284	1.96016	0.0499776	0.999919	Ugt1a7c	protein_coding
ENSMUSG00000021190.14	247.924	0.305084	0.14608	2.08847	0.0367552	0.999919	Lgmn	protein_coding
ENSMUSG00000079889.4	261.69	0.304409	0.117409	2.59273	0.00952165	0.762961	Gm11951	processed_pseudogene
ENSMUSG00000091514.2	176.262	0.303505	0.149921	2.02443	0.042926	0.999919	Gm17484	lincRNA
ENSMUSG00000045594.10	303.56	0.301449	0.103786	2.90452	0.00367822	0.565672	Glb1	protein_coding
ENSMUSG00000073600.5	509.321	0.300726	0.151832	1.98065	0.0476309	0.999919	Prob1	protein_coding
ENSMUSG00000028607.16	176.909	0.299916	0.134555	2.22895	0.0258174	0.995028	Cpt2	protein_coding
ENSMUSG00000086968.8	342.626	0.299391	0.141474	2.11623	0.0343256	0.999919	4933431E20Rik	antisense
ENSMUSG00000057315.14	643.264	0.297174	0.140501	2.11511	0.0344204	0.999919	Arhgap24	protein_coding
ENSMUSG00000020097.14	1934.27	0.295968	0.136961	2.16097	0.0306979	0.999919	Sgpl1	protein_coding
ENSMUSG00000029560.12	230.537	0.295097	0.130113	2.26801	0.0233286	0.95768	Snx8	protein_coding
ENSMUSG00000042997.13	195.305	0.294989	0.128579	2.29422	0.0217781	0.946774	Nhlrc3	protein_coding
ENSMUSG00000028236.3	722.964	0.292119	0.118343	2.4684	0.0135718	0.825791	Sdr16c5	protein_coding
ENSMUSG00000001211.15	1388.42	0.291936	0.113329	2.576	0.00999499	0.775861	Agpat3	protein_coding
ENSMUSG00000043336.14	286.138	0.29141	0.127502	2.28553	0.0222815	0.946774	Filip1l	protein_coding
ENSMUSG00000026737.12	535.552	0.287762	0.108081	2.66245	0.00775732	0.726951	Pip4k2a	protein_coding
ENSMUSG00000039168.15	618.323	0.286435	0.126665	2.26137	0.0237365	0.966862	Dap	protein_coding
ENSMUSG00000036792.12	132.314	0.28461	0.141278	2.01454	0.0439526	0.999919	Mbd5	protein_coding
ENSMUSG00000025278.9	1223.33	0.284087	0.116012	2.44876	0.0143349	0.841132	Flnb	protein_coding
ENSMUSG00000032855.6	546.49	0.283172	0.136761	2.07056	0.0383995	0.999919	Pkd1	protein_coding
ENSMUSG00000006127.9	635.574	0.282582	0.108984	2.59288	0.00951763	0.762961	Inpp5k	protein_coding
ENSMUSG00000002111.8	233.689	0.278199	0.11646	2.38879	0.0169042	0.898862	Spi1	protein_coding
ENSMUSG00000049972.4	1344.88	0.274975	0.111541	2.46523	0.0136924	0.825791	Skint9	protein_coding
ENSMUSG00000031969.16	250.542	0.273923	0.114641	2.3894	0.0168761	0.898862	Acad8	protein_coding
ENSMUSG00000097887.2	190.585	0.273503	0.129636	2.10978	0.0348775	0.999919	Gm26542	antisense
ENSMUSG00000032526.11	187.27	0.272546	0.137312	1.98487	0.0471586	0.999919	Ss18l2	protein_coding
ENSMUSG00000004270.13	969.721	0.271596	0.134137	2.02477	0.0428911	0.999919	Lpcat3	protein_coding
ENSMUSG00000038146.8	1200.2	0.271372	0.0882289	3.07578	0.00209955	0.401175	Notch3	protein_coding
ENSMUSG00000015478.13	309.245	0.271134	0.113021	2.39898	0.016441	0.892182	Rnf5	protein_coding
ENSMUSG00000025241.16	498.739	0.270668	0.10072	2.68733	0.00720255	0.708445	Fyco1	protein_coding
ENSMUSG00000004568.13	513.28	0.268684	0.110756	2.42591	0.0152702	0.866448	Arhgef18	protein_coding
ENSMUSG00000028494.12	1660.12	0.267997	0.113663	2.35782	0.0183828	0.924778	Plin2	protein_coding
ENSMUSG00000064302.13	785.519	0.267481	0.125451	2.13217	0.0329932	0.999919	Clasp1	protein_coding
ENSMUSG00000086389.1	534.484	0.266414	0.125305	2.12612	0.0334932	0.999919	Gm15998	antisense
ENSMUSG00000066640.11	235.363	0.264299	0.131634	2.00783	0.0446617	0.999919	Fbxl18	protein_coding
ENSMUSG00000048612.16	583.805	0.262407	0.1146	2.28978	0.0220343	0.946774	Myof	protein_coding
ENSMUSG00000082768.1	171.949	0.262017	0.130523	2.00744	0.0447032	0.999919	Gm12727	processed_pseudogene
ENSMUSG00000036687.13	685.79	0.261288	0.0845604	3.08995	0.00200188	0.392579	Tmem184a	protein_coding
ENSMUSG00000001768.16	899.546	0.261084	0.131425	1.98656	0.046971	0.999919	Rin2	protein_coding
ENSMUSG00000107952.1	297.67	0.260386	0.111803	2.32897	0.0198609	0.946774	Gm6352	processed_pseudogene
ENSMUSG00000020700.11	287.911	0.259166	0.121539	2.13236	0.0329773	0.999919	Map3k3	protein_coding
ENSMUSG00000037419.9	1084.94	0.25413	0.0938436	2.70801	0.00676873	0.694137	Endod1	protein_coding
ENSMUSG00000024421.16	454.356	0.254123	0.122589	2.07297	0.0381755	0.999919	Lama3	protein_coding
ENSMUSG00000000708.14	360.456	0.25307	0.106436	2.37767	0.0174226	0.911007	Kat2b	protein_coding
ENSMUSG00000003721.14	1003.29	0.252523	0.11961	2.11123	0.0347529	0.999919	Insig2	protein_coding
ENSMUSG00000000959.7	439.082	0.251275	0.117637	2.13601	0.0326786	0.999919	Oxa1l	protein_coding
ENSMUSG00000004221.16	513.783	0.250034	0.112548	2.22158	0.0263115	0.999919	Ikbkg	protein_coding
ENSMUSG00000000594.7	638.974	0.249729	0.124101	2.01231	0.0441878	0.999919	Gm2a	protein_coding
ENSMUSG00000055960.12	752.019	0.249122	0.113518	2.19455	0.0281955	0.999919	Skint4	protein_coding
ENSMUSG00000027187.10	1297.28	0.247121	0.113704	2.17336	0.029753	0.999919	Cat	protein_coding
ENSMUSG00000037366.14	487.262	0.246581	0.122382	2.01485	0.0439206	0.999919	Pafah2	protein_coding
ENSMUSG00000092470.1	264.513	0.244124	0.118992	2.05161	0.0402075	0.999919	Gm20518	protein_coding
ENSMUSG00000062352.15	408.557	0.24369	0.0988628	2.46493	0.0137041	0.825791	Itgb1bp1	protein_coding
ENSMUSG00000024597.11	1411.24	0.243305	0.0845722	2.87688	0.00401622	0.575555	Slc12a2	protein_coding
ENSMUSG00000036622.15	819.144	0.241551	0.0963309	2.50751	0.0121584	0.825791	Atp13a2	protein_coding
ENSMUSG00000042524.14	3471.46	0.24121	0.119162	2.02422	0.0429473	0.999919	Sun2	protein_coding
ENSMUSG00000038524.13	340.746	0.24116	0.107795	2.23721	0.0252728	0.991226	Fchsd1	protein_coding
ENSMUSG00000040389.15	937.63	0.240881	0.112624	2.1388	0.0324516	0.999919	Wdr47	protein_coding
ENSMUSG00000032261.16	1257.19	0.23691	0.11457	2.06783	0.0386561	0.999919	Sh3bgrl2	protein_coding
ENSMUSG00000042644.9	6041.42	0.235585	0.110682	2.12848	0.033297	0.999919	Itpr3	protein_coding
ENSMUSG00000037887.11	462.565	0.234581	0.117602	1.99469	0.0460764	0.999919	Dusp8	protein_coding
ENSMUSG00000001313.12	316.473	0.233421	0.113098	2.06388	0.0390295	0.999919	Rnd2	protein_coding
ENSMUSG00000036155.13	474.735	0.230309	0.0935207	2.46265	0.0137914	0.827614	Mgat5	protein_coding
ENSMUSG00000027465.13	1595.33	0.229348	0.110212	2.08096	0.0374373	0.999919	Tbc1d20	protein_coding
ENSMUSG00000015488.14	380.201	0.227884	0.100992	2.25645	0.0240425	0.974082	Cacfd1	protein_coding
ENSMUSG00000037989.15	997.248	0.227463	0.101111	2.24964	0.0244716	0.976942	Wnk2	protein_coding
ENSMUSG00000038371.15	310.94	0.22733	0.102026	2.22815	0.0258704	0.995028	Sbf2	protein_coding
ENSMUSG00000024588.9	356.538	0.226868	0.112613	2.01459	0.0439479	0.999919	Fech	protein_coding
ENSMUSG00000028649.21	3689.14	0.226257	0.0857359	2.639	0.008315	0.726951	Macf1	protein_coding
ENSMUSG00000003762.13	421.878	0.224434	0.108265	2.073	0.0381726	0.999919	Coq8b	protein_coding
ENSMUSG00000036528.16	957.399	0.224109	0.109785	2.04136	0.0412155	0.999919	Ppfibp2	protein_coding
ENSMUSG00000022066.16	686.81	0.220441	0.0952102	2.31531	0.0205961	0.946774	Entpd4b	protein_coding
ENSMUSG00000095463.8	686.578	0.219522	0.0953911	2.30129	0.0213754	0.946774	Entpd4	protein_coding
ENSMUSG00000028456.18	259.131	0.2195	0.107899	2.03432	0.0419195	0.999919	Unc13b	protein_coding
ENSMUSG00000035235.13	328.8	0.218097	0.106417	2.04946	0.0404168	0.999919	Trim13	protein_coding
ENSMUSG00000003031.14	819.681	0.216909	0.104907	2.06762	0.0386756	0.999919	Cdkn1b	protein_coding
ENSMUSG00000036825.12	477.736	0.216867	0.104815	2.06904	0.0385428	0.999919	Ssx2ip	protein_coding
ENSMUSG00000020883.18	589.502	0.212068	0.0820559	2.58443	0.00975402	0.76782	Fbxl20	protein_coding
ENSMUSG00000026393.10	1816.78	0.211949	0.100999	2.09851	0.0358599	0.999919	Nek7	protein_coding
ENSMUSG00000031667.16	677.507	0.210937	0.0908725	2.32124	0.0202741	0.946774	Aktip	protein_coding
ENSMUSG00000042628.8	264.504	0.210841	0.104003	2.02727	0.0426348	0.999919	Zfyve1	protein_coding
ENSMUSG00000018907.10	5494.47	0.207671	0.0870142	2.38663	0.0170036	0.898862	Alox12e	protein_coding
ENSMUSG00000089865.2	470.023	0.202705	0.101607	1.99499	0.0460442	0.999919	Gm44503	protein_coding
ENSMUSG00000026879.14	20810.8	0.200623	0.0976993	2.05348	0.0400264	0.999919	Gsn	protein_coding
ENSMUSG00000021972.14	393.105	0.199841	0.0920828	2.17023	0.0299893	0.999919	Hmbox1	protein_coding
ENSMUSG00000022123.9	3375.76	0.198372	0.0906794	2.18762	0.0286976	0.999919	Scel	protein_coding
ENSMUSG00000033295.14	6467.87	0.196165	0.0960664	2.04198	0.0411536	0.999919	Ptprf	protein_coding
ENSMUSG00000019818.15	3040.14	0.196031	0.0825198	2.37556	0.0175225	0.911007	Cd164	protein_coding
ENSMUSG00000036333.11	632.561	0.191407	0.0810807	2.36069	0.0182409	0.924778	Kidins220	protein_coding
ENSMUSG00000005615.15	1240.16	0.188896	0.0933404	2.02374	0.0429972	0.999919	Pcyt1a	protein_coding
ENSMUSG00000027475.9	381.18	0.187962	0.0944677	1.9897	0.0466241	0.999919	Kif3b	protein_coding
ENSMUSG00000041720.14	662.174	0.187031	0.085076	2.19839	0.027921	0.999919	Pi4ka	protein_coding
ENSMUSG00000028080.16	841.45	0.186679	0.0897385	2.08026	0.0375018	0.999919	Lrba	protein_coding
ENSMUSG00000081552.1	937.718	0.18598	0.0878029	2.11816	0.0341619	0.999919	Gm12328	processed_pseudogene
ENSMUSG00000025745.12	1993.77	0.184747	0.0909085	2.03223	0.0421302	0.999919	Hadha	protein_coding
ENSMUSG00000057738.14	2797.63	0.180744	0.0883019	2.04689	0.0406693	0.999919	Sptan1	protein_coding
ENSMUSG00000022892.11	4845.63	0.180529	0.0747371	2.41553	0.0157125	0.873841	App	protein_coding
ENSMUSG00000021484.8	1992.05	0.178583	0.0792647	2.253	0.0242591	0.974082	Lman2	protein_coding
ENSMUSG00000039262.16	1807.73	0.175666	0.0839817	2.09172	0.0364634	0.999919	Prrc2b	protein_coding
ENSMUSG00000068740.13	1464.19	0.173383	0.0748044	2.31781	0.0204595	0.946774	Celsr2	protein_coding
ENSMUSG00000032353.9	1317.74	0.172305	0.0867687	1.9858	0.0470555	0.999919	Tmed3	protein_coding
ENSMUSG00000019505.7	20623.8	0.162059	0.0771753	2.09989	0.035739	0.999919	Ubb	protein_coding
ENSMUSG00000032187.16	1943.56	0.147823	0.0679831	2.17441	0.0296742	0.999919	Smarca4	protein_coding
ENSMUSG00000030077.11	2677.6	0.146774	0.07302	2.01005	0.0444257	0.999919	Chl1	protein_coding
ENSMUSG00000030852.18	2815.24	0.145972	0.0718688	2.03109	0.0422458	0.999919	Tacc2	protein_coding
ENSMUSG00000026554.15	1270.88	0.144463	0.0690706	2.09152	0.0364813	0.999919	Dcaf8	protein_coding
ENSMUSG00000027447.6	8538.61	0.141166	0.0636112	2.21921	0.0264726	0.999919	Cst3	protein_coding

## Sheet: Down (TUBL KO vs WT)
Table S2. Down-regulated genes (log2 fold change < –0.4 and adjusted P value < 0.05) in Tubl−/− compared with Tubl+/+ epidermis
gene_id	baseMean	log2FoldChange	lfcSE	stat	pvalue	padj	gene_name	gene_type
ENSMUSG00000085798.1	1.15019	-3.62008	1.79938	-2.01186	0.0442352	NA	Gm2018	lincRNA
ENSMUSG00000042761.14	1.11694	-3.58203	1.66156	-2.15582	0.0310977	NA	Mrap2	protein_coding
ENSMUSG00000025938.16	1.94561	-3.54025	1.45966	-2.42539	0.0152919	NA	Slco5a1	protein_coding
ENSMUSG00000116892.1	1.06177	-3.48094	1.66918	-2.08542	0.0370315	NA	Gm49787	processed_pseudogene
ENSMUSG00000081605.1	1.54655	-3.24622	1.51154	-2.14763	0.0317432	NA	Gm15953	processed_pseudogene
ENSMUSG00000049694.13	1.52659	-3.23774	1.52398	-2.12453	0.0336261	NA	BC048671	protein_coding
ENSMUSG00000032978.14	1.60463	-3.2314	1.55109	-2.08331	0.0372233	NA	Guca2b	protein_coding
ENSMUSG00000090387.1	1.44812	-3.13158	1.53341	-2.04224	0.0411281	NA	Gm17056	antisense
ENSMUSG00000112254.1	2.04616	-2.90337	1.29932	-2.23453	0.0254484	NA	Gm47690	TEC
ENSMUSG00000114254.1	1.76674	-2.84879	1.35231	-2.10661	0.0351514	NA	Gm48067	processed_pseudogene
ENSMUSG00000032297.11	1.88461	-2.8023	1.28815	-2.17545	0.0295968	NA	Celf6	protein_coding
ENSMUSG00000097157.2	1.98568	-2.68417	1.28699	-2.08562	0.0370129	NA	Gm26512	bidirectional_promoter_lncRNA
ENSMUSG00000080773.1	1.74171	-2.68298	1.3489	-1.98902	0.0466989	NA	Gm12955	processed_pseudogene
ENSMUSG00000041658.12	4.68684	-2.67499	0.86337	-3.09832	0.00194624	0.391437	Rragb	protein_coding
ENSMUSG00000084984.8	3.22277	-2.50937	1.01109	-2.48185	0.0130704	0.825791	Far1os	antisense
ENSMUSG00000109599.1	2.88961	-2.50462	1.09715	-2.28284	0.0224396	0.946774	Gm31812	lincRNA
ENSMUSG00000079681.3	3.17135	-2.48569	1.07837	-2.30504	0.0211644	0.946774	Zglp1	protein_coding
ENSMUSG00000084066.1	2.08289	-2.42124	1.1846	-2.04393	0.0409602	NA	Xlr4d-ps	unprocessed_pseudogene
ENSMUSG00000024109.18	2.44175	-2.39704	1.15647	-2.07271	0.0381989	0.999919	Nrxn1	protein_coding
ENSMUSG00000111085.1	3.10273	-2.38072	1.04035	-2.28839	0.0221147	0.946774	Gm7607	lincRNA
ENSMUSG00000105654.1	3.7545	-2.30081	1.11195	-2.06918	0.0385296	0.999919	Gm29704	processed_pseudogene
ENSMUSG00000115351.1	2.41667	-2.22787	1.13063	-1.97047	0.0487849	0.999919	Gm19077	processed_pseudogene
ENSMUSG00000112822.1	3.67131	-2.12619	0.930777	-2.28432	0.0223529	0.946774	A130012E19Rik	TEC
ENSMUSG00000107259.1	4.71477	-2.04509	0.804475	-2.54214	0.0110176	0.797532	Gm5298	processed_pseudogene
ENSMUSG00000100071.1	3.09093	-2.00527	0.972532	-2.06191	0.0392165	0.999919	Gm28707	lincRNA
ENSMUSG00000113546.1	4.26874	-1.97428	0.799909	-2.46813	0.0135819	0.825791	Gm18441	processed_pseudogene
ENSMUSG00000087272.1	3.43097	-1.93448	0.935072	-2.0688	0.0385644	0.999919	Gm15409	lincRNA
ENSMUSG00000109555.1	4.07903	-1.80416	0.88273	-2.04384	0.0409695	0.999919	Gm44891	TEC
ENSMUSG00000105837.4	11.8983	-1.67711	0.574178	-2.92089	0.00349029	0.557349	Gm35986	antisense
ENSMUSG00000098641.1	6.11151	-1.67394	0.684456	-2.44565	0.0144593	0.842206	Rnu3b4	snoRNA
ENSMUSG00000104896.1	6.11151	-1.67394	0.684456	-2.44565	0.0144593	0.842206	Rnu3b4	snoRNA
ENSMUSG00000000817.10	4.58109	-1.64458	0.769398	-2.13749	0.0325583	0.999919	Fasl	protein_coding
ENSMUSG00000098925.1	6.34914	-1.63156	0.653229	-2.49769	0.0125005	0.825791	Rnu3b2	snoRNA
ENSMUSG00000105115.1	6.34914	-1.63156	0.653229	-2.49769	0.0125005	0.825791	Rnu3b2	snoRNA
ENSMUSG00000065379.1	5.89832	-1.62	0.718688	-2.25411	0.024189	0.974082	Gm22743	snoRNA
ENSMUSG00000105413.1	5.89832	-1.62	0.718688	-2.25411	0.024189	0.974082	Gm47310	miRNA
ENSMUSG00000081868.1	5.95051	-1.57533	0.673907	-2.3376	0.0194078	0.946774	Gm12039	processed_pseudogene
ENSMUSG00000105788.1	16.9905	-1.57452	0.544631	-2.89099	0.00384028	0.575555	Gm47295	miRNA
ENSMUSG00000107892.1	4.47337	-1.55709	0.783798	-1.98659	0.0469673	0.999919	Gm44524	processed_pseudogene
ENSMUSG00000110316.1	5.55848	-1.54993	0.731161	-2.11983	0.0340208	0.999919	Gm45311	sense_intronic
ENSMUSG00000099291.1	6.06264	-1.54716	0.664383	-2.32872	0.0198739	0.946774	Rnu3b3	snoRNA
ENSMUSG00000104856.1	6.06264	-1.54716	0.664383	-2.32872	0.0198739	0.946774	Rnu3b3	snoRNA
ENSMUSG00000093908.2	4.69696	-1.5013	0.727505	-2.06363	0.0390527	0.999919	Gm5784	lincRNA
ENSMUSG00000105145.1	18.1618	-1.47892	0.560903	-2.63667	0.00837251	0.726951	Gm47299	miRNA
ENSMUSG00000083649.5	6.49143	-1.39286	0.627256	-2.22056	0.0263806	0.999919	Rasl2-9	protein_coding
ENSMUSG00000026726.10	6.27305	-1.38026	0.635152	-2.17312	0.029771	0.999919	Cubn	protein_coding
ENSMUSG00000098943.1	6.33974	-1.32066	0.652871	-2.02286	0.0430881	0.999919	Rnu3b1	snoRNA
ENSMUSG00000105025.1	6.33974	-1.32066	0.652871	-2.02286	0.0430881	0.999919	Rnu3b1	snoRNA
ENSMUSG00000024806.4	8.22834	-1.31142	0.658975	-1.99009	0.0465809	0.999919	Mlana	protein_coding
ENSMUSG00000103570.1	7.80893	-1.30433	0.598358	-2.17984	0.0292693	0.999919	C630004M23Rik	TEC
ENSMUSG00000117158.1	7.07639	-1.28737	0.580241	-2.21868	0.0265087	0.999919	Gm49866	processed_pseudogene
ENSMUSG00000108984.1	11.0024	-1.26928	0.476118	-2.66589	0.00767855	0.724311	Gm44916	TEC
ENSMUSG00000093505.1	7.19068	-1.23812	0.578666	-2.13961	0.032386	0.999919	Gm20691	processed_pseudogene
ENSMUSG00000037411.10	216.656	-1.19745	0.496767	-2.41048	0.0159315	0.881596	Serpine1	protein_coding
ENSMUSG00000040219.4	10.7339	-1.19201	0.488018	-2.44254	0.0145842	0.842492	Ttc12	protein_coding
ENSMUSG00000028179.12	10.5894	-1.17822	0.52836	-2.22996	0.0257503	0.995028	Cth	protein_coding
ENSMUSG00000064844.1	11.073	-1.17287	0.528208	-2.22047	0.0263868	0.999919	Gm26202	snoRNA
ENSMUSG00000097180.5	9.9332	-1.15057	0.520405	-2.21092	0.0270414	0.999919	2700038G22Rik	lincRNA
ENSMUSG00000096563.1	8.3197	-1.1149	0.548718	-2.03183	0.0421705	0.999919	Gm24095	snoRNA
ENSMUSG00000112650.1	13.6386	-1.11197	0.533997	-2.08235	0.0373104	0.999919	Gm5184	processed_pseudogene
ENSMUSG00000057836.12	36.748	-1.10963	0.513293	-2.16179	0.0306345	0.999919	Xlr3a	protein_coding
ENSMUSG00000106106.3	13743	-1.09848	0.42189	-2.60372	0.00922192	0.75534	CT010467.1	rRNA
ENSMUSG00000109441.1	8.52999	-1.06807	0.51065	-2.09158	0.0364759	0.999919	Gm44983	lincRNA
ENSMUSG00000055717.13	20.4857	-1.03229	0.446277	-2.31311	0.0207168	0.946774	Slain1	protein_coding
ENSMUSG00000087943.1	387.089	-1.01817	0.386029	-2.63755	0.0083507	0.726951	Gm24245	miRNA
ENSMUSG00000086324.8	686.202	-1.01771	0.35962	-2.82997	0.0046553	0.61347	Gm15564	antisense
ENSMUSG00000098090.8	20.0805	-1.01412	0.383921	-2.64149	0.00825433	0.726951	2700099C18Rik	transcribed_unprocessed_pseudogene
ENSMUSG00000035183.14	27.2817	-1.00617	0.393579	-2.55645	0.0105745	0.779162	Slc24a5	protein_coding
ENSMUSG00000110110.1	16.9183	-0.995727	0.4469	-2.22807	0.0258757	0.995028	Gm30978	lincRNA
ENSMUSG00000076258.1	865.203	-0.992824	0.351966	-2.82079	0.00479053	0.617227	Gm23935	miRNA
ENSMUSG00000099021.1	50.9336	-0.984886	0.38404	-2.56454	0.0103313	0.778372	Rn7s1	misc_RNA
ENSMUSG00000076281.1	518.092	-0.982731	0.368234	-2.66877	0.00761304	0.723558	Gm24270	miRNA
ENSMUSG00000099250.1	53.2438	-0.980438	0.392589	-2.49737	0.0125119	0.825791	Rn7s2	misc_RNA
ENSMUSG00000093315.1	13.7442	-0.949522	0.418892	-2.26675	0.0234057	0.958349	Mir5114	miRNA
ENSMUSG00000035202.8	1880.24	-0.927156	0.323354	-2.86731	0.00413972	0.584652	Lars2	protein_coding
ENSMUSG00000022425.16	30.0264	-0.904889	0.33783	-2.67853	0.00739455	0.709496	Enpp2	protein_coding
ENSMUSG00000098973.1	317.833	-0.898269	0.238762	-3.7622	0.000168427	0.104593	Mir6236	miRNA
ENSMUSG00000088609.1	358.467	-0.893273	0.384251	-2.32471	0.0200872	0.946774	Gm24187	miRNA
ENSMUSG00000065663.1	15.7003	-0.880844	0.429572	-2.05051	0.0403143	0.999919	Gm22579	snoRNA
ENSMUSG00000106415.1	13.4075	-0.878076	0.442861	-1.98273	0.0473971	0.999919	Gm42893	antisense
ENSMUSG00000105398.1	35.4328	-0.877431	0.402575	-2.17955	0.029291	0.999919	Gm47305	miRNA
ENSMUSG00000039748.11	19.3113	-0.871199	0.43507	-2.00243	0.0452382	0.999919	Exo1	protein_coding
ENSMUSG00000020185.16	24.7722	-0.871188	0.343331	-2.53746	0.011166	0.797532	E2f7	protein_coding
ENSMUSG00000071661.7	16.3963	-0.86854	0.410289	-2.1169	0.0342685	0.999919	Zbtb3	protein_coding
ENSMUSG00000022129.4	214.141	-0.863543	0.255356	-3.38172	0.000720336	0.20584	Dct	protein_coding
ENSMUSG00000088246.1	108.632	-0.846811	0.300162	-2.82118	0.00478478	0.617227	Gm25911	miRNA
ENSMUSG00000106279.1	34.1433	-0.844844	0.397073	-2.12768	0.0333637	0.999919	Gm47287	miRNA
ENSMUSG00000048398.7	14.2544	-0.838401	0.421956	-1.98694	0.0469289	0.999919	Gm5065	protein_coding
ENSMUSG00000098917.1	15.1512	-0.838153	0.403195	-2.07878	0.0376378	0.999919	Mir7654	miRNA
ENSMUSG00000034329.16	24.3569	-0.824836	0.334448	-2.46626	0.0136533	0.825791	Brip1	protein_coding
ENSMUSG00000114380.1	17.3667	-0.803267	0.399018	-2.01311	0.0441032	0.999919	Gm47942	processed_pseudogene
ENSMUSG00000029816.10	82.8348	-0.794653	0.256794	-3.09452	0.00197134	0.391437	Gpnmb	protein_coding
ENSMUSG00000021815.4	14.7377	-0.777159	0.386004	-2.01335	0.0440781	0.999919	Mss51	protein_coding
ENSMUSG00000027959.14	23.2788	-0.775891	0.335427	-2.31315	0.0207146	0.946774	Sass6	protein_coding
ENSMUSG00000056665.2	21.6505	-0.774044	0.385997	-2.00531	0.0449299	0.999919	Them6	protein_coding
ENSMUSG00000081013.1	19.9238	-0.772763	0.375483	-2.05805	0.0395854	0.999919	Gm14497	processed_pseudogene
ENSMUSG00000019966.18	75.4481	-0.759928	0.287476	-2.64345	0.00820665	0.726951	Kitl	protein_coding
ENSMUSG00000032113.16	34.2361	-0.758549	0.278255	-2.72609	0.0064089	0.682175	Chek1	protein_coding
ENSMUSG00000025001.11	112.172	-0.756119	0.185383	-4.07869	4.52895e-05	0.038942	Hells	protein_coding
ENSMUSG00000007080.14	56.3646	-0.753291	0.267352	-2.8176	0.00483839	0.618098	Pole	protein_coding
ENSMUSG00000029414.11	38.9871	-0.751759	0.28377	-2.64919	0.00806854	0.726951	Kntc1	protein_coding
ENSMUSG00000048416.15	29.4193	-0.728022	0.358787	-2.02912	0.0424462	0.999919	Mlf1	protein_coding
ENSMUSG00000002870.8	340.801	-0.723957	0.203109	-3.56438	0.000364721	0.164192	Mcm2	protein_coding
ENSMUSG00000022206.7	65.1323	-0.714679	0.25919	-2.75736	0.00582702	0.667119	Npr3	protein_coding
ENSMUSG00000029477.14	37.4482	-0.701502	0.334286	-2.09851	0.0358604	0.999919	Morn3	protein_coding
ENSMUSG00000112980.1	20.8554	-0.695708	0.345934	-2.0111	0.0443151	0.999919	D430020J02Rik	bidirectional_promoter_lncRNA
ENSMUSG00000107154.1	25.9152	-0.678298	0.339805	-1.99614	0.0459188	0.999919	Gm7041	processed_pseudogene
ENSMUSG00000046245.13	22.0169	-0.672746	0.334954	-2.00847	0.0445929	0.999919	Pilra	protein_coding
ENSMUSG00000074930.5	462.623	-0.666982	0.244943	-2.72301	0.00646901	0.682175	Gm13981	processed_pseudogene
ENSMUSG00000044005.13	25.8962	-0.666397	0.308733	-2.15849	0.0308901	0.999919	Gls2	protein_coding
ENSMUSG00000055866.9	142.855	-0.661967	0.31077	-2.13009	0.0331646	0.999919	Per2	protein_coding
ENSMUSG00000064355.1	24.5405	-0.661266	0.33638	-1.96583	0.0493178	0.999919	mt-Tk	Mt_tRNA
ENSMUSG00000001228.14	208.62	-0.660167	0.185295	-3.5628	0.000366922	0.164192	Uhrf1	protein_coding
ENSMUSG00000082380.1	524.238	-0.649999	0.236873	-2.74408	0.00606808	0.676202	Gm12218	processed_pseudogene
ENSMUSG00000031562.15	80.4768	-0.644422	0.30142	-2.13795	0.0325206	0.999919	Dctd	protein_coding
ENSMUSG00000021388.14	135.876	-0.643197	0.314476	-2.0453	0.0408252	0.999919	Aspn	protein_coding
ENSMUSG00000055994.15	154.491	-0.638537	0.177868	-3.58995	0.000330746	0.162493	Nod2	protein_coding
ENSMUSG00000037108.13	44.9881	-0.619381	0.257527	-2.40511	0.0161675	0.885883	Zcwpw1	protein_coding
ENSMUSG00000030346.16	27.9894	-0.618468	0.314792	-1.96469	0.0494507	0.999919	Rad51ap1	protein_coding
ENSMUSG00000070167.1	40.2698	-0.616364	0.260959	-2.36192	0.0181808	0.924778	Snora57	snoRNA
ENSMUSG00000028965.13	71.4841	-0.612787	0.305949	-2.00291	0.0451871	0.999919	Tnfrsf9	protein_coding
ENSMUSG00000117775.1	26.6459	-0.612583	0.305515	-2.00508	0.0449543	0.999919	Gm50462	sense_intronic
ENSMUSG00000017724.14	105.52	-0.611061	0.227847	-2.68189	0.00732086	0.708445	Etv4	protein_coding
ENSMUSG00000025436.12	27.6416	-0.597229	0.300732	-1.98592	0.0470427	0.999919	Atp23	protein_coding
ENSMUSG00000083887.1	67.4504	-0.596533	0.257069	-2.32051	0.020313	0.946774	Gm11930	processed_pseudogene
ENSMUSG00000076867.2	108.888	-0.593241	0.206826	-2.86831	0.00412676	0.584652	Trdv4	TR_V_gene
ENSMUSG00000045751.16	65.7727	-0.59048	0.260021	-2.27089	0.0231534	0.956778	Mms22l	protein_coding
ENSMUSG00000005410.6	304.822	-0.590111	0.188631	-3.12839	0.00175765	0.363833	Mcm5	protein_coding
ENSMUSG00000002055.9	33.9457	-0.589467	0.289657	-2.03505	0.0418457	0.999919	Spag5	protein_coding
ENSMUSG00000041859.10	298.686	-0.579246	0.171723	-3.37314	0.000743165	0.20584	Mcm3	protein_coding
ENSMUSG00000080840.1	31.0691	-0.578514	0.289409	-1.99895	0.0456142	0.999919	Gm11349	processed_pseudogene
ENSMUSG00000095562.8	1650.23	-0.550161	0.204263	-2.6934	0.00707279	0.708445	Erdr1	lincRNA
ENSMUSG00000081848.1	60.1081	-0.549346	0.206655	-2.65828	0.00785409	0.726951	Gm14925	processed_pseudogene
ENSMUSG00000096768.8	2676.98	-0.548526	0.220161	-2.49148	0.0127212	0.825791	Gm47283	lincRNA
ENSMUSG00000108780.1	41.7523	-0.547474	0.2421	-2.26136	0.0237372	0.966862	5430434F05Rik	TEC
ENSMUSG00000117248.1	63.9958	-0.545345	0.21626	-2.52171	0.0116787	0.812936	Gm29770	processed_pseudogene
ENSMUSG00000058816.5	60.3136	-0.538799	0.268377	-2.00762	0.0446838	0.999919	Ppp1r2-ps3	processed_pseudogene
ENSMUSG00000026274.11	51.3932	-0.515834	0.247228	-2.08647	0.0369358	0.999919	Pask	protein_coding
ENSMUSG00000090224.1	75.1252	-0.513543	0.196085	-2.61898	0.00881932	0.743009	Gm15974	processed_pseudogene
ENSMUSG00000033149.17	177.934	-0.512877	0.134501	-3.81319	0.000137185	0.0949188	Phldb2	protein_coding
ENSMUSG00000000028.15	64.432	-0.500895	0.227275	-2.20391	0.0275304	0.999919	Cdc45	protein_coding
ENSMUSG00000025203.6	1404.22	-0.492154	0.164806	-2.98626	0.00282414	0.48943	Scd2	protein_coding
ENSMUSG00000017550.14	88.0396	-0.49176	0.194649	-2.52639	0.0115243	0.812936	Atad5	protein_coding
ENSMUSG00000043346.9	57.6753	-0.489737	0.218537	-2.24098	0.0250275	0.986368	Gm6741	processed_pseudogene
ENSMUSG00000023008.18	78.8251	-0.4889	0.213814	-2.28657	0.022221	0.946774	Fmnl3	protein_coding
ENSMUSG00000029591.14	122.753	-0.483217	0.209034	-2.31166	0.0207964	0.946774	Ung	protein_coding
ENSMUSG00000050075.8	55.6651	-0.479233	0.228152	-2.1005	0.0356851	0.999919	Gpr171	protein_coding
ENSMUSG00000025758.10	87.9276	-0.47601	0.180341	-2.6395	0.00830278	0.726951	Plk4	protein_coding
ENSMUSG00000026355.11	772.696	-0.47293	0.140113	-3.37534	0.000737234	0.20584	Mcm6	protein_coding
ENSMUSG00000030107.10	255.275	-0.472648	0.205379	-2.30135	0.021372	0.946774	Usp18	protein_coding
ENSMUSG00000030309.16	78.3572	-0.46927	0.205961	-2.27844	0.0227006	0.948587	Caprin2	protein_coding
ENSMUSG00000069793.12	101.111	-0.466448	0.222613	-2.09533	0.0361418	0.999919	Slfn9	protein_coding
ENSMUSG00000113072.1	93.8353	-0.463254	0.159852	-2.89802	0.00375528	0.571109	Gm47820	processed_pseudogene
ENSMUSG00000062962.5	751.69	-0.463179	0.166789	-2.77703	0.00548575	0.659352	Gm6378	processed_pseudogene
ENSMUSG00000050410.15	186.403	-0.45656	0.199005	-2.29421	0.0217783	0.946774	Tcf19	protein_coding
ENSMUSG00000034509.9	156.018	-0.453755	0.132375	-3.42779	0.000608508	0.197157	Mad2l1bp	protein_coding
ENSMUSG00000021733.11	73.3644	-0.451398	0.191357	-2.35894	0.0183274	0.924778	Slc4a7	protein_coding
ENSMUSG00000010751.15	60.9819	-0.447675	0.207519	-2.15727	0.0309844	0.999919	Tnfrsf22	protein_coding
ENSMUSG00000041406.14	72.2148	-0.4444	0.193498	-2.29666	0.021638	0.946774	BC055324	protein_coding
ENSMUSG00000037572.17	90.5603	-0.442667	0.208939	-2.11864	0.0341206	0.999919	Wdhd1	protein_coding
ENSMUSG00000045140.8	69.2328	-0.441689	0.217285	-2.03276	0.0420763	0.999919	Pigw	protein_coding
ENSMUSG00000070639.5	257.71	-0.441544	0.167706	-2.63285	0.00846726	0.726951	Lrrc8b	protein_coding
ENSMUSG00000047507.12	65.1616	-0.440064	0.191652	-2.29616	0.0216668	0.946774	Baiap3	protein_coding
ENSMUSG00000064337.1	2605.39	-0.439996	0.127176	-3.45975	0.000540676	0.183142	mt-Rnr1	Mt_rRNA
ENSMUSG00000103729.1	63.6257	-0.43852	0.21001	-2.08809	0.0367899	0.999919	Gm37098	processed_pseudogene
ENSMUSG00000027203.15	232.532	-0.436768	0.22028	-1.98279	0.0473914	0.999919	Dut	protein_coding
ENSMUSG00000103314.1	99.1927	-0.436021	0.180314	-2.41812	0.0156007	0.871924	Gm38358	processed_pseudogene
ENSMUSG00000046834.7	26951	-0.433024	0.0769244	-5.62922	1.8103e-08	7.37349e-05	Krt1	protein_coding
ENSMUSG00000056394.17	272.384	-0.430729	0.204449	-2.10678	0.0351368	0.999919	Lig1	protein_coding
ENSMUSG00000006585.3	215.474	-0.429314	0.126097	-3.40463	0.00066254	0.205719	Cdt1	protein_coding
ENSMUSG00000028261.13	166.336	-0.42451	0.17911	-2.37011	0.0177827	0.913403	Ndufaf4	protein_coding
ENSMUSG00000022673.5	480.859	-0.424084	0.136609	-3.10436	0.00190692	0.387555	Mcm4	protein_coding
ENSMUSG00000116912.1	116.796	-0.420723	0.155268	-2.70965	0.00673538	0.694137	Gm5487	processed_pseudogene
ENSMUSG00000053182.11	55.8947	-0.4202	0.213236	-1.97059	0.0487709	0.999919	Gm609	protein_coding
ENSMUSG00000045319.13	152.595	-0.419919	0.176016	-2.38568	0.0170477	0.898862	Proser2	protein_coding
ENSMUSG00000028957.12	309.934	-0.418919	0.144105	-2.90704	0.00364871	0.565672	Per3	protein_coding
ENSMUSG00000093076.1	87.756	-0.418565	0.169116	-2.47502	0.0133228	0.825791	Mir3082	miRNA
ENSMUSG00000034910.5	90.4497	-0.413815	0.20039	-2.06505	0.0389181	0.999919	Pygo1	protein_coding
ENSMUSG00000023885.9	549.782	-0.410603	0.17756	-2.31247	0.0207517	0.946774	Thbs2	protein_coding
ENSMUSG00000081373.1	85.6097	-0.407511	0.20072	-2.03024	0.0423317	0.999919	Gm16436	processed_pseudogene
ENSMUSG00000021760.5	104.242	-0.405415	0.203086	-1.99627	0.0459044	0.999919	Gpx8	protein_coding
ENSMUSG00000007682.6	122.395	-0.404188	0.201166	-2.00922	0.0445133	0.999919	Dio2	protein_coding
ENSMUSG00000022769.9	198.155	-0.402397	0.14607	-2.75482	0.00587244	0.667119	Sdf2l1	protein_coding
ENSMUSG00000096887.2	114.613	-0.40131	0.164297	-2.44258	0.0145825	0.842492	Gm20594	protein_coding
ENSMUSG00000022945.12	83.3617	-0.400618	0.189604	-2.11292	0.0346077	0.999919	Chaf1b	protein_coding
ENSMUSG00000040010.10	1036.17	-0.397682	0.146339	-2.71753	0.00657711	0.687093	Slc7a5	protein_coding
ENSMUSG00000025010.14	81.6224	-0.39481	0.190999	-2.06708	0.0387262	0.999919	Ccnj	protein_coding
ENSMUSG00000000184.12	5671.26	-0.394357	0.135837	-2.90316	0.00369422	0.565672	Ccnd2	protein_coding
ENSMUSG00000032035.16	312.089	-0.393005	0.117503	-3.34463	0.000823923	0.206962	Ets1	protein_coding
ENSMUSG00000024833.15	95.5618	-0.392392	0.18855	-2.08111	0.037424	0.999919	Pola2	protein_coding
ENSMUSG00000064345.1	21752.7	-0.38934	0.115591	-3.36825	0.000756463	0.20584	mt-Nd2	protein_coding
ENSMUSG00000039530.17	277.734	-0.380892	0.134624	-2.8293	0.00466496	0.61347	Tusc3	protein_coding
ENSMUSG00000064032.2	183.608	-0.380745	0.13832	-2.75264	0.00591167	0.667119	Gm10143	antisense
ENSMUSG00000082884.1	2494.04	-0.379135	0.146541	-2.58722	0.00967531	0.764315	Gm13339	unprocessed_pseudogene
ENSMUSG00000031072.14	994.822	-0.378692	0.158174	-2.39415	0.0166589	0.894976	LTO1	protein_coding
ENSMUSG00000060149.7	122.191	-0.372681	0.170973	-2.17977	0.0292746	0.999919	BC002059	lincRNA
ENSMUSG00000064356.3	12323.7	-0.37233	0.0970224	-3.83756	0.000124262	0.0926003	mt-Atp8	protein_coding
ENSMUSG00000098985.1	206.057	-0.371194	0.146261	-2.53789	0.0111522	0.797532	Gm27219	processed_pseudogene
ENSMUSG00000083483.3	2774.79	-0.370985	0.129844	-2.85717	0.00427443	0.586253	Gm14044	processed_pseudogene
ENSMUSG00000037306.13	336.385	-0.367867	0.158029	-2.32785	0.0199201	0.946774	Man1c1	protein_coding
ENSMUSG00000064339.1	6017.32	-0.367194	0.131806	-2.78586	0.00533861	0.648641	mt-Rnr2	Mt_rRNA
ENSMUSG00000053846.5	220.838	-0.367071	0.17998	-2.03951	0.041399	0.999919	Lipg	protein_coding
ENSMUSG00000025591.6	149.728	-0.366324	0.161279	-2.27136	0.023125	0.956778	Tma16	protein_coding
ENSMUSG00000070348.5	1565.51	-0.364279	0.17746	-2.05274	0.0400981	0.999919	Ccnd1	protein_coding
ENSMUSG00000066983.6	235.814	-0.363679	0.142036	-2.56048	0.0104528	0.778372	Gm16519	processed_pseudogene
ENSMUSG00000083863.1	24124.5	-0.363287	0.10253	-3.54324	0.000395236	0.169398	Gm13341	unprocessed_pseudogene
ENSMUSG00000102135.1	4001.75	-0.362956	0.134669	-2.69517	0.00703521	0.708445	Gm37108	processed_pseudogene
ENSMUSG00000064341.1	41114.5	-0.35986	0.108776	-3.30827	0.000938733	0.225659	mt-Nd1	protein_coding
ENSMUSG00000024742.15	189.071	-0.359092	0.136565	-2.62946	0.00855198	0.726951	Fen1	protein_coding
ENSMUSG00000103409.2	114.444	-0.353864	0.177846	-1.98971	0.0466225	0.999919	Lsmem2	protein_coding
ENSMUSG00000100131.1	25450	-0.3521	0.100556	-3.50154	0.000462573	0.177027	Gm28439	unprocessed_pseudogene
ENSMUSG00000026167.14	968.285	-0.351335	0.162512	-2.16189	0.0306263	0.999919	Wnt10a	protein_coding
ENSMUSG00000074345.4	186.792	-0.35111	0.154522	-2.27222	0.0230729	0.956778	Tnfaip8l3	protein_coding
ENSMUSG00000028555.15	121.266	-0.349172	0.168883	-2.06754	0.0386832	0.999919	Ttc39a	protein_coding
ENSMUSG00000117771.1	396.728	-0.348831	0.131675	-2.64919	0.00806856	0.726951	Gm25432	processed_pseudogene
ENSMUSG00000055612.15	358.547	-0.347629	0.145322	-2.39212	0.0167513	0.895913	Cdca7	protein_coding
ENSMUSG00000032193.9	2167.75	-0.345767	0.164258	-2.10503	0.0352889	0.999919	Ldlr	protein_coding
ENSMUSG00000083076.1	241.424	-0.344326	0.148941	-2.31183	0.0207871	0.946774	Gm11408	processed_pseudogene
ENSMUSG00000003949.16	631.244	-0.341994	0.171716	-1.99162	0.0464125	0.999919	Hlf	protein_coding
ENSMUSG00000071151.3	151.548	-0.339833	0.144979	-2.34402	0.0190773	0.937756	Gm4799	processed_pseudogene
ENSMUSG00000042029.7	182.633	-0.339695	0.167423	-2.02896	0.0424619	0.999919	Ncapg2	protein_coding
ENSMUSG00000064360.1	4999.13	-0.339604	0.128999	-2.63262	0.00847302	0.726951	mt-Nd3	protein_coding
ENSMUSG00000117167.1	142.966	-0.339034	0.151101	-2.24376	0.0248476	0.984917	Gm6599	processed_pseudogene
ENSMUSG00000064369.1	1602.76	-0.338976	0.122849	-2.7593	0.00579255	0.667119	mt-Te	Mt_tRNA
ENSMUSG00000064357.1	91750.9	-0.338408	0.104885	-3.22648	0.00125324	0.280175	mt-Atp6	protein_coding
ENSMUSG00000083220.1	130.601	-0.338288	0.167731	-2.01685	0.0437109	0.999919	Gm12919	processed_pseudogene
ENSMUSG00000100862.1	94449.8	-0.337642	0.105157	-3.21083	0.00132354	0.292961	Gm10925	unprocessed_pseudogene
ENSMUSG00000000811.13	270.149	-0.337418	0.135798	-2.48471	0.0129658	0.825791	Txnrd3	protein_coding
ENSMUSG00000101939.1	5141.41	-0.336232	0.129891	-2.58858	0.0096373	0.764257	Gm28438	unprocessed_pseudogene
ENSMUSG00000064354.1	76574.3	-0.335392	0.0985092	-3.40467	0.000662431	0.205719	mt-Co2	protein_coding
ENSMUSG00000107379.1	689.73	-0.335142	0.144395	-2.32101	0.0202865	0.946774	Gm43126	antisense
ENSMUSG00000083199.1	230.982	-0.334689	0.164285	-2.03725	0.0416253	0.999919	Gm9432	processed_pseudogene
ENSMUSG00000102070.1	79269.7	-0.3344	0.0984971	-3.39503	0.000686216	0.20584	Gm28661	unprocessed_pseudogene
ENSMUSG00000064352.1	11756.7	-0.332336	0.113269	-2.93405	0.00334568	0.542689	mt-Ts1	Mt_tRNA
ENSMUSG00000021765.9	675.478	-0.330683	0.138165	-2.39338	0.0166937	0.894976	Fst	protein_coding
ENSMUSG00000083563.1	70776.2	-0.329717	0.0940436	-3.506	0.00045489	0.177027	Gm13340	unprocessed_pseudogene
ENSMUSG00000062461.7	3845.4	-0.329117	0.135156	-2.43509	0.014888	0.855618	Rpl27a-ps4	processed_pseudogene
ENSMUSG00000026575.15	322.9	-0.329034	0.125121	-2.62973	0.00854539	0.726951	Nme7	protein_coding
ENSMUSG00000026377.12	701.842	-0.328375	0.109713	-2.99304	0.00276209	0.48943	Nifk	protein_coding
ENSMUSG00000040302.17	106.22	-0.327237	0.16264	-2.01204	0.0442161	0.999919	Rbm48	protein_coding
ENSMUSG00000060121.15	101.72	-0.327196	0.165432	-1.97782	0.0479485	0.999919	Gemin2	protein_coding
ENSMUSG00000064370.1	56779.3	-0.327102	0.0905556	-3.61217	0.000303651	0.159376	mt-Cytb	protein_coding
ENSMUSG00000042354.7	755.449	-0.326932	0.1618	-2.02059	0.0433218	0.999919	Gnl3	protein_coding
ENSMUSG00000091625.8	138.09	-0.326746	0.16102	-2.02923	0.0424352	0.999919	Lsm5	protein_coding
ENSMUSG00000036281.13	149.614	-0.326641	0.148819	-2.19488	0.028172	0.999919	Snapc4	protein_coding
ENSMUSG00000064351.1	174073	-0.326435	0.0924944	-3.52924	0.000416752	0.169398	mt-Co1	protein_coding
ENSMUSG00000031730.18	101.92	-0.326234	0.154666	-2.10928	0.0349204	0.999919	Dhodh	protein_coding
ENSMUSG00000064363.1	44935.4	-0.325693	0.0938568	-3.4701	0.000520255	0.178936	mt-Nd4	protein_coding
ENSMUSG00000097537.2	132.056	-0.324415	0.153668	-2.11115	0.0347596	0.999919	2610020C07Rik	antisense
ENSMUSG00000027889.17	277.392	-0.324019	0.137442	-2.35749	0.0183988	0.924778	Ampd2	protein_coding
ENSMUSG00000105814.1	1079.1	-0.321932	0.146337	-2.19993	0.0278116	0.999919	Mir703	miRNA
ENSMUSG00000117972.1	512.224	-0.321901	0.119969	-2.68319	0.00729231	0.708445	Gm6813	processed_pseudogene
ENSMUSG00000051615.14	183.953	-0.320857	0.152341	-2.10618	0.0351885	0.999919	Rap2a	protein_coding
ENSMUSG00000029120.10	527.298	-0.319875	0.119021	-2.68754	0.00719796	0.708445	Ppp2r2c	protein_coding
ENSMUSG00000001305.5	208.675	-0.319502	0.145727	-2.19247	0.0283457	0.999919	Rrp15	protein_coding
ENSMUSG00000030079.15	207.326	-0.318812	0.130584	-2.44142	0.0146295	0.842931	Ruvbl1	protein_coding
ENSMUSG00000026576.12	658.713	-0.318351	0.111329	-2.85955	0.00424248	0.586253	Atp1b1	protein_coding
ENSMUSG00000024732.7	251.688	-0.317521	0.161815	-1.96224	0.049734	0.999919	Ccdc86	protein_coding
ENSMUSG00000064367.1	18932.3	-0.313842	0.0863018	-3.63656	0.000276305	0.15066	mt-Nd5	protein_coding
ENSMUSG00000030521.11	378.768	-0.310159	0.155874	-1.98981	0.0466122	0.999919	Mphosph10	protein_coding
ENSMUSG00000025432.11	190.345	-0.309417	0.149606	-2.06821	0.0386199	0.999919	Avil	protein_coding
ENSMUSG00000064368.1	8425.15	-0.307513	0.105687	-2.90965	0.00361833	0.565672	mt-Nd6	protein_coding
ENSMUSG00000067736.2	6584.29	-0.305707	0.0931229	-3.28284	0.00102769	0.239575	Gm10222	unprocessed_pseudogene
ENSMUSG00000026020.9	1336.22	-0.305492	0.1231	-2.48166	0.0130771	0.825791	Nop58	protein_coding
ENSMUSG00000032397.7	168.472	-0.305125	0.139385	-2.18908	0.0285907	0.999919	Tipin	protein_coding
ENSMUSG00000104876.1	847.172	-0.304963	0.112931	-2.70044	0.0069248	0.706899	Trdc	TR_C_gene
ENSMUSG00000065947.3	6499.89	-0.303414	0.0952492	-3.18548	0.00144516	0.31367	mt-Nd4l	protein_coding
ENSMUSG00000082675.1	140.13	-0.303339	0.153907	-1.97092	0.0487328	0.999919	Gm6382	processed_pseudogene
ENSMUSG00000105682.1	6375.75	-0.300785	0.102608	-2.93142	0.0033742	0.542689	Gm44323	miRNA
ENSMUSG00000028063.15	23009.7	-0.300288	0.137941	-2.17693	0.0294858	0.999919	Lmna	protein_coding
ENSMUSG00000101249.1	80004.1	-0.299465	0.0919124	-3.25816	0.00112139	0.255814	Gm29216	unprocessed_pseudogene
ENSMUSG00000041959.14	4877.74	-0.297142	0.103945	-2.85864	0.00425459	0.586253	S100a10	protein_coding
ENSMUSG00000059901.12	274.448	-0.296122	0.128417	-2.30594	0.0211142	0.946774	Adamts14	protein_coding
ENSMUSG00000033294.11	261.787	-0.294067	0.119878	-2.45305	0.0141651	0.835553	Noc4l	protein_coding
ENSMUSG00000029730.16	489.22	-0.293892	0.113891	-2.58046	0.00986678	0.773085	Mcm7	protein_coding
ENSMUSG00000022247.12	544.648	-0.292407	0.100986	-2.89553	0.00378519	0.571768	Brix1	protein_coding
ENSMUSG00000032834.11	348.556	-0.290176	0.109668	-2.64596	0.00814592	0.726951	Pwp2	protein_coding
ENSMUSG00000067367.9	207.208	-0.289472	0.133756	-2.16418	0.0304507	0.999919	Lyar	protein_coding
ENSMUSG00000091509.7	149.039	-0.288984	0.134528	-2.14812	0.0317039	0.999919	Gm17066	processed_transcript
ENSMUSG00000024037.13	275.523	-0.288601	0.12846	-2.24662	0.0246643	0.98113	Wdr4	protein_coding
ENSMUSG00000021451.16	155.029	-0.287458	0.140561	-2.04508	0.0408473	0.999919	Sema4d	protein_coding
ENSMUSG00000104043.1	210.084	-0.286493	0.119666	-2.39411	0.016661	0.894976	Gm6525	protein_coding
ENSMUSG00000014907.10	232.875	-0.285032	0.130306	-2.18741	0.0287127	0.999919	Naf1	protein_coding
ENSMUSG00000028741.13	406.168	-0.283997	0.14474	-1.96212	0.0497484	0.999919	Mrto4	protein_coding
ENSMUSG00000003585.13	618.351	-0.283955	0.134771	-2.10694	0.0351226	0.999919	Sec14l2	protein_coding
ENSMUSG00000083619.3	5197.15	-0.283063	0.113725	-2.48901	0.0128098	0.825791	Gm14414	processed_pseudogene
ENSMUSG00000025264.12	297.301	-0.282633	0.122031	-2.31608	0.0205538	0.946774	Tsr2	protein_coding
ENSMUSG00000030060.14	234.145	-0.281976	0.120937	-2.3316	0.0197217	0.946774	Hmces	protein_coding
ENSMUSG00000015176.11	816.643	-0.281948	0.137783	-2.04632	0.0407246	0.999919	Nolc1	protein_coding
ENSMUSG00000084323.4	5215.48	-0.281941	0.113897	-2.4754	0.0133085	0.825791	Gm14438	processed_pseudogene
ENSMUSG00000117507.1	192.984	-0.281802	0.122539	-2.29969	0.0214657	0.946774	Gm50045	processed_pseudogene
ENSMUSG00000118211.1	471.267	-0.281095	0.101577	-2.76731	0.00565216	0.662499	Gm46649	processed_pseudogene
ENSMUSG00000101111.1	61761.3	-0.280102	0.102271	-2.73883	0.00616576	0.676202	Gm28437	unprocessed_pseudogene
ENSMUSG00000027405.16	860.896	-0.280071	0.130695	-2.14294	0.0321177	0.999919	Nop56	protein_coding
ENSMUSG00000064358.1	59193.2	-0.279356	0.102206	-2.73326	0.00627113	0.676202	mt-Co3	protein_coding
ENSMUSG00000073775.4	432.593	-0.278701	0.120486	-2.31314	0.0207149	0.946774	Kti12	protein_coding
ENSMUSG00000014846.12	2503.06	-0.277938	0.139814	-1.98792	0.0468206	0.999919	Tppp3	protein_coding
ENSMUSG00000053907.10	2200.3	-0.277424	0.13716	-2.02262	0.043112	0.999919	Mat2a	protein_coding
ENSMUSG00000045545.8	65589.6	-0.276619	0.103939	-2.66137	0.00778232	0.726951	Krt14	protein_coding
ENSMUSG00000000916.15	304.456	-0.276551	0.122825	-2.25158	0.0243488	0.975224	Nsun5	protein_coding
ENSMUSG00000033543.17	343.203	-0.276118	0.0997313	-2.76862	0.00562947	0.662499	Gtf2a2	protein_coding
ENSMUSG00000084159.1	360.058	-0.274678	0.110904	-2.47671	0.0132601	0.825791	Gm12696	processed_pseudogene
ENSMUSG00000083481.4	5603.92	-0.274534	0.111001	-2.47325	0.0133892	0.825791	Rps8-ps2	processed_pseudogene
ENSMUSG00000084274.2	937.403	-0.274321	0.109809	-2.49817	0.0124835	0.825791	Gm12504	transcribed_processed_pseudogene
ENSMUSG00000030287.15	1169.6	-0.273949	0.121149	-2.26126	0.0237434	0.966862	Itpr2	protein_coding
ENSMUSG00000041747.3	298.8	-0.273125	0.117607	-2.32234	0.0202144	0.946774	Utp15	protein_coding
ENSMUSG00000053797.10	6618.85	-0.273104	0.130241	-2.0969	0.036002	0.999919	Krt16	protein_coding
ENSMUSG00000030978.10	515.839	-0.271727	0.124878	-2.17594	0.0295595	0.999919	Rrm1	protein_coding
ENSMUSG00000010048.10	448.302	-0.269715	0.131897	-2.0449	0.0408651	0.999919	Ifrd2	protein_coding
ENSMUSG00000040078.9	246.531	-0.269622	0.124161	-2.17155	0.0298894	0.999919	Ptges3-ps	processed_pseudogene
ENSMUSG00000020949.9	576.11	-0.268158	0.113737	-2.3577	0.0183887	0.924778	Fkbp3	protein_coding
ENSMUSG00000024590.8	237.112	-0.266666	0.118369	-2.25284	0.0242693	0.974082	Lmnb1	protein_coding
ENSMUSG00000018362.14	827.581	-0.265219	0.12484	-2.12447	0.0336308	0.999919	Kpna2	protein_coding
ENSMUSG00000047710.8	342.788	-0.263341	0.133891	-1.96684	0.0492016	0.999919	Champ1	protein_coding
ENSMUSG00000011179.8	1846.24	-0.263175	0.108965	-2.41521	0.0157259	0.873841	Odc1	protein_coding
ENSMUSG00000030512.13	404.256	-0.262395	0.109405	-2.39839	0.0164673	0.892182	Snrpa1	protein_coding
ENSMUSG00000067235.14	926.878	-0.262256	0.123504	-2.12345	0.033716	0.999919	H2-Q10	protein_coding
ENSMUSG00000022707.16	153.607	-0.2611	0.131299	-1.98859	0.0467463	0.999919	Gbe1	protein_coding
ENSMUSG00000032093.7	607.845	-0.260077	0.115414	-2.25342	0.0242324	0.974082	Cd3e	protein_coding
ENSMUSG00000021131.14	883.533	-0.259219	0.0957171	-2.70818	0.00676539	0.694137	Erh	protein_coding
ENSMUSG00000063412.4	779.634	-0.258972	0.0982574	-2.63565	0.00839759	0.726951	Gm10131	protein_coding
ENSMUSG00000036856.4	1149.73	-0.258803	0.118963	-2.17548	0.0295939	0.999919	Wnt4	protein_coding
ENSMUSG00000107211.1	191.915	-0.258302	0.124563	-2.07367	0.0381096	0.999919	Gm5864	processed_pseudogene
ENSMUSG00000066878.5	746.378	-0.258115	0.120238	-2.14671	0.0318165	0.999919	Gm10184	protein_coding
ENSMUSG00000064317.5	260.153	-0.257586	0.117355	-2.19493	0.0281686	0.999919	Gm10146	processed_pseudogene
ENSMUSG00000057278.8	554.804	-0.256968	0.0972096	-2.64344	0.00820672	0.726951	Snrpg	protein_coding
ENSMUSG00000061527.7	98902.2	-0.256705	0.0965347	-2.6592	0.00783257	0.726951	Krt5	protein_coding
ENSMUSG00000096449.2	762.803	-0.255821	0.0854851	-2.99258	0.00276633	0.48943	Gm4076	processed_pseudogene
ENSMUSG00000057406.16	278.601	-0.255689	0.129955	-1.96752	0.0491236	0.999919	Nsd2	protein_coding
ENSMUSG00000053870.7	196.161	-0.25564	0.12346	-2.07063	0.0383932	0.999919	Fpgt	protein_coding
ENSMUSG00000028609.6	694.805	-0.255191	0.106927	-2.38659	0.0170053	0.898862	Magoh	protein_coding
ENSMUSG00000105406.1	222.795	-0.253216	0.125596	-2.01611	0.0437883	0.999919	Gm43247	processed_pseudogene
ENSMUSG00000106562.1	192.665	-0.253091	0.124328	-2.03567	0.0417832	0.999919	Gm5981	processed_pseudogene
ENSMUSG00000083468.1	256.214	-0.251322	0.121453	-2.06929	0.0385188	0.999919	Gm9431	processed_pseudogene
ENSMUSG00000083270.1	282.042	-0.249696	0.111409	-2.24125	0.0250096	0.986368	Gm13498	processed_pseudogene
ENSMUSG00000081735.1	276.572	-0.248821	0.124343	-2.00108	0.0453838	0.999919	Gm14530	processed_pseudogene
ENSMUSG00000082179.1	897.25	-0.248791	0.108788	-2.28694	0.0221992	0.946774	Gm11407	processed_pseudogene
ENSMUSG00000027342.14	1425.11	-0.248462	0.0887294	-2.80022	0.00510678	0.637806	Pcna	protein_coding
ENSMUSG00000028693.15	955.033	-0.246289	0.106791	-2.30626	0.0210959	0.946774	Nasp	protein_coding
ENSMUSG00000034593.16	555.567	-0.244744	0.117768	-2.07819	0.0376916	0.999919	Myo5a	protein_coding
ENSMUSG00000021118.7	721.763	-0.243617	0.117976	-2.06497	0.0389261	0.999919	Plek2	protein_coding
ENSMUSG00000021823.10	667.761	-0.243062	0.0932122	-2.60762	0.00911739	0.752134	Vcl	protein_coding
ENSMUSG00000114432.1	418.72	-0.242864	0.106308	-2.28454	0.0223399	0.946774	Gm49391	protein_coding
ENSMUSG00000028322.11	252.269	-0.242322	0.118126	-2.05139	0.0402289	0.999919	Exosc3	protein_coding
ENSMUSG00000027111.16	3991.98	-0.242319	0.112874	-2.14682	0.0318078	0.999919	Itga6	protein_coding
ENSMUSG00000082585.3	497.818	-0.240774	0.0974686	-2.47027	0.0135012	0.825791	Gm15387	processed_pseudogene
ENSMUSG00000027752.15	372.97	-0.240764	0.104377	-2.30667	0.0210732	0.946774	Exosc8	protein_coding
ENSMUSG00000000308.14	3348.4	-0.238754	0.104671	-2.281	0.0225483	0.947539	Ckmt1	protein_coding
ENSMUSG00000113999.1	268.121	-0.238195	0.117644	-2.02471	0.0428976	0.999919	Gm47681	processed_pseudogene
ENSMUSG00000021876.15	1461.92	-0.237578	0.104038	-2.28356	0.0223974	0.946774	Rnase4	protein_coding
ENSMUSG00000008333.12	422.78	-0.237379	0.110269	-2.15273	0.0313397	0.999919	Snrpb2	protein_coding
ENSMUSG00000082633.1	324.032	-0.23605	0.108145	-2.18272	0.0290561	0.999919	Gm15779	processed_pseudogene
ENSMUSG00000018583.5	2994.67	-0.235475	0.0821836	-2.86524	0.00416697	0.584652	G3bp1	protein_coding
ENSMUSG00000028869.13	511.741	-0.233549	0.113944	-2.04969	0.0403944	0.999919	Gnl2	protein_coding
ENSMUSG00000049235.8	342.726	-0.232962	0.109669	-2.12422	0.0336515	0.999919	Gm7324	protein_coding
ENSMUSG00000034826.14	287.568	-0.232434	0.109986	-2.11331	0.0345744	0.999919	Nup54	protein_coding
ENSMUSG00000044258.10	622.442	-0.231675	0.0945754	-2.44963	0.0143004	0.841132	Ctla2a	protein_coding
ENSMUSG00000082474.3	2901.75	-0.229573	0.0683052	-3.36099	0.000776627	0.20584	Gm8213	processed_pseudogene
ENSMUSG00000081274.2	359.684	-0.228398	0.108163	-2.1116	0.0347207	0.999919	Gm15727	processed_pseudogene
ENSMUSG00000064232.2	964.132	-0.228157	0.11061	-2.06271	0.0391401	0.999919	Gm5414	protein_coding
ENSMUSG00000005370.4	459.472	-0.22727	0.101652	-2.23577	0.0253667	0.991589	Msh6	protein_coding
ENSMUSG00000046841.5	879.249	-0.227257	0.10409	-2.18327	0.0290158	0.999919	Ckap4	protein_coding
ENSMUSG00000003438.17	432.664	-0.225104	0.103976	-2.16496	0.0303904	0.999919	Timm50	protein_coding
ENSMUSG00000035215.9	404.456	-0.224738	0.110879	-2.02688	0.0426745	0.999919	Lsm7	protein_coding
ENSMUSG00000117256.1	713.314	-0.22467	0.0981233	-2.28967	0.0220404	0.946774	Gm5497	processed_pseudogene
ENSMUSG00000076137.1	4400.49	-0.223455	0.112696	-1.98281	0.0473881	0.999919	Gm26384	miRNA
ENSMUSG00000039756.12	444.85	-0.223402	0.111474	-2.00407	0.0450629	0.999919	Dnttip2	protein_coding
ENSMUSG00000053038.8	730.24	-0.221727	0.0993707	-2.23131	0.0256605	0.995028	Gm6180	processed_pseudogene
ENSMUSG00000026234.12	6686.7	-0.220142	0.0929078	-2.36947	0.0178137	0.913403	Ncl	protein_coding
ENSMUSG00000066270.3	1539.69	-0.219125	0.10638	-2.05983	0.0394148	0.999919	Gm10157	processed_pseudogene
ENSMUSG00000027509.11	376.375	-0.218476	0.106039	-2.06033	0.0393674	0.999919	Rae1	protein_coding
ENSMUSG00000022557.11	545.103	-0.217974	0.100278	-2.17369	0.0297282	0.999919	Bop1	protein_coding
ENSMUSG00000028640.11	1410.7	-0.217209	0.106363	-2.04215	0.0411367	0.999919	Tfap2c	protein_coding
ENSMUSG00000031328.16	2908.89	-0.217008	0.0996802	-2.17704	0.0294775	0.999919	Flna	protein_coding
ENSMUSG00000005846.12	882.712	-0.215609	0.0928688	-2.32166	0.0202515	0.946774	Rsl1d1	protein_coding
ENSMUSG00000027804.13	643.672	-0.214775	0.0944398	-2.2742	0.0229537	0.956453	Ppid	protein_coding
ENSMUSG00000082867.1	335.944	-0.213928	0.102453	-2.08806	0.0367925	0.999919	Gm15730	processed_pseudogene
ENSMUSG00000113753.1	1084.62	-0.211777	0.102218	-2.07182	0.0382821	0.999919	Gm5791	processed_pseudogene
ENSMUSG00000096006.1	665.611	-0.210699	0.101873	-2.06826	0.0386156	0.999919	Gm21596	processed_pseudogene
ENSMUSG00000081603.1	915.733	-0.205099	0.0796947	-2.57355	0.010066	0.775982	Gm14681	processed_pseudogene
ENSMUSG00000037070.10	453.321	-0.204901	0.0983032	-2.08438	0.0371258	0.999919	Rbmxl1	protein_coding
ENSMUSG00000110331.1	497.132	-0.202845	0.0952192	-2.1303	0.0331469	0.999919	Nudc-ps1	processed_pseudogene
ENSMUSG00000025137.15	753.702	-0.202416	0.0931245	-2.1736	0.029735	0.999919	Pcyt2	protein_coding
ENSMUSG00000025630.8	942.172	-0.20204	0.0885073	-2.28274	0.0224454	0.946774	Hprt	protein_coding
ENSMUSG00000080860.1	669.84	-0.201775	0.0987616	-2.04305	0.0410479	0.999919	Gm13815	processed_pseudogene
ENSMUSG00000078238.4	4108.3	-0.2011	0.0958649	-2.09775	0.0359275	0.999919	Gm12854	processed_pseudogene
ENSMUSG00000031353.13	1295.49	-0.201034	0.0921346	-2.18196	0.0291126	0.999919	Rbbp7	protein_coding
ENSMUSG00000081118.1	651.315	-0.199486	0.0951115	-2.09739	0.0359593	0.999919	Gm6758	processed_pseudogene
ENSMUSG00000057036.7	8595.45	-0.198028	0.0770472	-2.57022	0.0101634	0.778356	Gm7536	processed_pseudogene
ENSMUSG00000071072.12	1625.93	-0.197508	0.0839235	-2.35343	0.0186011	0.928372	Ptges3	protein_coding
ENSMUSG00000022241.6	786.27	-0.196313	0.0927235	-2.11719	0.0342437	0.999919	Tars	protein_coding
ENSMUSG00000056201.8	4168	-0.195523	0.0906453	-2.15701	0.0310048	0.999919	Cfl1	protein_coding
ENSMUSG00000109658.1	1535.74	-0.193351	0.0787326	-2.4558	0.0140572	0.835553	Gm45660	processed_pseudogene
ENSMUSG00000026238.14	24455.3	-0.192645	0.0842687	-2.28608	0.0222498	0.946774	Ptma	protein_coding
ENSMUSG00000028878.11	583.935	-0.190366	0.0964331	-1.97408	0.0483729	0.999919	Fam76a	protein_coding
ENSMUSG00000023150.14	4807.03	-0.190354	0.094502	-2.01428	0.0439799	0.999919	Ivns1abp	protein_coding
ENSMUSG00000004044.9	3010.08	-0.188924	0.0696388	-2.71291	0.00666949	0.693503	Cavin1	protein_coding
ENSMUSG00000019432.15	2044.36	-0.188654	0.0942224	-2.00222	0.0452611	0.999919	Ddx39b	protein_coding
ENSMUSG00000022635.9	668.209	-0.188435	0.0927192	-2.03232	0.0421216	0.999919	Zcrb1	protein_coding
ENSMUSG00000078134.1	1505.68	-0.188368	0.0935047	-2.01453	0.0439538	0.999919	Srsf3-ps	processed_pseudogene
ENSMUSG00000020074.7	895.037	-0.187864	0.0882386	-2.12904	0.0332508	0.999919	Ccar1	protein_coding
ENSMUSG00000028333.10	2903.9	-0.186229	0.0943808	-1.97316	0.0484769	0.999919	Anp32b	protein_coding
ENSMUSG00000054766.13	3375.4	-0.185627	0.0876375	-2.11812	0.034165	0.999919	Set	protein_coding
ENSMUSG00000105327.1	722.689	-0.183844	0.092001	-1.99829	0.0456857	0.999919	Gm9409	processed_pseudogene
ENSMUSG00000020359.13	2678.22	-0.183047	0.0876291	-2.08888	0.0367182	0.999919	Phykpl	protein_coding
ENSMUSG00000090860.1	996.22	-0.180566	0.0854343	-2.1135	0.0345579	0.999919	Gm17134	antisense
ENSMUSG00000035048.13	573.206	-0.180159	0.0917637	-1.9633	0.0496117	0.999919	Anapc13	protein_coding
ENSMUSG00000096920.1	779.921	-0.177569	0.0905354	-1.96133	0.049841	0.999919	Rps19-ps8	processed_pseudogene
ENSMUSG00000087412.4	8773.99	-0.176469	0.0867622	-2.03394	0.0419573	0.999919	Gm15501	transcribed_processed_pseudogene
ENSMUSG00000083705.2	1709.89	-0.171714	0.0796129	-2.15687	0.0310159	0.999919	Gm8624	transcribed_processed_pseudogene
ENSMUSG00000028161.17	2342.04	-0.170297	0.076933	-2.21357	0.0268584	0.999919	Ppp3ca	protein_coding
ENSMUSG00000057113.13	4534.81	-0.169716	0.0766591	-2.2139	0.0268354	0.999919	Npm1	protein_coding
ENSMUSG00000027907.4	9782.39	-0.168177	0.0820308	-2.05017	0.0403478	0.999919	S100a11	protein_coding
ENSMUSG00000046865.7	1604.06	-0.1672	0.0802259	-2.08411	0.03715	0.999919	Fbl	protein_coding
ENSMUSG00000068921.14	837.981	-0.166253	0.0803596	-2.06886	0.0385588	0.999919	Dap3	protein_coding
ENSMUSG00000063480.8	1075.96	-0.166172	0.0832685	-1.99561	0.0459762	0.999919	Snu13	protein_coding
ENSMUSG00000071303.4	3946.47	-0.164329	0.0817761	-2.0095	0.0444842	0.999919	Rps8-ps1	processed_pseudogene
ENSMUSG00000083596.4	2516.57	-0.16217	0.07995	-2.02839	0.0425202	0.999919	Rpl21-ps15	processed_pseudogene
ENSMUSG00000029447.11	1885.6	-0.161288	0.0786833	-2.04984	0.0403802	0.999919	Cct6a	protein_coding
ENSMUSG00000082260.3	1541.56	-0.159916	0.0685996	-2.33114	0.0197457	0.946774	Gm7429	processed_pseudogene
ENSMUSG00000061684.6	3081.8	-0.15949	0.0744427	-2.14245	0.0321575	0.999919	Rpl21-ps8	processed_pseudogene
ENSMUSG00000029430.13	2625.48	-0.158628	0.0781028	-2.03101	0.0422535	0.999919	Ran	protein_coding
ENSMUSG00000029580.14	22945	-0.155526	0.0681312	-2.28275	0.0224452	0.946774	Actb	protein_coding
ENSMUSG00000025613.13	2375.37	-0.155285	0.0769362	-2.01836	0.0435536	0.999919	Cct8	protein_coding
ENSMUSG00000005881.13	1168.34	-0.155042	0.0740033	-2.09507	0.0361647	0.999919	Ergic3	protein_coding
ENSMUSG00000080873.3	2229.16	-0.147012	0.0652364	-2.25352	0.0242262	0.974082	Rpl30-ps3	processed_pseudogene
ENSMUSG00000057236.10	1777.58	-0.143008	0.0724111	-1.97494	0.0482744	0.999919	Rbbp4	protein_coding
ENSMUSG00000028955.3	1761.9	-0.142509	0.0705865	-2.01892	0.043495	0.999919	Vamp3	protein_coding
ENSMUSG00000099471.1	5196.54	-0.140283	0.0562132	-2.49555	0.0125761	0.825791	Gm8451	processed_pseudogene
ENSMUSG00000045799.6	4900.81	-0.13949	0.0710035	-1.96455	0.0494658	0.999919	Gm9800	processed_pseudogene
ENSMUSG00000078192.5	1507.93	-0.13921	0.0628097	-2.21638	0.0266656	0.999919	Gm7290	processed_pseudogene
ENSMUSG00000096544.2	4927.38	-0.137324	0.0692476	-1.98309	0.0473573	0.999919	Gm4617	processed_pseudogene
ENSMUSG00000083914.3	4887	-0.129539	0.0589045	-2.19913	0.0278685	0.999919	Rps18-ps1	processed_pseudogene
ENSMUSG00000073640.3	4222.38	-0.128807	0.0639454	-2.01432	0.0439755	0.999919	Rpl27-ps3	processed_pseudogene
ENSMUSG00000036371.6	6304.83	-0.12073	0.0608906	-1.98274	0.0473966	0.999919	Serbp1	protein_coding
