# Supplementary material for: A ubiquitin-like protein encoded by the “noncoding” RNA TINCR promotes keratinocyte proliferation and wound healing
Source: PLoS Genet. 2021 Aug 5;17(8):e1009686. doi: 10.1371/journal.pgen.1009686 (PMC8341662; doi:10.1371/journal.pgen.1009686)
Supplement: S3 Table — (XLSX) [file pgen.1009686.s004.xlsx]

## Sheet: HaCaT
symbol	iBAQ TUBL_1	iBAQ TUBL_2	iBAQ TUBL_3	iBAQ Control_1	iBAQ Control_2	iBAQ Control_3
NCCRP1	19451	0	824060	0	0	0
LARS2	0	4850.8	4412	0	0	0
NIBAN2	1462.7	1998.4	5111.3	0	0	0
SLC44A2	1624.2	2598.7	4187.7	0	0	0
MRPL39	0	0	8118.2	0	0	0
SPRR1A	0	7906.2	0	0	0	0
MRPL47	0	3914.4	3746.5	0	0	0
CUX1	870.38	5723	910.06	0	0	0
CBFB	0	0	7160.6	0	0	0
NDUFS8	2412.5	0	4656.8	0	0	0
VPS35	953.73	1190.7	4851.7	0	0	0
CYC1	3831.4	3132.6	0	0	0	0
SPRR4	0	6943.6	0	0	0	0
IVD	6496.6	0	0	0	0	0
CACYBP	0	0	6437.3	0	0	0
TMEM223	0	1881.6	4343.8	0	0	0
PITRM1	1692.3	1719.8	2802.2	0	0	0
FAHD1	0	4431.9	1709.1	0	0	0
ISCA2	0	2717.7	3327.3	0	0	0
IGSF3	1773.4	3023.5	1235	0	0	0
HBB	0	5858	0	0	0	0
NNT	1099.2	2637.7	2112.2	0	0	0
PFKP	466.75	542.82	4555.2	0	0	0
TGM5	0	0	8882.4	0	0	0
PCCA	3103.8	6300	0	0	0	0
RAB2A	1908.1	6207	5716.5	0	0	0
RAB7A	0	5862	3568.4	0	0	0
RARS2	1397	6481.7	5744.4	0	0	0
GFM1	2727	2188.1	8561.2	0	0	0
NDUFAF7	0	781.69	12045	0	0	0
APOD	0	12590	0	0	0	0
MRPL43	0	7097	5156.7	0	0	0
CPOX	1785.8	0	10424	0	0	0
ARFIP1	3711.1	6081.9	2332.3	0	0	0
PPIB	0	0	11848	0	0	0
ATP2B3	4026.5	4574.2	2994.9	0	0	0
MAPRE1	2182.2	0	9392.7	0	0	0
NAGK	0	0	11412	0	0	0
PSMB3	0	0	10808	0	0	0
GNB4	0	0	10730	0	0	0
AHCY	1275.9	0	9024.6	0	0	0
PPP1CB	1918.4	1444.8	6891.9	0	0	0
FMNL2	547.66	2221.6	7376.8	0	0	0
SNX5	1795.9	5145.1	3127.8	0	0	0
H1-4	9844.2	0	0	0	0	0
MRPL11	0	9574.5	0	0	0	0
GCLM	0	4831.3	4721.3	0	0	0
GCDH	2913.4	1115.4	5413	0	0	0
PPP1R3D	0	0	5547.6	0	0	0
ALOX12B	0	1742.3	3510.8	0	0	0
NIBAN1	1809.2	2253.7	1189	0	0	0
KIF26B	0	3610.5	1605.4	0	0	0
BASP1	0	2784.6	0	0	0	0
MTO1	884.21	1725.5	0	0	0	0
TBC1D15	1278.1	1192.3	0	0	0	0
PAK2	810.08	737.28	915.17	0	0	0
ACADSB	2398.6	0	0	0	0	0
P4HA1	953.83	1332.5	0	0	0	0
KRT79	0	2261.6	0	0	0	0
AKAP10	1343.9	870.09	0	0	0	0
ABCB10	836.33	609.49	713.2	0	0	0
SOX30	0	2108.4	0	0	0	0
KRT13	2080.1	0	0	0	0	0
MRPS9	0	2053.2	0	0	0	0
HK1	0	895.29	947.03	0	0	0
STXBP2	1540.5	0	0	0	0	0
ALDH6A1	0	1466.8	0	0	0	0
CPNE2	0	983.48	0	0	0	0
EPB41L1	0	0	910.58	0	0	0
DST	0	0	571.74	0	0	0
FAT2	118.17	279.38	0	0	0	0
AHNAK	0	259.73	45.031	0	0	0
IL36G	55432	0	721070	0	0	0
GANAB	0	1356.5	1462.7	0	0	0
PLEC	0	2899.5	0	0	0	0
GPT2	1066.8	2026.1	0	0	0	0
NLN	2553.4	1602.3	0	0	0	0
TMOD3	0	0	4696.7	0	0	0
IPO5	1286	423.8	2884.5	0	0	0
RAB1B	815.72	2233.4	1444.7	0	0	0
PPM1G	2223.8	2215.5	0	0	0	0
APMAP	1371.1	3055.1	0	0	0	0
ANO3	1447.5	2934.1	0	0	0	0
PLXNB2	1688.2	1491.9	1084.6	0	0	0
ECI1	0	2374.1	1868.9	0	0	0
EPPK1	0	0	4227.3	0	0	0
MAPK6	0	992.57	3152.3	0	0	0
PYGB	1020.6	662.66	1514.9	0	0	0
HADH	2684.3	1222.5	0	0	0	0
KRT7	0	0	3865.3	0	0	0
TREX2	0	3830.7	0	0	0	0
TRMT10C	2519.6	1289.5	0	0	0	0
IDE	0	0	3722.9	0	0	0
ATXN10	1998.7	1499.7	0	0	0	0
NPLOC4	2292.7	1149.8	0	0	0	0
PTPMT1	1736.7	1699.6	0	0	0	0
NPEPPS	0	1269.2	2093.6	0	0	0
MIF	4611.6	0	9031.9	0	0	0
CAPN1	2054.5	0	2233.1	0	0	0
MLEC	3066	1675.2	9110.7	0	0	0
ERH	22433	9144.4	17095	0	0	0
ATP5F1C	10594	8529.4	69673	0	0	0
COX5A	34677	13387	39320	0	0	0
HSDL2	32280	34684	18182	0	0	0
RAB14	13609	41240	30129	0	0	0
NIPSNAP2	16665	35770	32065	0	0	0
NDUFS3	14221	36574	29840	0	0	0
ATP5PD	2853.2	39350	34612	0	0	0
CD9	7324.8	36128	29263	0	0	0
GNAI3	13721	5151	52747	0	0	0
RAN	12424	25032	33707	0	0	0
CDC42	13446	36084	21385	0	0	0
FMC1	31116	4755.2	28050	0	0	0
PSMA7	3050.2	14435	46170	0	0	0
HIBADH	24882	3776.5	32276	0	0	0
SLC25A12	25562	33551	818.48	0	0	0
SERPINB7	0	0	59412	0	0	0
GRPEL1	14014	24648	20147	0	0	0
ABHD10	6606	27676	23936	0	0	0
COX2	11433	23126	20656	0	0	0
MRPL48	10486	23810	18305	0	0	0
ATP5MG	14088	19227	17514	0	0	0
CREG1	0	0	89960	0	0	0
PRDX3	18780	41604	33659	0	0	0
IDH3A	18555	5955.7	80892	0	0	0
B2M	73984	36915	91969	0	0	0
PHB	102440	253950	316150	0	0	0
PPP1CA	0	0	13893	0	0	0
TICAM2	21338	399360	15827	0	0	0
SOD1	4190.6	0	419200	0	0	0
RAB5C	45955	95070	103300	0	0	0
DMD	6277.4	6358.3	220900	0	0	0
SERPINA12	2482	1400.6	223890	0	0	0
IFITM1	65978	60240	96672	0	0	0
COX6C	39153	59549	118670	0	0	0
RNASE7	0	0	181670	0	0	0
RBM12	0	2385.5	105630	0	0	0
SLC25A13	51617	60066	67892	0	0	0
ZNF57	0	0	148730	0	0	0
PCDHB4	0	14682	133400	0	0	0
YWHAH	39478	47213	58904	0	0	0
KLK5	0	0	145540	0	0	0
ETFB	25301	54185	51796	0	0	0
PARK7	0	0	125090	0	0	0
LGALS3	0	0	115660	0	0	0
PSMA4	6069.1	20321	83773	0	0	0
TFAM	0	25524	24269	0	0	0
BCL2L10	51636	74280	90955	0	0	0
SLC25A22	13805	9225	24854	0	0	0
RAB21	4466.3	7856	11384	0	0	0
DDAH2	2692.2	0	19625	0	0	0
RALA	4624.8	4741.1	12172	0	0	0
ARHGDIA	0	8491.8	12725	0	0	0
SLC25A6	4914.5	7776.1	7820.6	0	0	0
KRT23	0	6521	13924	0	0	0
CNP	7675	1681.5	10294	0	0	0
MOB1A	2712.5	8226.7	7883.1	0	0	0
MRPL44	1661.5	1710.2	15370	0	0	0
SFXN1	3954.3	2314.1	12458	0	0	0
FDXR	6882.7	9675	2120.9	0	0	0
YARS2	7666.8	1061.8	9917	0	0	0
AKR7L	0	0	16475	0	0	0
HLA-B	5070.5	0	9000	0	0	0
MBOAT7	5382.9	2061	8955.9	0	0	0
MRPS7	2333	8109.8	5388.3	0	0	0
RANBP1	2496.8	12954	0	0	0	0
SUCLG2	4530.6	2095.6	8749	0	0	0
ATPAF2	2298.2	6801.3	5986.4	0	0	0
PPA2	3219.8	2979.6	8434.5	0	0	0
DNAJC19	0	5248.1	9327.4	0	0	0
SNX6	4712	5294.3	4477	0	0	0
RRAS2	6891.7	9763.4	6744	0	0	0
SNX2	6533.5	5833.4	8838.6	0	0	0
ECM1	0	0	24255	0	0	0
ACMSD	0	0	38280	0	0	0
TMEM109	5580	25201	16673	0	0	0
KRT4	0	0	47045	0	0	0
SUCLG1	8217.3	2717.3	34091	0	0	0
PTPN14	0	0	43612	0	0	0
ETHE1	7325.4	20291	14872	0	0	0
ACAD8	3102.6	3921.4	17381	0	0	0
CYCS	17057	8626.5	13947	0	0	0
HSD17B10	6233.7	16499	16590	0	0	0
PWWP2A	0	0	38568	0	0	0
HSPA2	2383	0	37889	0	0	0
CHCHD2	0	12215	24456	0	0	0
ATP5MF	9940.6	6550.5	11274	0	0	0
HPRT1	6041.3	2430	16185	0	0	0
GSTK1	7173.8	14279	13249	0	0	0
IMPA2	0	14426	11053	0	0	0
GNAI2	2452.7	1844.6	22200	0	0	0
RAB11A	11051	18792	17960	0	0	0
MRPL18	7685.6	10993	11938	0	0	0
NDUFB4	0	12378	18409	0	0	0
COA3	0	23091	9415.5	0	0	0
CDSN	5233.5	5133.3	2498600	0	0	1426.2
SERPINB3	102870	5657.4	1857400	2242.7	634.25	0
SERPINB12	17331	16029	1587200	427.81	2019.8	1028.5
FLG	8219.9	2622.8	738710	1294.3	324.17	31.139
SBSN	182140	22533	8085500	0	6884.3	12569
CS	221380	120990	506060	0	3771	0
HSPB1	27564	65403	1525300	7445.3	0	0
SLC25A5	152210	354420	426430	0	0	4675.5
HSPA4	1015.7	2489.8	39010	0	0	219.36
CSTA	2149100	56626	8469400	18576	12772	25222
HADHB	204130	289890	112350	1140.7	1794.4	425.55
PRDX2	0	12764	402920	0	0	3067.6
TIMM44	49011	23536	119890	0	927.89	703.14
CALML5	8896400	1253500	92653000	363280	245040	373230
ATP1A1	41730	67525	43421	0	1529.7	0
TACSTD2	6812.9	38374	33635	0	0	852.45
GGCT	11638	21030	107170	0	1694.1	0
LCN1	2833.5	9620.4	227170	0	3127.1	0
RAB6B	20635	44418	64316	1718.4	0	0
SNX1	30342	44544	13387	0	0	1216.6
GDI2	14161	25463	51798	0	1296.8	0
PRSS1	826160	874950	8404200	0	11912	135190
CKMT1B	13050	4886.2	60807	0	0	1146.4
KLK7	0	0	823620	9434.4	1963.7	731.07
SQOR	15276	7452.8	6962.9	0	440.09	0
SDHB	31051	71942	152770	0	0	3791.4
GAPDH	189760	154400	4909800	29099	14516	38369
CPT2	12398	21446	0	0	0	529.8
SLC3A2	127540	113710	273330	2871	0	5366.2
DMKN	211270	0	6582900	1820	0	108290
SERPINH1	53031	80321	70331	0	2160.6	1164.9
DSC3	2935.9	5617.5	278690	1117.8	1032.7	2624.4
ITGB1	17919	16165	14322	315.09	0	498.24
KRT6B	0	28928	371580	0	0	6900.5
SYCP1	481.53	1065.5	57218	0	696.41	350.08
ITGB4	10633	17307	7528.9	427.88	210.24	0
PIP	0	0	390250	0	7253	0
ACAD9	51072	73584	61947	1987.6	0	1525.6
DAP3	3248.3	2635.5	19104	0	0	492.85
ATP5PO	33387	118630	77778	0	2277.3	2409.3
JUP	182950	258920	6875700	89663	38570	21445
UQCRC1	157350	110020	109910	2359.7	1185.9	4527
BLMH	6897.4	11801	207610	0	2219.7	2906.5
MMP14	11164	8964.8	13051	0	0	751.62
LETM1	18741	20447	29340	0	537.59	1017.8
NDUFB3	36915	22664	24405	0	0	1910.4
DSG1	123050	234730	10638000	113960	57750	80872
SLC30A9	4153.5	8855.6	4217.6	0	0	401.61
UBA52	605420	548760	9997100	56167	74713	130570
HSD17B8	7742.5	5854.3	28460	0	0	989.73
A2ML1	0	1470.8	10651	0	0	301.72
CMAS	9619	12705	0	0	560.37	0
MRPL58	6528.2	15085	19297	1035.3	0	0
MRPS27	12992	906.04	17885	0	0	833.34
AIFM1	156370	211980	32464	4876.6	2327.9	3331.8
SLC7A5	31907	16841	67097	0	0	3057.6
C1QBP	66567	43729	398610	1953.3	1994.4	9510.6
ATP5PB	2561.2	56904	59776	907.36	0	2268.1
YME1L1	12504	16702	14741	0	814.09	358.84
TSFM	28382	19009	53531	0	0	2726.8
PMPCB	133430	166970	100120	3823.3	6376	712.26
ARG1	157800	101990	4056500	46747	29791	42952
UQCRFS1	12203	30476	18626	1734	0	0
CDK5RAP2	13610	35033	20524	782.44	1177.9	0
HADHA	526780	1031200	498380	33712	16801	8049.6
SLC25A3	63145	40454	154370	0	0	7446.4
KRT72	19900	109900	1023900	4054.6	11330	18075
DSC1	74637	90314	1644000	18031	23329	11901
MARCKS	27384	32898	54376	0	1871.6	1527.7
L2HGDH	10051	3591.5	34514	0	0	1472.9
SCD	10290	8548.8	50202	0	0	2111.9
ETFA	46570	33222	151420	2346.4	1600	3174
CALML3	119170	49566	69118	5270.6	2073.4	0
DSP	193410	211470	4590800	86061	37922	34153
MRPL4	4572.9	3082.9	43194	0	0	1641.1
DNAJA3	2808.1	2051	20302	0	0	816.35
CTSD	9937.5	27450	100720	1296.6	3296.5	0
TGM3	37785	40132	432720	4921.3	4504.5	7589.2
FABP5	5208400	801610	12838000	379830	194860	62933
MRM1	15739	3628	119480	0	0	4798.4
HRNR	1213500	654690	23677000	451630	226420	240780
DECR1	15785	6644.3	51721	1046.6	0	1675.4
HIBCH	18211	4875.5	29954	0	874.27	1091.8
FH	33663	28065	22977	0	0	3147.2
ALDH4A1	12875	14026	20181	0	1758	0
RACK1	2815.9	0	82223	0	1062.3	2145.7
TGM1	3918.5	15918	123390	1064.6	2029.3	2395
PKP1	48986	98792	555110	18137	1272.7	8056.1
PGK1	34904	6710.3	119630	658.94	894.07	4773.4
PSMA6	10014	21740	12043	1729	0	0
SELENOO	6649.9	7164.3	0	0	560.81	0
PHB2	200950	125890	357520	8094.3	5966.8	14624
SLK	3789.3	1630.1	333.26	0	243.88	0
POLDIP2	10887	6636.7	85292	0	0	4426.3
POF1B	9767.4	7015.2	416930	7001.2	4508.6	7690.7
YWHAB	6995.3	14611	15887	1711.5	0	0
PRDX1	156670	365720	1997600	66846	23875	28807
MDH2	220010	49930	746700	12681	7070.1	29440
GOT2	50804	21744	154270	4425.9	858.46	5900.2
PRMT1	6380.1	2578.8	124250	2591.2	0	4075.2
MCCC2	9418.6	13005	10828	491.02	1197.6	0
MCCC1	56341	78059	11533	642.58	2017.9	4762.6
XPNPEP3	2039.9	6581.4	1563.3	0	0	524.28
VDAC2	42020	22527	65374	1060.3	0	5724.3
MRPS23	5238.3	19974	12169	1953.9	0	0
LACTB	3208.9	7153.4	126170	786.35	3805.6	2563.7
KRT16	968220	7244200	57670000	1344500	673560	1493400
ABCB7	6083.9	7123.6	0	0	0	705.89
UQCRC2	39979	26194	105690	5148.9	0	4060.4
ANXA2	1087900	1203600	7151500	96925	185800	227270
PDPR	5113.8	5512	4963.5	846.38	0	0
CASP14	115160	173460	2751300	21029	45336	105530
ARHGAP1	42919	46860	47982	1592.9	4369.6	1837.6
DYNC1H1	0	265.61	4042.6	0	92.464	155.65
SDHA	369540	657390	322650	29066	19771	29776
EIF4A1	29761	13574	34678	0	612.64	3953.6
PKM	4274400	4671900	6384800	112710	273370	517790
HSPD1	14007000	15405000	13782000	658220	812030	1089500
EHD1	17651	21049	16427	0	2604.3	668.74
ACAT1	56314	38170	182830	10486	4184.5	1859.2
PSMB5	2551.3	17308	11962	1902.3	0	0
S100A16	732320	481030	99745	16273	31275	33758
IGSF8	9237.6	15734	0	925.69	627.12	0
SUPV3L1	6437.5	9933	17820	0	1463	666.36
SLC25A11	120160	127110	163270	8704.5	5246.7	11663
NDUFS1	79086	92105	43560	4814.8	3757.4	4998.3
KRT9	32282000	36950000	627310000	17831000	12845000	13973000
MRPL12	45437	91766	66577	7964.1	5256.5	0
PSMB6	5391.8	14821	48823	3746.4	750.81	0
PRDX6	32674	90940	86411	8408.9	0	5273.4
PCK2	222610	332570	226210	21261	12730	17551
THNSL1	11396	13119	0	302.93	0	1349.9
LGALS7B	65897	64527	5030900	250650	41154	58600
S100A9	6661.1	30488	378220	0	22539	6466.5
PCNA	2182.4	0	18748	0	0	1502.9
ECH1	24668	14100	46824	1561	1356.5	3231.1
SFXN3	3262.2	1839.4	10839	0	0	1152.6
HSP90AA1	70599	67573	217420	7642	5801.6	12573
PDE12	10942	14706	0	0	0	1893.9
ZC3H12B	0	17412	20708	0	0	2816.6
EGFR	32880	37905	23809	1445.2	2576.8	2991.7
ALDH7A1	0	5441.8	2375.9	0	596.12	0
IPO8	1411.9	0	3264.2	358.85	0	0
SFN	24031	43718	76862	6048.2	5250.1	0
ITGA3	24608	29229	14342	1227.5	3170.6	1016.3
KRT78	120630	209020	1366300	34307	47059	54795
OAT	10448	3399.5	24002	0	0	3064.2
TPI1	5050.9	12525	78318	1772	1117.1	4879.8
EFNB1	5642.9	8982.1	8473.1	559.42	0	1319.4
PITPNB	73014	46646	229270	4889.7	4107.4	19754
PSMC2	7827.1	3676.4	7827.8	520.87	1077.8	0
GARS1	28748	45912	3031.6	1375	1571.2	3490.6
NACA	8731.1	7354.4	48197	0	0	5326.2
TXN	316860	420580	2541100	231830	17451	23786
ACSF2	29715	33793	17206	1710.7	5059	0
GFM2	5116.7	15728	17424	0	2166.4	1056.3
NDUFV1	14049	20235	22107	2285.8	1237.8	1227.9
LDHB	3401.1	2166	22198	0	0	2362.3
KRT6C	3359200	12325000	71256000	2441100	2495800	2500600
KRT1	48783000	90553000	660430000	22075000	22509000	23944000
TXNDC17	8886.5	2993	0	1044	0	0
TPM3	19099	1626	430050	11417	11409	17479
FLG2	109450	344280	3106300	80303	57393	184100
COPB2	1313.1	582.09	1820.7	0	338.45	0
MIPEP	37031	63594	33723	3613.7	3636.3	5040.6
SLC1A5	10087	12143	13679	1390.4	1901.7	0
PSMC6	2956.8	1238.5	21175	0	2326.2	0
NFS1	9725.8	0	39969	1555.7	788.19	2269.3
SUCLA2	69246	32656	70318	5614.2	7039.7	3343
AARS1	2115.1	4173.6	7246.5	489.75	393.41	391.52
ALDOA	101390	60995	315660	11612	6015	27707
KRT5	3561000	6563200	63911000	2719100	1991700	2369000
EHD2	1833700	2857600	5270900	109470	349790	495670
ACTR2	2659.3	0	20063	0	0	2186.7
MRPS22	32308	14179	71895	2885.2	3378.3	5564.5
KRT6A	759900	2324300	10946000	348480	370010	700450
DHCR7	6634.7	4383.1	17360	0	0	2921.7
DDOST	5433.7	12092	12764	793.44	2327.3	0
LSR	1977.9	2142.2	0	0	0	428.62
ATAD3A	15802	29716	9048.2	984.12	0	4755.8
OGDH	12076	18320	19638	3561	1493.7	211.66
MOB2	76846	72427	335680	8569.5	6383.2	36526
WDR77	123290	38900	672230	8492.8	10288	69880
CAPZA2	20593	10626	283640	0	8785.2	24723
IARS2	32740	59026	60137	4831.6	6907.4	4526.8
SMPD2	120120	67772	575580	66533	0	15246
PSMB2	3995.5	13425	88551	2288	5495.7	3595.1
CAT	62216	85714	474810	17779	12872	36357
PRORP	6476.4	14843	7541.3	915.14	1580.4	627.72
AZGP1	81669	70295	682210	25397	32180	32785
KRT14	5065200	13270000	110630000	3902900	4709300	5361300
MARS2	6668.1	6934.7	4327.2	0	1964.5	0
KPNB1	3164	2813.1	11859	740.88	536.63	679.42
DARS2	116700	196710	74534	17848	14178	10640
EHD4	48091	61025	88565	3775.4	5099.6	12992
PGD	21758	46297	31655	1282.1	5852.6	3972.7
TFRC	6229.2	5545.7	8765.9	0	1347.4	941.84
TKT	81409	108130	182090	6237.7	10491	25236
DNAJB11	24609	11331	65631	2892.2	2654	5933
COASY	11986	21199	14664	1742.8	2239.5	1441.8
ANXA1	32764	22902	175580	1098.9	1964.9	23193
ACTN4	5182.8	7779.6	10695	0	745.77	1959.9
KRT8	566.15	5011.8	63307	1482.9	2189.4	4298.1
TOR1AIP1	1977.1	1811	1528.1	302.08	328.59	0
PDIA4	41107	59738	6944.7	2738.5	3784.8	6372.3
ENO1	235620	134220	1746200	47796	123000	85035
HDHD5	11981	9622.8	24403	2223.3	0	3372.2
KRT6B	412860	1011300	3084600	141140	199830	207970
NUCB1	8052.2	18625	15773	0	2016	3184.3
AARS2	9042.8	26817	27810	2608.6	3132.3	2111.4
PRKCSH	0	2920.8	6263.6	0	0	1153.3
KRT80	37105	62882	431920	29397	10808	26599
YWHAG	59309	68695	84174	16077	8301.2	2273.3
ATP5F1A	696020	998630	658940	72345	108710	114810
HSPA9	3126300	3940400	2941500	588010	364170	316330
MRPS21	33411	17073	29026	5365.6	0	4895.7
USP5	1725.1	1590.8	2053.7	0	693.35	0
NUDCD1	1381.1	1443.2	892.78	0	0	490.44
YWHAZ	137420	165360	266360	49865	8592	16960
RPN1	65668	107940	52732	4150.4	10520	15995
SET	11726	5697.1	46836	2959.1	0	5756.3
KRT10	20226000	56133000	256140000	10041000	17609000	18113000
UBA1	1136.1	829.9	1582.1	489.63	0	0
PDGFA	173160	559270	528660	38751	53413	84356
STARD10	13916	26177	23220	0	2157.9	6729.9
ACAD10	1742.1	0	1095.1	0	400.37	0
R3HDM1	2840	3142.8	2820.6	0	641.56	604.31
S100A7	39385	6780.7	439880	10180	15876	43225
MS4A10	84384	148400	343190	0	33137	49095
TXNL1	3438.8	2518.6	13743	0	0	2813.7
HSPA5	1458500	1852100	2313300	131710	199680	476930
SYNE1	89.681	133.85	0	0	0	32.303
YWHAQ	15424	36208	32554	5050.5	2567.3	4738.6
GLUD1	412940	511850	297810	49059	71302	60460
CPT1A	9084.1	8612.1	15237	0	1624.8	3248.5
TRAP1	531090	819660	594650	121380	90520	80935
PRDX5	4678.7	17717	12277	2706.5	0	2547.2
MYH14	4113.2	8057.4	2053.2	675.01	491.26	995.29
RNH1	18413	9719.9	66360	2986.5	3179	8205.6
HYOU1	1463.5	2483.2	847.33	0	325.65	409.04
GBP1	821.94	9931.5	0	1654	0	0
PC	3698.8	10922	8322.8	0	2229.6	1331.6
MRPL53	35230	12192	29758	3667.1	3827.8	4505.6
HSPH1	4489.1	6201.8	14835	1004.1	377.08	2595.5
ATP2A2	9143.8	18877	15864	2153.9	2768.6	1933.9
MRPL19	32929	17726	50683	4805.9	0	11055
ACADVL	27371	41282	26975	1512.8	5318	8145.5
STAT3	0	2960.4	9911.7	0	1225	812.53
HSP90B1	12023	20532	37177	2337	2708.1	6033.8
SPRR1B	32131	442830	289440	36726	44850	40082
TWNK	4775.8	10273	0	452.82	476.33	1486.9
YARS1	13469	11970	25857	545.85	1742.5	6033.8
ANXA11	6735.7	19290	17864	2174.4	0	5032.9
ACOT9	6903.8	4082.1	7552.2	546.15	1583.5	926.94
KRT77	62324	167670	124070	10012	13613	35332
GSPT1	1678.6	0	3945	0	943.94	0
CLIC1	6468.4	6217.3	27517	1838.8	0	4924.1
ARPC1B	2019.4	1483.5	9083.3	0	0	2119.5
LDHA	114490	71530	293440	16147	7009.3	57790
PLOD1	0	487.46	1126.1	0	274.48	0
HAL	0	3823.6	13374	0	1696.9	1229.8
GADD45GIP1	7187.7	15635	13022	6114.6	0	0
CDK5RAP1	3063.4	3103.1	2599.2	0	765.47	731.8
DGLUCY	6624.3	9409.6	8343.2	627.35	2093.6	1461.2
LRRC47	3107.7	3404.4	0	0	344.63	775.43
PPIF	12300	4979.4	6494.6	0	2465.9	1639.9
EEF1D	30168	31739	203670	3412.5	15242	27215
PDLIM1	12294	11768	28100	0	0	9096.3
VWA8	7897	15557	8365.4	2318.6	2134.7	1220.5
LBR	1289	0	4214.6	0	989.36	0
LAMB3	0	1864.3	330.21	0	0	395.01
ESYT1	2314.4	3567.4	2703.7	0	836.96	712.86
CTPS1	2774.5	5059	0	0	0	1422.3
ATP5F1B	437490	754930	399130	57644	140060	92766
MRPL27	5438900	3258400	11315000	2002800	1696200	19323
MMUT	658.88	1367.4	0	0	0	377.08
AKT2	22633	37050	50765	4151.1	4442.7	12037
ANGPTL4	3082.8	5429.1	5567.9	0	1531.2	1121.1
SHC1	1651.4	3169.8	1460.3	0	1203.5	0
RDH11	10294	0	23761	0	1946.9	4732.7
PHKB	1095.9	896.24	1222.8	0	323.35	309.37
EIF3F	4001.6	3605.4	0	0	0	1507.7
GMPS	7581.8	8584.6	0	1038.4	1083.7	1092.5
PLOD3	699.71	2260.1	1945.6	0	991.07	0
MRPS18B	10199	6671.5	25247	4217.1	0	4334.9
TUBA4A	51245	74146	61691	3070.2	29503	5725.4
FASTKD2	10984	16282	13769	1774.8	4082.9	2636.7
ERP44	3713.1	2116.9	0	0	0	1213.6
DLAT	10606	41358	16493	2149.2	5639.3	6526.8
MRPL49	0	2459.1	7526.5	0	2110.3	0
SSBP1	27071	90420	83197	14955	13258	14264
ACSL3	41301	53111	5852.3	6503.4	6982.8	7918.4
TBRG4	223520	322930	209900	54094	64474	43259
SLC9A3R1	10410	11244	13191	725.43	3997.9	2774
PNPT1	32853	32114	63739	6452.6	14307	7141.9
SPRR2E	140740	306280	223390	82631	39709	24058
XRCC6	37798	33726	23226	4897.5	7283.2	8678.4
TUFM	881920	504840	1168300	214720	163640	184490
IGHG1	51693	6590.9	323130	14086	70040	0
KRT17	74793	374490	2047500	195060	190340	168170
TAGLN2	34030	64206	63836	7939.7	14290	14193
HSP90AB1	279330	238790	660190	65085	87214	113550
MRPL1	22924	13755	32793	5248	3767.7	6766.1
EMD	20642	21757	54744	6739.4	5700	9781
FARSB	5476.5	12439	0	857.76	1168.1	2124.8
GSN	26664	4529.6	61497	2338.4	9813.7	9330.6
MSN	272490	335550	131680	34399	53116	84377
CDK1	9861.7	2131.2	27262	0	1367.4	7786.5
PAICS	27874	12165	67615	3948.6	10557	10669
ATP5F1D	78574	131560	160500	28520	15489	42668
HSPA1B	308650	423770	277850	44235	53039	139550
AFG3L2	1431.1	1943.5	2597.8	0	1403.1	0
ATP2C1	0	1434.7	850.19	0	537.75	0
DNPEP	1837.8	3374.4	2259.7	0	971.85	796.83
DPP7	122210	186870	107080	22290	41056	35342
KRT2	12709000	30551000	97430000	10033000	9835100	13614000
PSMD2	6602.6	6913.1	17075	1756.7	2448.9	3097.1
NARS2	15579	18033	12441	6491.1	0	4544.6
S100A8	158940	359290	1274100	86945	206310	136640
CTNND1	12094	14923	14969	1845.3	4213.9	4146.8
SWAP70	4434.4	3577.1	0	441.48	496.37	1021.5
RPSA	22051	6192.2	113330	15536	2260.4	17123
DCD	477450	235940	2386600	217560	377750	170680
P4HB	244420	307700	326480	46673	75271	95662
NDUFA5	18201	98230	48421	13987	13459	13881
COQ8B	1830.5	2802.4	1351.6	875.59	626.18	0
MTHFD1	3718.4	4288.8	9163.2	984.86	1185.9	2152.1
MRPS30	5328.8	9994.7	5373.4	0	3593.4	1624.9
EEF2	48097	42524	133960	9217.8	26216	21539
ACSL4	947.79	1259.3	2078.9	0	0	1101.8
RNPEP	3994.7	5133.5	0	427.75	902.44	1019.2
SCYL2	18719	38433	48518	6397.5	7299.3	13505
SLC39A7	12574	19112	10604	0	6707.7	4190.2
EARS2	9812.4	13681	7941.3	3159.2	4057.1	1007
LRPPRC	100350	139460	45723	32811	24266	17663
PSMC3	941.9	1459	2903.4	0	810.38	607.45
SND1	1527.3	2276.6	12480	0	1493.6	2887.8
RPN2	5280.6	11526	8507.6	2214.6	2002.7	2707.4
LGALS3BP	3798.6	16668	0	969.51	2623.8	2073.9
PPM1B	1485300	1148700	4529500	296740	638330	1053600
TOMM70	74493	121030	39466	13075	16694	36410
PGAM5	29376	24756	61090	7456.4	5249.3	20507
TUBB4B	537220	718230	617610	77620	297260	166290
OPA1	2028.7	3843	5968.2	2256.3	707.57	474.43
PPP2R1A	11072	8697.5	14168	2015.8	4732.3	3140.7
EZR	35163	19496	94600	7025.6	20719	15880
SARS2	9178	16901	17216	4842.8	4408.5	3451.9
MYO1C	9283.6	2136.8	19218	0	2385.3	6669.9
TUBB	235450	328380	328650	50101	111430	104060
PSMD11	6452.9	3624.6	20273	2017	2507	4598
ALDH2	20086	29857	8091.3	7622	4645.8	5199.6
PFN1	29394	9925.2	25000	0	5804.8	13571
YWHAE	41880	27255	125990	14475	7245.7	37088
LASP1	40499	23470	170770	17342	13237	40427
FKBP1A	25740	16054	27280	0	0	21158
WARS1	55480	79049	80471	6337.8	38179	21438
PLS1	500.5	596.49	0	0	337.54	0
SLC27A3	2953.4	2665.9	3895.4	847.62	847.46	1262.2
ACBD3	6801.6	9903.5	0	1785.5	2295.8	1113.9
MCM4	796.44	1815.8	2222.3	0	817.25	688.42
FERMT1	830.52	1995.1	2721.9	0	0	1755.9
HSPA8	1528200	1463900	2076400	357040	518750	760590
CALM3	0	5868.7	14076	0	2076	4438.1
CCT6A	215450	269760	246100	55839	97104	86495
TUBA1C	1058400	1428500	1157100	213980	478040	511710
MCM5	0	1803.6	4216.7	0	973.4	1022
MRPS28	0	0	7546.5	0	2531.1	0
XRCC5	5133.3	0	6532.7	1201.7	1337.9	1416.6
ALDH1B1	2728.5	6488.8	2091.3	1106.3	1973	760
AGPS	15396	24820	0	2430.8	3784.6	7495.5
ABCD3	3562.4	4627.4	0	1266.5	742.9	787.56
DNAJC10	948.38	0	1404.7	0	805.48	0
SPIN1	85576	104020	73363	26633	19075	45358
KPRP	616710	1448000	2589300	695640	249500	686530
LPCAT2	7716.5	14447	5089.7	1996	5553.4	2006.3
FAR1	4942	12164	5093.8	2279.5	3169.8	2371.1
PKP3	1897.7	1162.5	2319.6	412.3	1486.2	0
PMPCA	77482	124740	68213	31656	47002	18186
ST13	13790	12748	17367	1948.8	8431.3	5464
CCT8	316470	376290	500750	65103	111000	255190
PDIA6	115090	189520	134290	33280	70654	54983
USP14	3864.9	5318.6	6414.4	1567.5	641.32	3443.2
VCL	3936.8	5503	3010.8	635.24	1121.3	2766
PRSS3	324620	362680	703860	143440	170870	192230
PRPF31	308040	416430	278470	61645	108880	195290
SHMT2	285530	448920	206490	80481	142940	122100
TRIM28	0	1138.1	1835.2	0	1106.1	0
CCT5	335150	340510	381400	93376	142760	163810
NSF	865.13	4273.3	4572.6	984.42	1000.1	1691.5
SAMHD1	2356.6	4127.1	0	713.43	834.05	917.1
CALR	4291.8	6490.6	6865.2	3795.9	0	2959
HARS1	2241.8	5581.1	6947.9	1139.4	3386.3	1132.2
ZRANB1	4564.3	11674	0	3252.1	0	2973.2
TRMT61B	4027	0	3557.6	991.23	943.4	983.95
ACTG1	3038900	1556400	13895000	1758100	3032200	2492700
PSMC1	26702	26843	30618	6862.9	8644.7	18047
HSPA6	204590	402640	167000	73881	84026	153400
FICD	818.09	1729.2	3006.5	0	1315.1	919.03
TARS2	7817.7	23661	27572	4835.5	7922.5	11258
ALAS1	805.45	1874.7	0	1094.5	0	0
GSDMA	2526.6	15849	61431	17828	2763.5	12105
PSMD3	31789	35935	46392	9230	7910.7	29634
PTPN1	3318.8	6194.5	5324	1392.6	2478.7	2271.6
UBXN7	5447	9602.1	3310.4	1563.4	4679.4	1375.2
ZBTB8OS	0	37157	26385	13629	7423.1	5320.5
MCM3	0	1929.3	1828.4	548.8	0	1043.5
ROCK1	938.95	1028.4	444.05	0	744.91	278.13
TAP1	1423.3	3563	0	953.21	514.38	666.25
TUBB3	1831.2	6385.9	4382	757.97	3706.6	952.38
PRMT5	987040	1513500	1040600	173910	453770	902990
STK38L	516090	710480	1049400	123850	331810	531150
MCM7	2952.1	4345.6	2306.7	0	2761.6	1418.4
TUBB6	4626.5	0	5045	1560.5	2656.6	0
POLG2	2811.3	4547.1	2195.8	1051	2079.1	1053.2
SLAIN2	1606.9	3516.1	6597.5	806.38	2318.2	2089.2
DDX60	3122.2	2857	752.38	761.73	1451.2	810.58
MCAT	2099.6	1273.9	0	825.21	0	705.11
PABPN1	1671	4314.9	2564	1751.5	2144.6	0
CORO2A	1251.5	1381.5	1066.2	0	0	1687.9
VCP	24275	33694	37601	3495.5	22881	17642
ALDH3A2	44843	65768	60774	16514	33496	29348
CPNE3	3314.8	4680.1	5021.2	1396.3	1731.5	3013.9
ODR4	75382	61911	86605	26704	39925	39244
MYOF	9557.5	12816	7513.8	6259.5	4326.9	3567.6
FASTKD5	11393	21536	0	8387.1	4077.3	3174.5
CAPZA1	35724	19324	183830	13765	18358	84216
LORICRIN	125330	715800	372210	40092	92680	458530
GPSM1	64563	130750	112000	37855	62628	49573
TCP1	314980	318800	334940	112490	166370	198180
CST6	30250	0	0	0	0	15020
JCHAIN	0	0	64960	0	32382	0
PPIA	14326	61580	63865	17611	17915	34212
CALU	8900.9	14020	7327.4	3719.4	6534.8	4963.7
EEF1A1	743760	858060	818250	269340	572680	377710
IRF6	24404	12419	15605	3167.3	5302.7	18301
FAF2	11465	17484	11868	7107.2	7303.7	6456
PLS3	53825	65941	25104	18979	24864	30435
NT5C2	327040	360860	585570	139570	276920	248820
DLST	180410	333250	143440	99307	144860	99616
SUGT1	18410	12036	28309	11025	5310.8	14694
HNRNPF	3056.1	6731.8	1041.1	661.48	5091.9	0
UBXN4	10605	23887	0	2731.3	8276	7323.3
MRPL54	0	9283.8	0	5000.1	0	0
FASN	8542.2	11012	6663.3	4702.8	6206.3	3277.9
HNRNPA1	4121.2	6905.1	11936	3749.9	3389.7	5396.8
MGME1	7536.5	6547.4	0	2688.9	1996.5	3015.4
KARS1	21665	25791	0	13567	3464.8	9091.1
LAP3	0	0	4250.1	2345.4	0	0
MTHFD1L	89434	170090	213690	67668	88856	105250
NDE1	915.15	32752	40356	8037.8	9268.4	23679
G6PD	7601.9	8519.3	4692.2	2340.5	4258.7	4952.7
TMPRSS13	856110000	929590000	1117100000	357670000	531600000	732020000
SPRING1	4233	1673.7	12999	9573.3	1015.9	0
PHGDH	52215	79309	48222	14515	35564	50715
BAIAP2L1	1396.5	1131.4	979.43	968.37	1014.2	0
DLD	70840	87885	26080	30691	27512	47108
PCCB	1449.1	0	1199.7	611.71	909.84	0
DNAJA2	9886.6	5461.3	7175.1	4053.3	7263	1657.5
DDI2	2903.4	3532.5	3094.4	2535.2	2969.5	0
MYH9	19322	39738	12023	13162	17274	10835
DSTN	5644.2	22741	27788	6960.8	9850.6	15810
SLIRP	169890	139510	156790	175200	34083	68517
C1orf68	97801	164420	229760	22162	70092	204990
ZC3HAV1	2683.6	3376	8988.2	3605.2	4141.4	1384.4
ADRM1	11567	9908.2	16426	7054.6	7258.9	8717.9
SP2	4386900	2420300	3903600	3082900	894760	2733000
ACAP2	2981.7	2487.4	9016.6	2640.8	1883.2	4602.3
ERLIN1	15410	9210.4	8122.7	6957	2531.5	11447
RPLP0	5585	20441	28870	10553	0	24751
PTCD3	4130.3	8468.6	6661	8483.3	2087.3	1853.9
BARX2	0	49975	12494	34290	6518.3	0
SRP68	1675.9	2587.6	0	593.29	979.91	1281.1
FSCN1	179950	208230	121980	56475	130300	155290
MRM3	24584	46580	25266	21197	28899	15287
IFIT3	9998.7	16285	18599	6826.5	7248.7	16448
DDX39A	10789	10116	14876	6573.5	10293	7521.5
TOMM34	1256.4	1487	0	0	0	1875.4
ALDH18A1	49416	64456	73273	29697	62141	38728
EEF1B2	14383	8242.2	12500	4831	7208.8	12652
MCM6	0	0	506.93	0	0	357.51
CORO1B	9919	33372	18724	16490	12753	15761
MCM2	2038.7	1276.9	0	0	1284.9	1138.4
PPP2R2A	6025.3	3493.3	6161.5	2490.9	6835.1	2205.4
SPTLC1	12618	17316	10662	8390.8	13854	7923
BLOC1S2	11355	9893.3	28298	5687.5	9215.9	21960
TXNDC5	4360.1	2685.2	1779.3	1387.9	3432.1	1747.1
GRSF1	40123	48703	25276	31627	38011	16116
EEF1G	96223	153660	95670	52730	155840	56118
KRT1	134720	60474	171230	223980	18067	39227
CTNNA1	6205.6	19705	12931	7486.1	7689.4	15587
DBT	16023	29358	13424	16481	20766	9405.7
RUVBL2	33204	44573	56797	26031	52489	28484
GPI	2277.4	4268.2	2182.5	0	3356.9	3650.3
PTS	4980	13627	21608	5817.3	5678.9	20954
WDR1	2553.3	695.07	3435.4	1010	3179.2	1261.8
CFL1	42445	152580	178260	123720	85052	102300
RBM10	128120	105950	86292	98984	91248	76963
ATP6V1H	2020.7	3078.7	1985.5	1312	2322.3	2303.4
PSMD12	5063	8162.9	3048.7	3490.5	6315	3999.6
LMNA	7651.2	2119.6	13928	5723.9	5411.4	9110.1
CDC37	25947	30329	28011	18867	31714	21701
CTTN	1003.8	5969.4	20674	5754.1	14298	3722.6
NAP1L1	3426.4	0	7814	2348.7	3005.8	4458
CCT2	181230	250600	245970	116050	282940	194270
ATP6V1B2	0	0	2338.6	0	1137.9	930.09
HTATSF1	1165.6	828.49	198.9	0	991.08	974.99
PLAA	941.86	1942.3	0	804.85	676.4	1109.1
IVNS1ABP	99259	128350	19955	50571	76343	101290
CAPZB	18877	9268.3	10053	5658.8	6255.3	23577
PACSIN3	0	5989.5	0	1125.6	2150.5	2336.2
TRIM21	78648	91961	98949	54959	118440	86688
PRKAR1A	24103	24632	29401	17845	42360	15373
IGLC3	40229	0	243230	8863.5	264760	2506.5
PTCD1	1093.6	6153.3	1272.5	2886.4	2139.5	3392.6
PPIL4	18866	25190	0	6940.4	15264	21535
SRP72	349560	164080	40647	57605	200440	295610
ACTBL2	221980	104500	8187.2	2600.6	92823	248990
ACTN1	2525.6	3464.9	3375	2405.1	2433.2	4895.9
JAK1	5140.7	4904.2	10699	2826.1	8517.4	10252
SSB	8053.4	13312	7205.2	7939.6	12714	9280.3
LTF	1288.8	1212.1	53217	433.42	57227	793.67
MYL12A	0	4473.3	4924.8	0	2677.7	7213.4
SYNE2	2726	0	0	0	0	2875.1
FLNB	213.23	376.21	289.85	375.53	263	295.04
ARCN1	5507.5	3420.1	1888.5	2991.3	3314.2	5179.2
NUDC	3368.5	0	0	0	0	3599.4
KRT3	2764.9	0	0	1248	1756.3	0
DEFA3	20085	137140	55846	0	216130	16285
CAMSAP3	742.79	1080.2	523.22	1484.4	0	1097.2
MTMR14	0	5071.6	0	1119.9	1191.2	3288.2
RPS3	23141	11960	23908	15848	11271	38248
IFIT2	11321	11391	8882	3915.8	17482	13847
ACTB	24869	21471	27134	15595	38011	28846
MAT2A	189290	279990	356370	146070	353930	441330
OXCT1	12995	27539	4532.1	23736	17517	10154
USP15	3020.1	1638.8	3673.1	2338.5	1773.8	5402.5
SPTAN1	408.68	1743.6	3920.1	3869.2	1227.2	1903.8
PABPC1	1654.9	2664.8	0	2645.9	1659.4	709.81
ACSS3	70125	69106	106120	143560	55266	86668
SNRPD3	0	11151	19274	8634.3	8855.6	18253
STK38	164500	275600	251290	130120	248910	440930
TPP2	1587.5	1488.6	342.36	0	1293.1	2796.6
SNAPIN	5601.4	7114.4	8104.6	5326	9074.7	11079
ADSL	5475.1	8821.4	3375	5068.4	7732.5	9108.3
PFKFB2	196720	259280	182160	125010	375190	291340
CCT7	84559	121140	73385	68870	89933	191240
IQGAP1	2813.8	2449.6	2717.3	3860.2	4267.2	2172.7
PSME3	6200.4	2674	0	0	0	11660
PDP1	4459	3429.7	0	3999.6	3884.3	2505.6
LYZ	37077	46836	311860	21957	481060	19159
GTPBP6	1039.9	2084.7	0	1232	1988.4	1020.8
MYL6	16024	34984	40014	45799	33872	44407
PDHX	16629	17950	10550	14388	28490	19540
EIF2S1	19952	12249	39492	36305	21056	42422
DNAJC7	6012.9	0	4614.6	3652.7	4207.6	7283.8
SYNCRIP	0	1611.6	1123.4	1942	870.65	1091.4
FAM120A	0	585.39	204.68	391.58	459.18	290.31
CARS2	4063.1	4784.6	0	4340.9	2892	5554.6
RPS8	1755.1	12594	3039.5	8556.5	11530	6162.7
SUPT16H	2004.9	0	1006.4	1610.7	1773.5	1195.2
LAD1	5074.7	8197.3	9043.1	11408	8140.6	15197
FLNA	24011	35085	24273	47057	38570	44224
MYCBP	16569	18769	23727	27407	24564	45305
EIF3I	17729	15347	6169.5	11805	25914	29154
CPSF6	1782.3	0	0	0	1524	1533.5
ALB	65927	12111	45780	44825	158870	12842
EIF4B	980510	751560	1218700	1168900	1870500	2143300
IMMT	3060.2	5864.5	5332.6	5741.5	11964	7459.8
PEX14	3506	0	0	0	2672.2	3579.9
G3BP1	530.69	1159.4	0	1911	0	1158.4
RBBP7	3621.8	4357.6	4061.3	4368.8	13816	3766.4
MYO1D	156.48	593.17	7335.7	4035.1	4081.8	6630.5
OTUD4	2916.2	0	0	2071	1230.3	2082.6
PSMD4	10184	14392	12175	14473	36930	17325
RUVBL1	24876	38371	20472	39009	63390	55865
IGKV2D-26	98894	104760	98386	523400	63718	10519
CHCHD3	2931.3	5771.1	0	13986	3409.8	0
HNRNPH1	3267.9	5517.3	0	2658.4	8538.9	6606.8
DCTN1	712.16	1161.2	0	1193.9	1447.3	1182.5
GLS	7604.9	8740.6	6180	21172	12719	12719
DDX17	1873.5	1948.8	0	2094.2	2372.7	3503.3
KLC2	1551.5	0	0	1133.8	1021.4	1100.2
EIF3J	4829.4	3814	0	3379.3	4111.5	11540
SH3GL2	0	1890	0	1332.3	1591.5	1291.8
ACTR3	16523	22750	15736	43345	39691	40458
DDX3X	9777.9	11763	6858	18705	20423	24673
SPINDOC	32124	39582	28868	48988	94976	84560
EIF3C	7571.5	4800.7	8360.7	7941.5	22698	17689
PFKFB3	105980	122670	87282	181810	264920	321450
MVP	504.3	538.76	2421.1	1638.7	3008.8	3804.1
FKBP4	11638	9748.3	4710.5	14952	19055	30734
RBBP4	3577.6	4400.5	13068	11012	27649	13689
EIF5	5660.8	7843.5	3254	6387	20344	14959
UGDH	1122	0	0	1101.2	0	1798.5
ALDH1A3	3120.5	0	0	1379.2	3213	3483
DARS1	1506.6	2930.1	794.47	3032.2	6215.5	4824
EIF3E	18375	23081	8437.6	33596	80983	22952
DHX38	0	681.95	0	1215.8	800.18	0
EIF2S3	33993	53480	24517	83882	151820	96204
EIF3D	18640	11144	0	24564	31682	38603
CD2BP2	1221.5	1843.1	1342.7	6316.2	3337.8	4423.1
RANGAP1	2464.6	1570.2	0	802.35	2892.7	9531.5
IGHA1	0	810.26	158140	0	521270	4732.4
CSE1L	994.6	0	0	510.21	1187.5	1645.5
TRIM25	0	2282.3	0	1970.3	1987.3	3730.4
EIF3L	62498	68885	0	123990	145740	193740
ARPC5	0	0	7832.7	13184	0	14745
LIMA1	7670.9	6096.5	7475.4	24172	26875	25052
PDIA3	9634.9	15501	2734.9	30547	33157	37248
EIF3G	11439	7651.9	0	21114	22610	27008
EIF3A	5379.8	12138	3552.9	34330	21545	25223
KIF5B	0	0	602.88	657.67	483.78	1248.1
EEF1E1	0	2124.2	0	2430.8	3144.9	2858.6
SRRT	0	0	975.01	2186.9	1684.9	0
RPS18	0	8722.4	0	15490	10017	9397.1
DCTN2	4233.8	9330.6	1809.9	17248	27190	17826
CCT3	23937	16003	11694	38116	57842	120560
EIF3B	9949.1	3922	13246	31971	45006	41781
SERBP1	2105.1	3549.4	0	6729.1	11610	6867
STIP1	833.85	1120.6	0	0	4382	4692.2
EIF2S2	6502.4	4559.8	2419.6	18117	31374	16796
SVIL	519.5	863.45	0	2978.8	1731.9	2382.5
IMPDH1	4712.5	0	0	2103.4	14538	8819.5
EIF3H	8137.6	6834.8	0	32483	15790	34011
CCT4	39185	15531	26494	104290	117650	238360
CLPX	10286	8073.7	2672.6	47773	36992	49651
THRAP3	2327.8	6356.5	4001.8	44013	20993	20714
RARS1	1249	566.07	0	3268	3987.7	5177.9
IMPDH2	24408	46270	18412	205650	334730	187700
GATAD2A	0	851.66	0	3601.9	2578.5	1842
CORO1C	14308	9477.1	5260.2	46288	141510	100380
RPS3A	1095.5	0	0	2780.3	4498.3	3672.8
DBNL	1944.1	0	0	1202	9808.4	12094
CAP1	919.56	0	0	1703.7	2922.1	7951.3
GPRC5A	1633.6	1186.3	0	4783.5	19452	17143
TJP1	244.3	0	0	1644.4	1299.3	1102.3
HNRNPK	1975.6	0	1486.6	19654	19759	32397
PIGR	931.8	0	0	0	27526	0
SPTBN1	85.751	0	0	2383	595.92	1358.9
SLPI	1517.8	0	0	0	138470	0
GSS	0	0	0	0	0	0

## Sheet: NHEKs
symbol	iBAQ TUBL_1	iBAQ TUBL_2	iBAQ TUBL_3	iBAQ Control_1	iBAQ Control_2	iBAQ Control_3
HABP2	2389.2	3615400	0	0	0	0
SPTLC1	1273.2	1055.4	1697.3	0	0	0
TREX2	0	7332.4	0	0	0	0
GNB1	0	0	7175.7	0	0	0
MANF	0	0	6914.7	0	0	0
PCYOX1	0	6869.2	0	0	0	0
CNP	1229.4	612.77	4860.1	0	0	0
MIER1	0	0	6605.6	0	0	0
EIF3D	6053.1	0	0	0	0	0
ZNF740	5982.8	0	0	0	0	0
NDUFS1	4774.9	0	774.7	0	0	0
HARS2	2267.6	1367.2	1823.3	0	0	0
ANXA4	0	5398	0	0	0	0
SLC2A1	5313.6	0	0	0	0	0
HSD17B4	0	4741.5	0	0	0	0
TOMM70	4060.7	0	403.48	0	0	0
AHNAK	0	4422.3	0	0	0	0
TRMT1L	4389.4	0	0	0	0	0
NADK2	2550	0	1667.7	0	0	0
LRRC15	0	0	7522.8	0	0	0
EVPL	0	7744.4	0	0	0	0
IRF6	3542.8	0	4220.1	0	0	0
OCIAD2	4392.7	2480.5	5279.5	0	0	0
KRT36	0	0	15829	0	0	0
GPT	0	15489	0	0	0	0
RAB5A	8185.7	0	6693.8	0	0	0
KRT31	0	0	14476	0	0	0
GOT1	0	13590	0	0	0	0
KRTAP4-6	0	0	13527	0	0	0
PEPD	0	13294	0	0	0	0
DPYSL3	714.48	0	11096	0	0	0
CAMK2D	0	7852.4	0	0	0	0
ACP3	0	9900.7	0	0	0	0
SSR1	0	9276.9	0	0	0	0
SLC25A13	3100.5	5444.6	661.87	0	0	0
DMD	0	3622.3	5556.5	0	0	0
RPL12	0	8820.8	0	0	0	0
PRCP	0	8527.1	0	0	0	0
NACA	0	0	8236	0	0	0
DST	0	4197.8	0	0	0	0
MRPL10	2660.4	1297.8	0	0	0	0
KRT75	0	0	16324	0	0	0
PSMD6	0	0	3797.2	0	0	0
VDAC2	0	0	1731.6	0	0	0
MFSD6	1568	0	0	0	0	0
VPS35	997.8	0	537.79	0	0	0
CMAS	1534.6	0	0	0	0	0
PMFBP1	0	0	1505.7	0	0	0
KARS1	1406.3	0	0	0	0	0
SELENOO	1309.9	0	0	0	0	0
MAPKBP1	0	1143.6	0	0	0	0
RPN2	0	901.8	0	0	0	0
RASGRF2	0	0	655.65	0	0	0
MCM8	0	645.2	0	0	0	0
CR1	516.88	0	0	0	0	0
KLHL12	0	0	502.8	0	0	0
WDR6	0	456.52	0	0	0	0
TTC28	0	0	335.72	0	0	0
MYO5C	0	0	77.593	0	0	0
NDUFB7	0	2216900	0	0	0	0
EEF1E1	0	1802.4	0	0	0	0
APRT	0	2338.6	0	0	0	0
EPPK1	230.01	2038.4	88.797	0	0	0
SNX1	3141.7	0	0	0	0	0
MYH10	0	3796	0	0	0	0
NACC2	0	0	3720.9	0	0	0
HNRNPK	3613.2	0	0	0	0	0
ZC3H12B	0	0	3433	0	0	0
YME1L1	2919	0	465.87	0	0	0
RETSAT	2559.3	0	776.55	0	0	0
TYMP	0	3153.4	0	0	0	0
MTERF4	1633.8	0	1383.6	0	0	0
NSF	2360.3	0	0	0	0	0
CBFA2T2	1179.9	0	1783.2	0	0	0
SNX2	2877.3	0	0	0	0	0
GDA	1034.3	1793.6	0	0	0	0
NDFIP1	0	2556.8	0	0	0	0
MAGEF1	0	0	2529.8	0	0	0
NSA2	0	0	2433.5	0	0	0
PPL	0	2404.5	0	0	0	0
NPEPPS	0	16112	0	0	0	0
TMEM250	0	0	11972	0	0	0
MRPL50	0	16493	0	0	0	0
KRT4	15993	47586	16427	0	0	0
PSMB3	0	173010	0	0	0	0
SERPINA12	667.5	154640	891.18	0	0	0
KRTAP13-1	0	0	153390	0	0	0
H4C11	0	148410	0	0	0	0
DAD1	0	53312	91303	0	0	0
IL37	0	141890	0	0	0	0
KRT6B	46429	89386	5630.6	0	0	0
PSMB5	2682.8	130830	0	0	0	0
NDUFS2	1131.7	6301.2	9284.2	0	0	0
KLK5	0	116350	0	0	0	0
ECM1	0	113970	298.1	0	0	0
PSMB4	0	110370	0	0	0	0
CALML3	14469	90595	5241.7	0	0	0
IDH1	0	106950	0	0	0	0
KRTAP13-4	0	0	105600	0	0	0
EIF6	0	101870	0	0	0	0
GGH	0	88014	0	0	0	0
CTSA	2759.8	181760	2466.5	0	0	0
GLRX	0	196120	0	0	0	0
DMKN	0	205250	0	0	0	0
PSMA5	0	515330	0	0	0	0
SYCP1	0	1470900	819.18	0	0	0
PROSER2	0	1448600	1092.1	0	0	0
TEX13C	0	882280	0	0	0	0
MAL2	0	876570	0	0	0	0
KRT23	0	628850	3758.7	0	0	0
KRTAP3-3	0	0	612510	0	0	0
KRTAP3-2	0	0	586410	0	0	0
RNASE7	0	493180	0	0	0	0
ME1	0	224090	771.36	0	0	0
CST6	0	380060	3146.4	0	0	0
NCCRP1	0	335410	27209	0	0	0
KRT85	0	81648	274260	0	0	0
MUC19	0	325290	27459	0	0	0
ASPRV1	0	315600	0	0	0	0
KRTAP13-2	0	0	302700	0	0	0
CPA4	0	281610	0	0	0	0
GDI2	0	79903	5690.5	0	0	0
SNRPD3	0	128330	0	0	0	0
PNP	0	75553	0	0	0	0
RPN1	2059.3	18989	612.89	0	0	0
H2BC21	0	26640	0	0	0	0
KRTAP9-9	0	0	26374	0	0	0
TKT	3855	20635	1125.6	0	0	0
PSMB1	0	24884	0	0	0	0
S100A14	0	23690	0	0	0	0
HPRT1	0	23676	0	0	0	0
UBE2V1	0	22553	0	0	0	0
CTSV	0	68491	0	0	0	0
RHOBTB1	0	28045	0	0	0	0
PLP2	0	21124	0	0	0	0
NDUFAF4	6859.6	4739.9	9277.7	0	0	0
TGM5	0	20272	375.39	0	0	0
RO60	0	20496	0	0	0	0
GFM1	4979.1	13858	1432.6	0	0	0
DNAJC3	0	17148	2537.6	0	0	0
KRT79	0	17877	0	0	0	0
GBA	0	26920	0	0	0	0
DPP7	0	7981.8	13427	0	0	0
APEH	0	30243	0	0	0	0
ALAD	0	46092	0	0	0	0
ANXA11	6783.7	58873	0	0	0	0
WDR20	0	52565	11519	0	0	0
SNRPE	0	62315	0	0	0	0
PSMA3	0	60525	0	0	0	0
KRTAP4-9	0	0	56451	0	0	0
KRT33B	0	0	54479	0	0	0
ASAH1	0	32269	0	0	0	0
FGD1	0	53141	0	0	0	0
MYL5	0	0	65720	0	0	0
SMARCB1	0	44526	0	0	0	0
C11orf54	0	40168	0	0	0	0
ALOX12B	0	37085	0	0	0	0
NDUFS3	16463	4798.5	12211	0	0	0
EHD1	11157	19306	2431.3	0	0	0
IGHG2	11298	17163	4430.2	0	0	0
TUT4	0	0	662140	0	0	368.01
HAL	0	636900	4609.2	0	633	0
CAPN1	779.4	171520	3020.4	0	384.31	0
CDSN	26886	564050	7917.9	0	1964.7	0
SBSN	5688.1	3322700	5924.7	6810.1	4519.4	1427
PSMA4	5067	564160	21545	2568.1	0	0
BLMH	4796.3	3211200	14815	5913.3	3963.2	4284.4
PSMA7	2576.7	514390	13144	0	2653.7	0
KRT77	51878	19007000	530930	16024	66636	28578
GGCT	12755	1542900	20983	3509.5	3614.1	2336.3
SERPINB12	56697	512850	27633	0	1586.3	2090.4
POF1B	11538	97339	10060	0	0	832.14
SERPINB4	0	99145	730.96	261.46	693	0
SERPINB3	22846	614780	7074.4	1452.5	4020.1	1775.8
TXN	202450	6676800	87786	13877	26493	39426
PSMA6	3290.4	253110	18494	0	3262.2	0
VCL	0	63505	1150.3	314.63	472.05	0
FLG	3903	41531	385.62	133.78	354.01	90.855
TPI1	9598.3	568370	11010	2629.7	3402.3	1931.3
TGM1	11375	437160	9502.6	337.44	2000.6	4081.7
A2ML1	788.52	108530	4632	260.52	1017.9	440.21
TGM3	13969	1200900	33306	5440.5	10232	3925
LOC100653049	3049.1	96208	398460	0	8482.2	0
CTSD	11638	460710	10720	0	6103.5	2731.4
KRT86	0	0	1246500	636.14	20535	2243.2
ANXA1	2925.3	166890	9436	0	3057.7	505.76
GRB14	53422	4144300	565220	0	58133	42040
CSTA	223820	3190600	178770	30821	27674	28586
IDE	0	17166	0	0	0	430.15
KRT84	0	0	65569	0	389.94	1269.2
SUDS3	15406	10008000	8572.5	245580	2739.3	11471
S100A16	502160	191490	354620	1431.9	18221	9707
PSMB6	12337	205080	18161	0	4382	2231.7
KRTAP11-1	0	0	353390	0	10435	0
UBA52	166870	3842400	148770	43060	35549	46116
PRDX2	102990	1163700	170900	26964	8585.9	7839.4
KRT74	74166	1432100	218870	9090.1	28954	15624
S100A9	211580	1731700	23273	27712	8551.8	25179
GAPDH	93124	6370600	222840	82030	80334	48278
KRT78	183250	4526400	192590	53756	48068	53066
DSC1	112980	1412400	77074	6744.3	30513	14397
GLUL	2261.4	97294	1898	0	1769.9	1662
KRTAP2-2	0	0	575760	0	20587	0
RAB5C	31768	28314	30323	0	3454.9	0
KRT80	82257	1863600	131940	20478	28175	43013
DSP	392270	1982800	264210	28823	70228	26609
LMNA	4197.1	35957	3285.3	98.522	1793	193.45
IGHG1	26459	224100	22974	2484.7	3284.6	7491.4
ALDH4A1	7789.7	2209.3	14353	0	0	1189.7
TIMM50	8443.9	1887.6	9622.6	1038.3	0	0
CASP14	155210	5994400	206230	129730	127050	75412
ARHGAP1	4310	13376	15291	0	0	1873.5
JUP	248180	1402500	151240	26509	51903	24391
GSDMA	10232	292650	43628	6686.1	2856.5	10429
FLG2	254600	7657600	369300	131780	207440	149760
LETM1	16680	8758.4	12115	2303.4	0	0
PSMC1	6156.6	2519.5	6205.7	0	0	951.06
PKP1	63738	112600	68933	1370.7	6500	8544.7
PRDX1	31142	75227	28705	0	8384.6	992.04
KRT10	31611000	514890000	49499000	11663000	18447000	13506000
DSG1	250200	2746500	270770	63916	106170	79931
LCN1	31259	1986.3	16342	0	0	3894.5
CAT	52979	890300	100370	23881	26978	33073
SQOR	20912	94681	149240	3743.4	8026	9593.5
RPLP0	10066	13704	11241	3193.1	0	0
HSPA8	397960	654820	84655	37067	51531	31490
DCD	530760	1870100	257630	156090	84798	50882
HSPB1	64301	512570	41619	38032	26884	6164.3
GPI	0	10960	2893.7	0	778.46	878.35
PRSS1	6728.4	6311800	1207400	859040	24597	45186
LCE3D	25887	13019	18662	0	7367.2	0
GSTP1	19566	13584	8072.5	0	5437.3	0
EFNB1	1291.9	4078.4	7259.8	0	0	1710.3
EHD4	82173	78586	22301	5164.7	12974	6745.3
RAG2	32869	0	0	0	0	4508.2
HADHA	100310	43479	32947	5444.4	14488	4939
LAMP1	3262.5	7306.2	5383.3	0	2265.3	0
DHX30	0	352.9	7744.9	495.19	657.31	0
CDC42	3795.2	9616.6	8192.4	0	3093.2	0
MX1	14175	18585	4894.9	1150.4	2815.9	1502.2
ENO1	73810	363890	103150	7761.3	21337	50720
LORICRIN	507420	3176800	338790	133080	321730	141340
KRT2	26367000	239240000	36948000	11022000	18670000	15694000
SDHB	29853	24466	42172	2090.6	5279.7	7191.7
KRT1	51535000	430080000	79714000	23671000	34789000	27130000
PDE12	4994.5	0	1887.6	0	0	1057.6
DDOST	2994.5	16882	5620.8	0	1969.2	1956.4
KRT17	635700	3270300	1368300	266900	274910	286190
SLC25A5	76873	53513	114270	13956	23740	1377.6
PGD	5322	18744	27511	2116.7	3022	3148.9
S100A11	31375	53600	11711	0	15860	0
CCT3	52146	118390	16952	8657.1	10013	12117
RAB14	6868	2565.7	3888	0	2201.3	0
ACADVL	16170	14443	10193	1788.1	927.3	4074
TIMM44	42512	10448	47976	9638.4	3982.4	3512.8
MRPS18B	2281.6	0	16887	0	3254.5	0
PRDX3	26323	22071	24726	5947.9	0	6829.7
KRT5	7568400	38013000	9335500	2974900	3153200	3482600
NDUFB10	13191	9359.7	17361	0	6998.3	0
DSC3	7708.4	128580	8186	5857.6	11528	8139.5
KRT14	14229000	32643000	14011000	2704500	3675200	4571700
KRT6B	11464000	27802000	13463000	3348800	1777800	4367300
LGALS7B	266730	894650	212850	97625	71755	80263
RAB21	6312.7	4778.8	4971.6	0	2979.9	0
AZGP1	54814	445410	52629	50241	33715	19092
ARG1	121670	916900	192000	76141	79722	76277
NIPSNAP2	15500	6324.9	13977	0	5014.8	1872.5
GARS1	2113.7	0	524.25	0	0	512.66
HBB	5235.3	4474.3	5499.4	0	0	3036.3
ATP5PD	6311.2	5397.7	17198	0	5795.3	0
S100A7	112580	412710	71248	38485	28961	52770
PSMD3	10557	6373.3	5155.4	191.49	1660.5	2642.7
DLD	37972	89312	73848	10735	7625.2	22663
DSTN	8214.7	15440	8664.5	3757	0	2850.2
SDHA	105020	34425	45867	6827.1	17165	14185
SPRR1B	610760	188800	120680	49453	85232	55025
IFIT3	10678	0	9849.4	1808.4	0	2436.8
SPRR1A	24788	7701.4	15205	0	5048.3	4839.2
TEX11	11125	0	0	0	0	2384.9
IGLC3	13021	27166	0	4108.2	4688	0
MRPS23	5573.1	2605.9	7469.7	0	3458	0
TRMT10C	7256.6	1351.1	3345.2	1783.7	881.97	0
AFG3L2	3689.6	0	6327.1	0	1287.9	976.75
CCT6A	73464	99229	27863	10065	18575	17097
KRT16	4424700	9345900	5875000	1861100	622700	2023300
SPRR2D	614710	162460	77610	41909	83986	70224
ATP1A1	1971.5	1880.8	2409	894.15	544.83	0
RBBP4	3510.6	0	2123.3	1294.9	0	0
SFN	30372	243190	18642	23230	35265	10192
PKM	215600	296170	89598	20333	47051	75443
ATP5F1A	279200	355140	455510	43213	56908	159680
HSPD1	1990400	1334800	1084100	146880	248750	661280
MIPEP	2029.1	0	738.31	0	277.15	388.69
PSMC2	1978.5	2290.3	963.92	0	1290.9	0
EHD2	1250000	1595800	282140	194220	396160	201540
PPIA	12256	31917	17998	3106.8	3522.1	9155.1
ACAD9	15371	0	6916.4	1895.6	2513.5	1249.5
GADD45GIP1	9104.2	4600	11100	0	6331	0
KPRP	1611900	6071200	1519100	603270	955740	798700
ATAD3A	13960	0	4938.4	1370.5	1077.6	2511.1
TRAP1	154400	64455	71467	24956	36182	16805
MSN	132720	0	33899	9873.7	16348	18579
TMEM109	1269.6	5816.2	12960	0	5646.3	0
EIF3L	37093	39682	23569	2261.9	19079	7018.2
RAB18	5485.4	3247.7	4271.4	0	3677.7	0
HSPA5	2219300	2044700	440160	334040	582570	419010
CALML5	1463400	4601700	1513800	925160	610200	629420
MRPS7	5852.4	0	6321.6	0	3490	0
TCP1	148030	80692	31576	15295	26819	32813
GSTK1	5265.6	3090.9	5554.8	0	4022.4	0
PSMD2	6449	4793.3	4636.9	1704	2891.1	0
YWHAZ	51198	166540	86540	19669	49871	19770
PLEC	514.79	11687	254.38	909.9	1888.2	877.66
ALB	118400	79296	47583	28235	25199	19426
KLK7	12730	5731.4	8627.7	0	4738.5	3362.5
MRPL12	5933.3	11904	54786	4708.1	11221	5849.6
SLC25A24	5166.4	3337.7	1959.5	0	1687.4	1455.5
UQCRC2	51601	55384	51624	13741	9797.2	24364
ANXA2	597910	2686400	2169200	695000	731600	228490
WDR1	12577	8955.5	4641.9	2530.5	3254.2	2159.6
UQCRC1	57451	68458	93251	26445	18269	22185
PRDX6	11954	4104.8	10809	0	5302.9	2917.2
ANGPTL4	4739.1	3749.1	5758.9	2155.9	0	2281.9
FABP5	2267600	1232600	1016000	348560	594230	465660
ATP5PB	30707	26825	21976	7087.9	13645	4143.3
OAT	15039	8783.7	16004	3732.8	4702.5	4105.8
RNF39	0	0	1220.3	0	0	386.59
SNX13	30515	2475.9	1269.4	0	0	10862
ALDH18A1	63768	79318	23076	13615	21329	18161
PHB	58738	16054	69822	21115	23884	1426.1
MRPL48	0	3099.5	6051	0	2947.4	0
SERPINB5	2886.4	4683.1	2429.9	0	1195.2	2027.3
DIABLO	20546	34574	86843	17635	5758	22626
DEFA3	102020	260660	61715	13290	65946	58488
CS	127710	92983	130980	37107	12223	65475
PSMD4	0	1375.3	3392.4	0	0	1556.5
MDH2	25576	112130	174320	36113	44842	21509
RAB7A	12513	13484	12397	3860.3	7366	1550.3
RAB11A	5828.4	3882	0	0	3231.5	0
HSPA9	1055700	845290	532220	257540	360320	197680
CALU	9133.9	27188	19448	5793	3259.3	9800.7
MRPL58	2267.5	4767.3	0	0	2391.2	0
KRT6C	1840700	2023300	2043700	818170	289780	903480
ARPC4	0	7537.1	14083	0	7372.2	0
DAP3	1011.1	967.63	0	678.09	0	0
HADHB	71912	49157	65213	20737	10354	32956
PPA2	2558.7	0	35173	1932.1	9661.8	1520.8
PCDHB2	3035.8	0	0	0	1058.7	0
PITRM1	522.61	692.82	842.19	0	720.19	0
HSDL2	9540.9	5445.6	26289	4668.7	1737.2	8044.5
YWHAQ	7083	7534.2	4247.6	1883.9	4744.2	0
ATP2A2	5931.6	6004.7	13011	1499.9	2146.1	5153.4
KPNB1	1073.9	2068.4	1573.6	772.56	907.62	0
GFM2	1151.9	2191.3	1624.6	751.91	1022.9	0
CRCT1	4823.1	19784	19059	0	11335	4333.7
PLSCR1	2141.4	0	17956	3078.3	4195	0
ST13	1960.8	5078.7	7523.1	0	1268.9	4007.6
CLPX	31990	22752	9812.4	6309.4	6760.9	10421
PDLIM1	2412	2964.7	10660	2216.4	2355.7	1292.8
HSP90AA1	35250	30660	27479	14260	13300	6694.7
OAS2	6029.3	2194.4	1420.9	846.28	888.24	1803.6
KRT6A	2132100	2228800	2505300	1151300	352060	1017100
PAICS	14433	33837	16462	6656.5	4876.4	12317
PTCD3	3577.1	0	2227.1	796.01	0	1345.5
HSPA1B	37494	62194	14094	10859	13698	17704
ACTB	34203	23122	14039	13237	2172.6	11230
S100A8	1000100	1850300	542060	468810	285750	521030
PMPCB	21361	38681	50210	12880	8129	21744
ARFIP1	4685.4	2674.9	5270.8	2433.5	0	2488.8
EARS2	1372.7	2968.6	4089.1	0	1164.9	2126.3
ETHE1	73944	29391	78057	24223	38797	9314.7
GRPEL1	14016	14374	25350	4196.5	13383	4035.5
MRM3	0	6670.9	3783.5	0	1719.5	2504.5
CCT8	106270	19160	48036	15838	29530	25146
HSPA6	123620	106880	45295	25794	47924	38536
PDP1	1269.3	6188.6	6314.8	2447.3	0	3184.2
SEC22B	3442	1117.8	0	0	1882.6	0
RAB6B	28284	18979	28032	12936	15698	2586.2
EEF1A1	124020	300830	343220	42861	73358	205400
ACSL3	27411	0	8556.5	2588.1	5377	7106.9
RNH1	2895.2	3299.6	6875.6	787.58	1794.9	2906.9
PDPR	2443.4	1877.2	3138.9	1619.6	1518.6	0
STK38	297170	357530	423160	123320	127250	203070
DGLUCY	10952	0	5838.6	2322.6	1347.5	3419
YWHAG	20773	18178	41961	9923.8	19442	4892
PHB2	27831	22873	102450	21431	24055	19393
CTNNB1	934.59	0	1241.3	440.48	483.26	0
LDHA	25629	42641	49854	26668	18144	5584.1
DARS1	0	2457.9	2095.3	0	459.36	1489.5
STK38L	63302	32350	46986	6935.3	11635	42574
GNAI2	30016	24086	26746	7748.3	5723.3	21294
ETFA	3264.6	2947.1	18329	4173.7	5058.7	1358.8
TARS2	2603.6	5646.2	4113.8	1492.5	1759.9	2106.4
STOML2	52719	33538	44683	22591	16865	17672
SUCLG2	9714.6	4632	11278	4716.9	2214.8	4251
SLC3A1	46236	25160	25941	887.5	30965	10630
GLUD1	68370	88708	113490	17845	34847	66312
ACSF2	20770	0	7423.1	3025.2	5158.4	4327.7
PYGB	1441.6	613.12	1892.8	458.81	874.16	422.63
IVNS1ABP	11026	0	4070.3	1187.8	2799	2738.8
OGDH	5810.3	10281	11597	5241.6	5487	1633.5
SLC3A2	10108	15295	21068	6178.7	10031	4545.6
FSCN1	17780	16323	41072	4133.8	10257	19376
CFL1	63625	158570	171530	53597	81170	42581
ATP5PO	33083	30396	42609	13586	30640	4052.5
KRT1	46755	225450	52792	57101	36661	54515
GBP1	40662	8627.6	21697	3123.3	13209	16157
ALDH3A2	4243.2	10590	6663.2	2346.2	3638	3866.8
ZYX	1869.9	0	864.26	0	1258	0
PPIB	0	9989.2	9805.4	0	9113.6	0
C1orf68	240290	316810	254650	72728	201400	99720
SUCLG1	0	0	21333	9922.2	0	0
ERAL1	3085.1	435.3	806.24	0	0	2013.5
DHCR7	22162	9948.1	21083	7171.8	10291	7325
DEK	2837900	2752.7	4481000	0	3355100	69289
GLS	6705.1	9863.7	18901	3434	3273.6	9882.8
TXNDC5	6742.6	10004	12362	2361.6	3071.2	8195.9
NFS1	12660	5491.8	16594	1459.3	5112.1	9858.6
PMPCA	20810	25747	42719	6998.2	12413	23479
ACOT9	5005.7	14368	27802	4760.1	5745.7	12162
IFIT1	15379	25096	53081	9666.2	13333	22080
TAGLN2	18462	26611	36311	12809	19148	7555.5
HSD17B10	16249	7051.8	22285	16173	4810.7	1348.2
NDUFV1	0	6163.7	3316	927.47	589.48	3136
CARS2	4031.9	5795.7	13900	2289.1	2832.9	6553.9
PC	44437	40804	98519	20580	28698	41232
MYL12A	8988.9	16218	40574	6201.9	15607	10594
LAP3	0	5687.7	12607	1985.7	2150.1	4878.5
ATP5F1D	35909	41881	34219	10282	11266	34020
IDH2	6746.9	2033.3	6410.3	3554.8	1373.9	2634.9
SUCLA2	70704	22862	59303	35249	18839	22065
TUBA1C	142160	322790	326280	75929	124610	195600
TWF1	8316.7	4768	12761	5036.1	0	7967.3
SLC7A5	7927.4	4814.9	10790	3242.4	3749.2	4871.7
MAT2A	13125	19365	43922	8691.5	6874	23018
ALDH7A1	2649.4	5059.5	6862.7	1290.1	2015.6	4086.4
NF2	1559.6	0	0	0	0	804.8
IDH3A	22038	9479.9	27896	7444	6208.5	17217
ACADM	3562.7	1454.8	4300	2906.9	2009.8	0
CCT7	51463	73794	89489	31747	42737	39013
NUCB1	23019	81228	8957.1	12356	25853	21739
ALDOA	45779	66878	43685	17883	19631	45578
PCK2	33107	0	9310.6	6339.2	7638.3	8751.5
JAK1	7138.9	6170.6	7536	3698.5	4712.4	2823.4
SUGT1	2055.5	1895.2	4561	2374.4	0	2254.1
HLA-B	5911.7	0	5067	3555.5	2432.2	0
KRT9	40689000	37657000	58215000	21495000	28069000	25030000
LARS2	3812.7	2543.7	7398.6	1785.8	2768.5	2972.9
PSMC5	5606.3	0	10625	2557	6367.6	0
DBN1	31850	29575	46743	18166	19165	22431
TUBB	85093	139740	216760	44727	78494	120940
LGALS3BP	22244	0	7231.2	2919.4	8059.2	5319
DDX3Y	4308.8	0	335.75	763.72	1837.4	0
ERP44	12838	5211.8	5141.6	1598.5	4717.4	6672.6
KRT7	0	7777.7	0	4358.6	0	0
HSP90AB1	183470	154880	122860	71155	125560	62396
RGS8	0	17221	27159	0	25026	0
MTHFD1L	191110	244790	415080	124520	196890	159080
WDR77	43233	26183	75702	20338	9767	52236
HRNR	750280	916480	767020	361700	451180	571320
CLIC1	1623.3	7738.3	9978.2	5753	3536	1744.7
PRMT5	194290	124630	56227	37652	74852	104500
OTUD4	2478.2	2219.7	2384.4	917.7	1213.9	1965.2
CANX	11985	12973	6679.9	4423.9	9708.6	4200.7
IMMT	5886.8	4593.9	3812.1	2408.7	4035.9	1845.1
DECR1	7915.5	5493.3	64089	24534	14257	6160.2
LYZ	54166	150890	51664	49242	63341	38606
PGK1	0	2119.3	1048.3	0	0	1877.6
XPNPEP3	0	1412.8	2363.2	0	919.77	1320.4
HLA-A	6551.8	5248.2	7434.3	3862.3	3631.2	3960.4
MYO1C	5522.6	6055.9	8283.5	0	6399.5	5484.4
EIF4A1	10552	3844.5	3833	3875.2	711.6	6327.3
SLC25A11	12016	15549	38332	13338	16076	10090
ACTR3	26361	65167	64069	15495	20885	57471
MRPS22	39237	24476	53161	19236	19669	32084
PLS3	7581.4	0	486.37	1597.7	3302.7	0
FRY	511.03	0	594.33	0	673.21	0
RUVBL2	4438.7	12678	19132	6564.2	7521.9	8245.8
P4HB	484820	417240	355100	289840	328570	160180
PNPT1	47516	4898.9	16690	11532	12766	18596
CALR	16017	26210	43772	23165	6294.3	23941
SLC25A3	15579	7747.8	60353	23195	20780	8143
SHMT2	36954	50644	86967	22705	24636	61575
CCT4	36766	80617	76310	21563	45384	55217
HSP90B1	137850	115140	84650	48663	113560	51256
TRIM21	43900	70404	73697	23223	30580	66277
FAF2	6322.1	5123.6	15103	3801.9	4856.8	8371.6
HIBADH	4202.6	2797.6	19198	7736.3	5982.7	3095.9
MYH14	551.76	2709.1	2355.9	943.92	1441.6	1227.7
FH	6620.7	3769.3	5626.5	3332.1	3836.7	3145.7
DLST	38300	63466	88619	26025	32255	64598
GOT2	30130	17015	34306	11698	7979.5	33513
GRSF1	26874	33978	46784	14585	18563	37167
TUBB4B	24478	54741	80397	21603	40909	42003
ATP5F1B	55674	142670	204870	57433	69553	137080
IFITM1	20162	28596	35821	0	33014	22448
ALDH1B1	9054.5	27321	21652	4333.3	5977.5	27765
PTPN1	2989.4	6588.8	7761.2	2760.5	909.13	7773.4
ALDH2	1966.5	4587.8	5522.4	2377.4	1239.4	4373.9
SERPINH1	37280	30888	56399	22686	13730	46540
CRYZ	8297.1	1373.5	18082	8382.9	8830.3	1279.7
KATNAL2	5709.3	2159.6	7651.4	3076.9	3106.9	4201.2
HIBCH	19362	5659.7	13034	8781	8421	8370.7
RUVBL1	0	12670	4554.9	2398.9	3784.9	5415.1
PFKFB3	825.69	1877.6	1724.9	851.23	923.18	1217.3
TPM4	0	0	13188	0	6143.2	2780
CTNND1	1789.2	2131.5	2563.4	1362.1	1807.3	1246.3
CCT2	76071	131800	185260	50419	81683	136570
TBRG4	20697	0	329.17	2745	4207.7	7512.5
ARPC2	1355.4	0	8972.5	3779.8	2243.8	1099.3
DDX60	950.03	1373.7	1719.1	511.22	811.55	1467
SARS2	1225.2	3043	3248.3	890.8	1530.1	2774
EIF3G	36077	15128	35101	15040	23259	21544
EMC2	0	0	6392.8	0	2712.9	1750.4
PUS1	5920.4	2137	6354.2	2772.8	1737.4	5583.4
AARS2	7193.6	9331.6	14193	5723.8	6580.7	9213.9
SRPRB	0	1028.5	6309.6	2777.2	2383.6	0
RTN4	1428.7	4570	7995.6	2113.1	3312.6	4503.7
PRSS3	286320	191880	369600	204580	153420	243810
TUBB6	0	15182	22489	3963.4	9138.6	13701
SEL1L	1646.1	1692.8	1237.1	1460.5	1697	176.88
ACTG1	16536000	7104000	12352000	11602000	5340200	9289100
EEF2	20327	30235	22709	17442	19742	16255
EIF3C	9440.1	10021	10955	4249.5	10395	7600.5
CCT5	34286	1593	24165	1893.8	15271	27145
ITGB4	2078.5	2470.5	3536.3	982.81	2539.2	2450.7
SFPQ	1205.5	2224.4	1389.1	1197.6	1322.8	1040
VWA8	6816.7	3177.9	4431.4	3134.1	3861.8	3667.6
MYH9	34123	76552	82493	27690	52718	63406
IMPDH2	24587	64200	71084	26957	34798	58477
EIF2S1	6261.1	3715.1	14732	7212.6	6698.8	4744.5
PGAM5	4987.3	0	12400	6695.1	5040.4	1397.3
WARS1	1398.7	3655.2	5248	0	2600	5267
C1QBP	5332.8	2579	3403.6	5415.7	3256.1	0
DNAJB11	29885	15555	17885	15895	6308.9	26553
KIF14	91092	37186	37064	28717	7955.7	90662
PRDX5	4499.6	4275.9	6085.3	3218.8	3676.3	4633.5
IGHA1	3440.3	4080.3	2365.6	1631.6	2391.9	3671.9
PPM1B	437320	242800	340290	158480	171150	465850
SET	12891	12285	13639	0	13836	16431
STOM	17373	14289	30229	18132	26787	3487
IGKV2D-26	105660	69806	544430	445160	108190	12588
ACTN4	14343	21768	8757	5952.8	22628	6870.8
PFKFB2	14232	38622	43688	19908	20835	35614
TPM3	4628.3	928.72	20902	9544.8	8151.5	3273.5
GCDH	3390.6	1860.6	2132.7	1629.2	0	4225.6
CORO1C	33063	29736	50715	21494	31862	36769
EMD	5284.3	4432.1	22927	10537	10213	5205.4
CAPZA1	20032	15132	81571	38654	40914	13984
RPSA	56648	46528	28405	35086	12811	57652
SSBP1	22634	11064	23560	11498	13782	21277
PDHX	0	4249	4345.4	647.91	1484.9	4872.4
SLAIN2	3340.6	1356.6	1507.9	1277.3	2393.6	1436.3
EIF4B	596380	490070	483650	379110	514940	400580
EIF2S3	5417.9	15128	20149	5842.9	7756.1	20046
TMX1	0	2078	9384.7	9612.9	0	0
SLPI	0	0	6222.6	5248.3	0	0
PCBP1	14298	6469	9350.9	7350.3	5815.2	12359
FICD	1318.8	1379.8	3094.8	0	1963.8	2958.5
ALAS1	1401.7	0	936.18	696.07	1312.1	0
ECH1	2833.9	1013.8	6540.4	3767.1	3889	1283
YARS2	21571	16718	23449	7944.9	13067	32252
EIF3E	8343.8	21665	27314	11258	16958	21266
PTS	0	3735.6	1964.6	0	0	4928.4
ADRM1	5193.4	3920.7	9010	3913.2	4880.9	6889
FKBP4	0	6954.8	12088	2894	3828.5	9763.8
SPTAN1	2367.2	1917.3	2065.6	1397	3367.4	758.39
TUFM	630200	452920	847270	357290	566030	759290
PSMD11	4204.6	2090.7	6022.3	2934.6	2692.4	5138.8
RDH11	4400.5	0	9053.1	5717.8	6055	0
HDX	1353.1	1758.8	937.58	1164.2	1428	962.26
EEF1G	16506	44018	50374	19796	30020	47637
IARS2	16924	13356	37376	18565	23509	17706
PDHA1	5030.1	3312.6	6151.6	3078.6	1031.3	8759
MRPS27	7387.1	3636.1	7921.9	4426.7	4511.9	8120.8
LDLR	6878.5	3981.6	6191.5	3890.6	6114	5362.4
TSFM	2264.3	0	13954	7391.8	7227.8	0
IQGAP1	6950.2	3100.7	2081.1	2975.3	3675	4444.1
MYL6	74785	36187	41897	40614	42494	56906
PITPNB	17739	5140.3	59891	29651	24712	22010
ITM2B	72024	36475	6157.9	57318	33161	15458
PDGFA	37858	68896	111780	40651	98570	63122
LAD1	1953.9	0	1842.7	1338.9	2200.5	0
ERVMER34-1	2245.3	3025.2	1630.4	2408.7	2477.5	1570.1
FASN	4296.4	3248.6	5214.3	3290.4	5901.2	2899.3
EZR	9954.2	10365	7495.5	6347.6	5295	14798
MYOF	4973.9	3132.7	4498.1	2967.9	5450.3	3566.2
RAP1GDS1	0	2286.2	1265.3	718.09	958.79	1719.5
PRKCSH	26387	16550	21354	18925	26534	16157
ERLIN1	10121	5387.7	4020.3	2236.3	7448.4	9134.5
ACTR2	24351	14684	40274	16968	10123	50310
ACADSB	6195.9	1793.5	6690.9	5086.4	1701.3	7581.2
EIF3H	26124	12691	12284	15624	9075.6	25454
ACTR1A	6837.9	3070.5	11485	4047.8	7965	9085.4
HDHD5	6387.8	4165.2	8654.8	4496.9	3901.7	10787
EIF3B	5123.1	5239.2	5592.7	5264.3	5521	5327.2
RBM10	64358	50426	69760	52584	92427	42736
VCP	25579	28291	42533	38015	33460	27106
TMPRSS13	517430000	745020000	947600000	856400000	824010000	583730000
LAMA3	842.56	455.37	513.31	415.03	791.25	651.32
DNAJC10	2065.3	1335.6	460.07	1687.5	2284.1	0
LDHB	0	0	4973.8	2792.7	2330.6	0
TMOD3	59749	15862	21507	35289	25603	39893
FLNB	1606.1	2437.5	3435.3	2261.1	2749.3	2802.6
CAP1	0	5506.2	4043.6	1031.8	3462.2	5493.7
PDIA6	152460	170520	258590	180520	182730	245020
DUSP4	0	0	7792.6	8166.8	0	0
SLIRP	17459	10440	11105	13318	11702	16837
AOPEP	908.39	1627.4	3504.3	986.31	4747.4	785.36
IFIT2	1473.1	5187.3	11450	7180.1	5532.5	6860
OXCT1	12866	37489	38465	21513	23786	50832
PDIA4	110280	10153	28645	27087	61957	72390
EEF1D	7076.9	0	49688	37342	22418	1887.9
COL17A1	5101.8	3061.3	4118.4	3491.5	5454.5	4583.8
ITGB1	4281.9	4984.1	6115	5199.5	6380.4	5378.8
LASP1	2018.8	0	7717.7	7311.2	2296.3	1176.3
ACAT1	576860	251780	522350	487690	262580	755540
BCLAF1	1854.5	2419.6	1860.1	1766.3	2599.8	2522.2
SPINT2	3330.7	0	6301.9	4126	4808.1	1899.2
GIGYF2	7852	13081	22087	10505	4488.8	33586
L2HGDH	2947.1	1844.5	2523.6	1385.8	1275.1	5624.3
FLNA	10410	11071	14588	11239	14662	15115
DCTN2	0	7219.7	10551	4318	7889.5	8280.2
MOB2	14723	3551.3	34389	33131	22984	4883.5
PRMT1	17108	11888	11255	12104	8308.2	26340
NALCN	2468.4	0	0	722.43	1038.7	1128.8
APP	2299.6	2052.2	2777.5	1876.3	3844.5	2627
CTTN	2490.4	0	2159.1	1601.2	2216.6	1627.2
THRAP3	12425	11675	8639.8	11174	17888	9650.3
GSN	84327	51762	34366	28045	50656	123510
PDIA3	55020	103170	146230	65951	93414	202090
SEC22C	36126	14163	39942	34111	36850	36200
LTF	427.72	1152.5	836.39	0	2158.6	732.52
ACTN1	7124.3	8558.7	5115.3	6421.7	16396	2251.1
NARS2	2111.8	0	7799.1	2718.4	3672.4	6151.9
FN1	5523.9	9662.1	9360.7	7131.1	12898	11243
IGFBP2	0	0	4437.6	2992.3	2679.6	0
ODR4	5138.6	0	1445.3	1429.2	3457.3	3541.2
CAV1	211500	311480	341960	354170	585150	177740
GPSM1	145980	77031	175120	125320	154360	236920
SERBP1	0	2999.6	1436.6	1476.2	1409.3	2992
POLDIP2	0	0	797.3	1059.2	0	0
ITGA3	15084	12702	21047	20787	18623	26147
PSMC6	4582.4	1498.1	1199.5	951.24	711.11	8319.4
PRR25	3569	6222.7	8334.6	5071.6	7303.6	12675
CAPZA2	17191	4311.9	23774	46473	14981	2824.6
LIMA1	49005	37394	56256	62381	87969	53408
ARPC1B	1668	0	9307	7276.8	7030.3	1725.1
SP2	2838100	2708600	4256200	4565200	4284900	6138800
LAMC2	1852.8	2591.2	3359.6	3635.2	5724.8	2629.4
THBS1	8742.8	15680	27291	19470	32604	27734
EIF3F	3058.5	1754.7	0	2032	0	5493
PEX14	7890.1	2366	0	6076	8423.7	1549.8
DCTN1	893.6	942.51	782.35	861.15	2038.2	1438.4
BARX2	44281	1207.7	42326	5217.2	8277.8	133480
EIF3A	2865	3781.2	2331.5	4066.1	6183.3	4826.3
MRPL1	6642	0	31899	5844.8	7027.9	51933
SPTBN1	863.82	451.58	535.64	853.92	1673	591.45
EIF3I	2543.2	3377	13356	14878	4855	12900
CTNNA1	13309	8941.7	3692.2	13092	20007	11515
CLNS1A	2360.8	0	0	0	4068.3	0
DBT	0	475.06	9983.9	924.49	7365.5	10201
CAPZB	7917.5	2822.5	12053	25478	15039	759.22
SCYL2	16922	22586	11856	22770	50345	20939
TUBB3	0	2315	2989.2	0	2652.3	7074.8
PHAF1	12839	0	7355.5	3444.1	22574	11058
LRPPRC	17319	21665	26061	45002	49302	27368
MVP	6095.1	3550.1	5278.9	7209.4	13098	8037.3
FKBP5	0	0	2854.2	1333	2436.4	2345.8
RACK1	581.64	0	483.68	2308	0	0
LAMB3	4191.8	6755	7276.8	13726	15411	11078
ESYT1	0	720.19	1221.7	1540.2	1979.2	1009.8
UBQLNL	9796.7	13253	0	20585	8993.6	28994
ARPC5	0	0	5814.5	9152.4	4235.7	2499.4
LMAN1	0	1755.2	5143.7	1977.9	2878.7	14028
KIF5B	0	475.13	0	616.32	692.42	0
DOT1L	0	0	328.7	0	505.34	513.75
RGS1	0	2203300	40673	0	3338700	4860900
GAS2L2	0	0	3431.6	14222	0	0
DNAJA2	784.05	0	0	1578.2	0	2388.7
MESD	4463.3	3754.8	0	17913	43612	0
GSS	44989	5391	32281	823440	18309	10094
SEMG1	1724.2	1121.2	58046	1701100	917.64	3105
SEMG2	0	0	809.12	409970	0	0
MSH5	0	0	0	0	0	0
WDR1
