# Supplementary material for: A ubiquitin-like protein encoded by the “noncoding” RNA TINCR promotes keratinocyte proliferation and wound healing
Source: PLoS Genet. 2021 Aug 5;17(8):e1009686. doi: 10.1371/journal.pgen.1009686 (PMC8341662; doi:10.1371/journal.pgen.1009686)
Supplement: S4 Table — (XLSX) [file pgen.1009686.s005.xlsx]

## Sheet: HaCaT
Category	Term	Count	%	PValue	Genes	List Total	Pop Hits	Pop Total	Fold Enrichment	Bonferroni	Benjamini	FDR
GOTERM_BP_DIRECT	GO:0098609~cell-cell adhesion	50	8.33333	6.74912e-22	YWHAE, HSP90AB1, YWHAB, ARHGAP1, PARK7, ENO1, LASP1, SLK, RACK1, ARFIP1, EMD, ANXA2, SWAP70, TMOD3, YWHAZ, SND1, PKM, EEF1D, TAGLN2, MAPRE1, PFN1, ALDOA, PLEC, AHNAK, TACSTD2, SLC3A2, PDLIM1, PSMB6, LDHA, SNX1, SNX2, EPB41L1, PRDX1, SFN, CCT8, PAK2, SNX5, PTPN1, RANBP1, HSPA8, HSPA5, EEF2, PAICS, PRDX6, EHD1, FMNL2, EHD4, CAPZA1, RAN, PFKP	582	271	16792	5.32329	1.66298e-18	1.66298e-18	1.62114e-18
GOTERM_BP_DIRECT	GO:0070125~mitochondrial translational elongation	30	5	1.48169e-21	GFM1, GFM2, MRPL18, MRPL19, MRPL39, MRPL58, MRPS30, MRPL12, MRPL11, MRPL4, MRPL1, MRPS28, GADD45GIP1, TSFM, MRPS27, MRPS22, MRPS23, MRPL27, MRPL49, MRPS18B, MRPS21, MRPL47, MRPL48, MRPS7, MRPL43, TUFM, MRPL44, MRPL53, MRPS9, DAP3	582	85	16792	10.1831	3.65089e-18	1.82545e-18	1.77951e-18
GOTERM_BP_DIRECT	GO:0070126~mitochondrial translational termination	27	4.5	5.72151e-18	GFM2, MRPL18, MRPL19, MRPL39, MRPL58, MRPS30, MRPL12, MRPL11, MRPL4, MRPL1, MRPS28, GADD45GIP1, MRPS27, MRPS22, MRPS23, MRPL27, MRPL49, MRPS18B, MRPS21, MRPL47, MRPL48, MRPS7, MRPL43, MRPL44, MRPL53, MRPS9, DAP3	582	86	16792	9.05826	1.40978e-14	4.69927e-15	4.58102e-15
GOTERM_BP_DIRECT	GO:0008544~epidermis development	24	4	7.58638e-15	DSP, SPRR2E, CDSN, LAMB3, CALML5, KRT2, KLK5, ATP2A2, PLOD1, KRT5, ATP2C1, CST6, KLK7, KRT9, ALDH3A2, CASP14, KRT17, FABP5, KRT16, KRT14, TGM5, SPRR1A, SPRR1B, S100A7	582	85	16792	8.14651	1.8602e-11	4.67321e-12	4.55562e-12
GOTERM_BP_DIRECT	GO:0006457~protein folding	30	5	4.28051e-12	HSP90AB1, PRKCSH, GNAI3, TXN, HSP90B1, GNAI2, GANAB, GRPEL1, MLEC, CCT8, CCT5, DNAJC19, HSPA9, TRAP1, HSPA8, HSP90AA1, ST13, TXNL1, PDIA6, PDIA4, CCT6A, FKBP1A, ERP44, DNAJA3, DNAJB11, TCP1, GNB4, PPIF, CALR, PPIA	582	180	16792	4.80871	1.05471e-08	2.10944e-09	2.05636e-09
GOTERM_BP_DIRECT	GO:0043488~regulation of mRNA stability	21	3.5	3.09382e-10	HSPA8, SET, PSMD11, YWHAB, HSPB1, YWHAZ, PSMA7, PSMB6, PSMA6, PSMC6, PSMA4, PSMB5, PSMC3, PSMB2, PSMB3, PSMC1, PSMD2, PSMC2, PSMD3, UBA52, HSPA1B	582	103	16792	5.88249	7.62318e-07	1.27053e-07	1.23856e-07
GOTERM_BP_DIRECT	GO:0006099~tricarboxylic acid cycle	12	2	1.5206e-09	CS, FH, SUCLA2, NNT, MDH2, OGDH, SUCLG2, SUCLG1, DLAT, SDHA, SDHB, IDH3A	582	29	16792	11.9389	3.74675e-06	5.35252e-07	5.21783e-07
GOTERM_BP_DIRECT	GO:0002479~antigen processing and presentation of exogenous peptide antigen via MHC class I, TAP-dependent	16	2.66667	2.67794e-09	PSMD11, HLA-B, PSMA7, PSMB6, PSMA6, PSMC6, PSMA4, PSMB5, PSMC3, PSMB2, PSMB3, PSMC1, PSMD2, PSMC2, PSMD3, B2M	582	63	16792	7.32755	6.59843e-06	8.24806e-07	8.04052e-07
GOTERM_BP_DIRECT	GO:0009083~branched-chain amino acid catabolic process	10	1.66667	4.52884e-09	MCCC2, ACAD8, ALDH6A1, HIBADH, IVD, MCCC1, ACADSB, HSD17B10, HIBCH, ACAT1	582	19	16792	15.1854	1.1159e-05	1.2399e-06	1.2087e-06
GOTERM_BP_DIRECT	GO:0006521~regulation of cellular amino acid metabolic process	14	2.33333	1.2682e-08	PSMD11, PSMA7, PSMB6, PSMA6, PSMC6, PSMA4, PSMB5, PSMC3, PSMB2, PSMB3, PSMC1, PSMD2, PSMC2, PSMD3	582	51	16792	7.92022	3.1248e-05	3.12485e-06	3.04622e-06
GOTERM_BP_DIRECT	GO:0051436~negative regulation of ubiquitin-protein ligase activity involved in mitotic cell cycle	16	2.66667	1.55275e-08	PSMD11, PSMA7, PSMB6, PSMA6, PSMC6, PSMA4, PSMB5, PSMC3, PSMB2, PSMB3, PSMC1, PSMD2, PSMC2, PSMD3, CDK1, UBA52	582	71	16792	6.50191	3.8259e-05	3.47816e-06	3.39064e-06
GOTERM_BP_DIRECT	GO:0006635~fatty acid beta-oxidation	13	2.16667	2.01407e-08	ACADVL, CPT1A, ABCD3, ECI1, ECH1, ACAT1, HADHB, HADHA, CPT2, HADH, ACAD10, HIBCH, DECR1	582	44	16792	8.52452	4.96256e-05	4.13557e-06	4.03151e-06
GOTERM_BP_DIRECT	GO:0051437~positive regulation of ubiquitin-protein ligase activity involved in regulation of mitotic cell cycle transition	16	2.66667	4.10955e-08	PSMD11, PSMA7, PSMB6, PSMA6, PSMC6, PSMA4, PSMB5, PSMC3, PSMB2, PSMB3, PSMC1, PSMD2, PSMC2, PSMD3, CDK1, UBA52	582	76	16792	6.07415	0.000101254	7.78919e-06	7.59319e-06
GOTERM_BP_DIRECT	GO:0038061~NIK/NF-kappaB signaling	15	2.5	4.44357e-08	PSMD11, PSMA7, PSMB6, PSMA6, PSMC6, PSMA4, PSMB5, PSMC3, PSMB2, PSMB3, PSMC1, PSMD2, PSMC2, PSMD3, UBA52	582	66	16792	6.55733	0.000109484	7.82068e-06	7.62389e-06
GOTERM_BP_DIRECT	GO:0000302~response to reactive oxygen species	12	2	5.37598e-08	PRDX3, PRDX2, PRDX5, PRDX1, CAT, CYCS, APOD, P4HB, TXN, PRDX6, S100A7, SOD1	582	39	16792	8.87761	0.000132455	8.83094e-06	8.60873e-06
GOTERM_BP_DIRECT	GO:0031424~keratinization	13	2.16667	5.86221e-08	SPRR4, SPRR2E, KRT2, HRNR, CDC42, TGM1, CASP14, KRT17, KRT16, SFN, SPRR1A, SPRR1B, TGM3	582	48	16792	7.81415	0.000144434	9.0278e-06	8.80064e-06
GOTERM_BP_DIRECT	GO:0033539~fatty acid beta-oxidation using acyl-CoA dehydrogenase	9	1.5	6.30561e-08	ACAD8, GCDH, ACADVL, IVD, ACAD9, ETFA, ETFB, ACADSB, ACAD10	582	18	16792	14.4261	0.000155358	9.13943e-06	8.90946e-06
GOTERM_BP_DIRECT	GO:0031145~anaphase-promoting complex-dependent catabolic process	16	2.66667	7.08685e-08	PSMD11, PSMA7, PSMB6, PSMA6, PSMC6, PSMA4, PSMB5, PSMC3, PSMB2, PSMB3, PSMC1, PSMD2, PSMC2, PSMD3, CDK1, UBA52	582	79	16792	5.84349	0.000174605	9.70111e-06	9.45701e-06
GOTERM_BP_DIRECT	GO:0060071~Wnt signaling pathway, planar cell polarity pathway	17	2.83333	9.46416e-08	PSMD11, PSMA7, CDC42, PSMB6, PSMA6, PSMC6, PSMA4, PSMB5, PSMC3, PSMB2, PSMB3, PSMC1, PSMD2, PSMC2, PSMD3, PFN1, UBA52	582	92	16792	5.33139	0.00023317	1.22735e-05	1.19647e-05
GOTERM_BP_DIRECT	GO:0006094~gluconeogenesis	12	2	2.10197e-07	PC, TPI1, MDH2, GOT2, PGK1, ENO1, ALDOA, SLC25A12, SLC25A11, GAPDH, PCK2, SLC25A13	582	44	16792	7.86879	0.000517792	2.58963e-05	2.52447e-05
GOTERM_BP_DIRECT	GO:0006928~movement of cell or subcellular component	16	2.66667	2.2896e-07	IGSF8, ACTR2, TPM3, ARPC1B, TUBB, STAT3, HSPB1, MSN, TXN, TUBB4B, ACTG1, ARHGDIA, CAPZA1, CAPZA2, CD9, VCL	582	86	16792	5.36786	0.000563998	2.68646e-05	2.61886e-05
GOTERM_BP_DIRECT	GO:0042026~protein refolding	8	1.33333	2.8938e-07	FKBP1A, HSPA8, HSP90AA1, HSPA6, HSPA2, B2M, HSPA1B, HSPD1	582	15	16792	15.3879	0.000712778	3.24106e-05	3.1595e-05
GOTERM_BP_DIRECT	GO:0016032~viral process	30	5	5.93694e-07	YWHAE, EIF4A1, RALA, SET, SHC1, YWHAB, PSMA7, HSPD1, IPO5, PSMB6, PSMB5, PSMB2, PSMB3, C1QBP, RACK1, PAK2, GADD45GIP1, RANBP1, HSPA8, STAT3, KRT8, HLA-B, KRT7, SND1, PSMA4, PSMC3, NACA, PSMC2, SLC25A5, RAN	582	299	16792	2.89487	0.00146179	6.36027e-05	6.20023e-05
GOTERM_BP_DIRECT	GO:0055114~oxidation-reduction process	46	7.66667	6.5703e-07	HIBADH, GDI2, PLOD3, CPOX, ALOX12B, PLOD1, TXN, HSD17B10, MTO1, HSD17B8, TXNDC17, PRDX2, LDHB, PRDX5, LDHA, PDPR, AIFM1, RDH11, NNT, CREG1, PRDX1, FDXR, LBR, GSTK1, HSDL2, TXNL1, AKR7L, PGD, SDHA, PRDX6, SOD1, ALDH4A1, ALDH3A2, GLUD1, ALDH6A1, P4HA1, MTHFD1, SCD, AGPS, DNAJC10, UQCRC1, CYCS, FAR1, L2HGDH, DHCR7, ALDH7A1	582	592	16792	2.2419	0.00161761	6.72622e-05	6.55697e-05
GOTERM_BP_DIRECT	GO:0021762~substantia nigra development	12	2	6.82449e-07	CDC42, YWHAE, GLUD1, LDHA, CNP, YWHAQ, HSPA5, BASP1, GNB4, NDUFS3, CALM3, YWHAH	582	49	16792	7.06585	0.00168014	6.72622e-05	6.55697e-05
GOTERM_BP_DIRECT	GO:0006418~tRNA aminoacylation for protein translation	11	1.83333	7.55588e-07	RARS2, LARS2, SARS2, PPA2, MARS2, NARS2, MRPL39, DARS2, IARS2, YARS2, FARSB	582	40	16792	7.93436	0.00186004	6.93403e-05	6.75955e-05
GOTERM_BP_DIRECT	GO:0006412~translation	27	4.5	7.59817e-07	SLC25A3, MRPL18, MRPL19, MRPS30, YARS2, EGFR, MRPL11, MRPL4, MRPL1, SLC25A22, MRPS23, MRPL27, MRPL49, MRPS18B, MRPS21, RPSA, MRPS7, MRPL43, MRPS9, NACA, SLC25A12, SLC25A5, UBA52, SLC25A11, FARSB, SLC25A6, SLC25A13	582	253	16792	3.07909	0.00187044	6.93403e-05	6.75955e-05
GOTERM_BP_DIRECT	GO:0061024~membrane organization	10	1.66667	9.18836e-07	YWHAE, RALA, RAB14, YWHAQ, YWHAB, LPCAT2, SFN, YWHAZ, YWHAG, YWHAH	582	32	16792	9.01632	0.00226145	8.08576e-05	7.8823e-05
GOTERM_BP_DIRECT	GO:0006986~response to unfolded protein	11	1.83333	1.23228e-06	HSPA8, ERP44, HSP90AA1, HSPH1, HSP90AB1, HSPA4, HSPA6, SERPINH1, HSPB1, HSPA2, HSPD1	582	42	16792	7.55654	0.00303174	0.000104702	0.000102067
GOTERM_BP_DIRECT	GO:0030216~keratinocyte differentiation	14	2.33333	1.83975e-06	SPRR4, FLG, DSP, SPRR2E, CSTA, ANXA1, CDSN, KRT10, TGM1, KRT16, SPRR1A, SPRR1B, TGM3, S100A7	582	76	16792	5.31489	0.0045229	0.000151105	0.000147303
GOTERM_BP_DIRECT	GO:0045454~cell redox homeostasis	14	2.33333	2.14446e-06	TXNL1, TXN, PDIA6, PRDX6, PDIA4, PRDX3, PRDX2, ERP44, PRDX5, AIFM1, NNT, PRDX1, DNAJC10, P4HB	582	77	16792	5.24586	0.00527002	0.00017045	0.000166161
GOTERM_BP_DIRECT	GO:0033209~tumor necrosis factor-mediated signaling pathway	17	2.83333	3.043e-06	PSMD11, KRT8, PSMA7, TXNDC17, PSMB6, PSMA6, PSMC6, PSMA4, PSMB5, PSMC3, PSMB2, PSMB3, PSMC1, PSMD2, PSMC2, PSMD3, UBA52	582	118	16792	4.15668	0.00746993	0.000234311	0.000228415
GOTERM_BP_DIRECT	GO:0002223~stimulatory C-type lectin receptor signaling pathway	16	2.66667	3.1914e-06	PSMD11, PSMA7, PSMB6, PSMA6, PSMC6, PSMA4, PSMB5, PSMC3, PSMB2, PSMB3, PSMC1, PSMD2, PSMC2, PSMD3, PAK2, UBA52	582	105	16792	4.39653	0.00783278	0.000238291	0.000232295
GOTERM_BP_DIRECT	GO:0090263~positive regulation of canonical Wnt signaling pathway	17	2.83333	3.80555e-06	PSMD11, JUP, PSMA7, PSMB6, PSMA6, PSMC6, PSMA4, PSMB5, PSMC3, PSMB2, PSMB3, PSMC1, PSMD2, PSMC2, PSMD3, VPS35, UBA52	582	120	16792	4.0874	0.00933307	0.000275791	0.000268851
GOTERM_BP_DIRECT	GO:0050821~protein stabilization	18	3	4.67275e-06	HSP90AA1, HSP90AB1, PARK7, PHB, PHB2, HSPD1, CCT6A, DNAJA3, TCP1, DSG1, CCT8, CALR, PFN1, PPIB, GAPDH, CCT5, HSPA1B, DSC3	582	136	16792	3.81868	0.0114477	0.000328962	0.000320684
GOTERM_BP_DIRECT	GO:0001895~retina homeostasis	10	1.66667	6.99487e-06	AZGP1, PIP, PRDX1, KRT1, HSPB1, LCN1, B2M, ACTG1, SOD1, JCHAIN	582	40	16792	7.21306	0.0170877	0.00047876	0.000466713
GOTERM_BP_DIRECT	GO:0007005~mitochondrion organization	13	2.16667	1.23878e-05	ALAS1, PARK7, PHB, PHB2, PRDX3, CHCHD2, POLG2, OPA1, DNAJA3, YME1L1, TFAM, CYCS, SSBP1	582	77	16792	4.87116	0.0300627	0.000824963	0.000804205
GOTERM_BP_DIRECT	GO:0061621~canonical glycolysis	8	1.33333	2.12205e-05	PKM, TPI1, PGK1, ENO1, ALDOA, GAPDH, PFKP, HK1	582	26	16792	8.87761	0.0509443	0.00137415	0.00133957
GOTERM_BP_DIRECT	GO:0061436~establishment of skin barrier	7	1.16667	2.17499e-05	FLG, FLG2, KRT16, KRT1, ALOX12B, SFN, HRNR	582	18	16792	11.2203	0.0521816	0.00137415	0.00133957
GOTERM_BP_DIRECT	GO:0031581~hemidesmosome assembly	6	1	3.15413e-05	LAMB3, DST, ITGB4, KRT14, KRT5, PLEC	582	12	16792	14.4261	0.0747756	0.00194294	0.00189405
GOTERM_BP_DIRECT	GO:0042744~hydrogen peroxide catabolic process	7	1.16667	4.28038e-05	PRDX3, PRDX2, PRDX5, PRDX1, CAT, HBB, PRDX6	582	20	16792	10.0983	0.100099	0.0025724	0.00250768
GOTERM_BP_DIRECT	GO:0018149~peptide cross-linking	10	1.66667	4.70912e-05	SPRR2E, SPRR4, DSP, TGM1, CSTA, ANXA1, TGM5, SPRR1A, SPRR1B, TGM3	582	50	16792	5.77045	0.109556	0.00276269	0.00269317
GOTERM_BP_DIRECT	GO:0006122~mitochondrial electron transport, ubiquinol to cytochrome c	6	1	0.000109688	UQCRC1, PMPCB, UQCRFS1, CYCS, CYC1, UQCRC2	582	15	16792	11.5409	0.23684	0.0062854	0.00612724
GOTERM_BP_DIRECT	GO:0006096~glycolytic process	8	1.33333	0.000136456	LDHA, TPI1, OGDH, PGK1, ENO1, ALDOA, GAPDH, HK1	582	34	16792	6.78876	0.285555	0.00745642	0.0072688
GOTERM_BP_DIRECT	GO:0030855~epithelial cell differentiation	11	1.83333	0.000139203	GSTK1, LGALS3, ACADVL, CPT1A, PCNA, KRT4, KRT14, CDK1, PGK1, RPSA, TAGLN2	582	70	16792	4.53392	0.290375	0.00745642	0.0072688
GOTERM_BP_DIRECT	GO:0098869~cellular oxidant detoxification	11	1.83333	0.000139203	PRDX3, GSTK1, PRDX5, TXNL1, CAT, HBB, PARK7, TXN, PRDX6, S100A9, TXNDC17	582	70	16792	4.53392	0.290375	0.00745642	0.0072688
GOTERM_BP_DIRECT	GO:0038095~Fc-epsilon receptor signaling pathway	18	3	0.000152973	PSMD11, SHC1, PSMA7, PSMB6, PSMA6, PSMC6, PSMA4, PSMB5, PSMC3, PSMB2, PSMB3, PSMC1, PSMD2, PSMC2, PSMD3, CALM3, PAK2, UBA52	582	178	16792	2.91764	0.314053	0.00798918	0.00778815
GOTERM_BP_DIRECT	GO:0042493~response to drug	25	4.16667	0.000155633	ABCD3, MCM7, RPN2, ATP1A1, HSPD1, LDHA, UQCRFS1, APOD, HADH, B2M, CPT1A, HSP90AA1, ANXA1, ITGA3, XRCC5, ARG1, STAT3, CTPS1, SOD1, HADHA, CAT, CDK1, BLMH, CALR, GCLM	582	304	16792	2.37272	0.318535	0.00798918	0.00778815
GOTERM_BP_DIRECT	GO:0006574~valine catabolic process	4	0.666667	0.000160602	ACAD8, ALDH6A1, HIBADH, HIBCH	582	4	16792	28.8522	0.326829	0.00807601	0.00787279
GOTERM_BP_DIRECT	GO:0090090~negative regulation of canonical Wnt signaling pathway	17	2.83333	0.000172835	PSMD11, CTNND1, PSMA7, PSMB6, PSMA6, PSMC6, PSMA4, PSMB5, PSMC3, PSMB2, PSMB3, PSMC1, PSMD2, PSMC2, PSMD3, UBA52, SCYL2	582	163	16792	3.00913	0.346819	0.0085173	0.00830298
GOTERM_BP_DIRECT	GO:0050852~T cell receptor signaling pathway	16	2.66667	0.000192297	PSMD11, PSMA7, PSMB6, PSMA6, PSMC6, PSMA4, PSMB5, PSMC3, PSMB2, PSMB3, PSMC1, PSMD2, PSMC2, PSMD3, PAK2, UBA52	582	148	16792	3.11916	0.377408	0.00929056	0.00905679
GOTERM_BP_DIRECT	GO:0051603~proteolysis involved in cellular protein catabolic process	9	1.5	0.000217557	PSMB6, PSMA6, PSMA4, PSMB5, PSMB2, HSPA5, PSMB3, IDE, PSMA7	582	48	16792	5.40979	0.414985	0.0103088	0.0100494
GOTERM_BP_DIRECT	GO:0000209~protein polyubiquitination	18	3	0.000228007	PSMD11, CBFB, PSMA7, PSMB6, NPEPPS, PSMA6, PSMC6, PSMA4, PSMB5, PSMC3, PSMB2, PSMB3, PSMC1, PSMD2, PSMC2, PSMD3, BLMH, UBA52	582	184	16792	2.8225	0.42986	0.0106002	0.0103335
GOTERM_BP_DIRECT	GO:0006105~succinate metabolic process	5	0.833333	0.000252193	SUCLA2, SUCLG2, SUCLG1, SDHA, SDHB	582	10	16792	14.4261	0.462853	0.0115075	0.0112179
GOTERM_BP_DIRECT	GO:0032981~mitochondrial respiratory chain complex I assembly	10	1.66667	0.000298461	NDUFS8, NDUFA5, AIFM1, NDUFAF7, NDUFB4, ACAD9, NDUFB3, NDUFS3, NDUFS1, NDUFV1	582	63	16792	4.57972	0.520743	0.0133711	0.0130346
GOTERM_BP_DIRECT	GO:0000165~MAPK cascade	22	3.66667	0.000321686	PSMD11, SHC1, YWHAB, PDGFA, EGFR, PSMA7, PSMB6, PSMA6, PSMC6, PSMA4, PSMB5, PSMC3, PABPN1, PSMB2, PSMB3, PSMC1, PSMD2, PSMC2, PSMD3, CALM3, MAPK6, UBA52	582	262	16792	2.42271	0.547407	0.0141542	0.013798
GOTERM_BP_DIRECT	GO:0055088~lipid homeostasis	8	1.33333	0.000335878	ACAD8, GCDH, ACADVL, IVD, ACAD9, ETFA, ACADSB, ACAD10	582	39	16792	5.91841	0.562965	0.0145193	0.014154
GOTERM_BP_DIRECT	GO:0070584~mitochondrion morphogenesis	6	1	0.000378613	SUPV3L1, PNPT1, POLG2, POLDIP2, MYH14, SSBP1	582	19	16792	9.11123	0.606659	0.0160845	0.0156798
GOTERM_BP_DIRECT	GO:0006104~succinyl-CoA metabolic process	4	0.666667	0.000391157	SUCLA2, OGDH, SUCLG2, SUCLG1	582	5	16792	23.0818	0.618635	0.0163358	0.0159247
GOTERM_BP_DIRECT	GO:1900740~positive regulation of protein insertion into mitochondrial membrane involved in apoptotic signaling pathway	7	1.16667	0.000488411	YWHAE, YWHAQ, YWHAB, SFN, YWHAZ, YWHAG, YWHAH	582	30	16792	6.73219	0.699929	0.019815	0.0193164
GOTERM_BP_DIRECT	GO:0022904~respiratory electron transport chain	6	1	0.000490549	POLG2, NDUFA5, ETFA, ETFB, SDHA, SDHB	582	20	16792	8.65567	0.701507	0.019815	0.0193164
GOTERM_BP_DIRECT	GO:0045740~positive regulation of DNA replication	8	1.33333	0.000538608	CDC42, PCNA, SHC1, CDK1, PDGFA, CACYBP, CALR, EGFR	582	42	16792	5.49566	0.734857	0.0214053	0.0208667
GOTERM_BP_DIRECT	GO:0045333~cellular respiration	6	1	0.000625664	FASTKD2, FASTKD5, CYCS, NDUFS1, SLC25A13, TBRG4	582	21	16792	8.2435	0.786073	0.0244704	0.0238547
GOTERM_BP_DIRECT	GO:0000086~G2/M transition of mitotic cell cycle	14	2.33333	0.000943122	YWHAE, DYNC1H1, HSP90AA1, TUBB, TUBB4B, TUBA4A, PPP1CB, PPP2R1A, CDK1, CALM3, MAPRE1, UBA52, YWHAG, CDK5RAP2	582	137	16792	2.9484	0.902212	0.0363102	0.0353965
GOTERM_BP_DIRECT	GO:0030433~ER-associated ubiquitin-dependent protein catabolic process	9	1.5	0.00102591	VCP, NPLOC4, PSMC6, PSMC3, HSPA5, PSMC1, PSMC2, DNAJC10, HSP90B1	582	60	16792	4.32784	0.920273	0.0388901	0.0379115
GOTERM_BP_DIRECT	GO:0032543~mitochondrial translation	7	1.16667	0.00134389	RARS2, LARS2, GFM2, MRPS18B, MRPS21, MRPL47, MRPS7	582	36	16792	5.61016	0.963614	0.0501717	0.0489093
GOTERM_BP_DIRECT	GO:0007010~cytoskeleton organization	15	2.5	0.00143148	ZRANB1, KRT4, DST, KRT13, MSN, KRT5, TUBB4B, TUBA4A, TUBA1C, TUBB6, FMNL2, TUBB3, KRT16, DMD, KRT6B	582	161	16792	2.6881	0.970686	0.0526444	0.0513197
GOTERM_BP_DIRECT	GO:0045109~intermediate filament organization	5	0.833333	0.00185208	DSP, KRT17, KRT2, EPPK1, KRT9	582	16	16792	9.01632	0.989619	0.0671107	0.065422
GOTERM_BP_DIRECT	GO:0043161~proteasome-mediated ubiquitin-dependent protein catabolic process	17	2.83333	0.00190279	VCP, PSMD11, PSMA7, PSMB6, PSMA6, PSMC6, PSMA4, PSMB5, PSMC3, PSMB2, PSMB3, PSMC1, PSMD2, PSMC2, PSMD3, CDK1, UBA52	582	203	16792	2.4162	0.99084	0.0679488	0.066239
GOTERM_BP_DIRECT	GO:1904871~positive regulation of protein localization to Cajal body	4	0.666667	0.00202598	CCT6A, TCP1, CCT8, CCT5	582	8	16792	14.4261	0.993242	0.0713145	0.0695201
GOTERM_BP_DIRECT	GO:0008152~metabolic process	15	2.5	0.00213831	FAHD1, ECI1, ECH1, ACSL4, ACSL3, MCAT, ACSF2, ACAT1, HADHB, SUCLA2, LPCAT2, SUCLG2, SUCLG1, TKT, ACAD10	582	168	16792	2.57609	0.994879	0.0742085	0.0723413
GOTERM_BP_DIRECT	GO:0016337~single organismal cell-cell adhesion	11	1.83333	0.00259602	DSP, CSTA, CDSN, JUP, SHC1, CTNND1, DSG1, PKP1, RPSA, PKP3, EGFR	582	101	16792	3.14232	0.998347	0.0888415	0.0866061
GOTERM_BP_DIRECT	GO:0045899~positive regulation of RNA polymerase II transcriptional preinitiation complex assembly	4	0.666667	0.00296119	PSMC6, PSMC3, PSMC1, PSMC2	582	9	16792	12.8232	0.999329	0.0985995	0.0961185
GOTERM_BP_DIRECT	GO:1904851~positive regulation of establishment of protein localization to telomere	4	0.666667	0.00296119	CCT6A, TCP1, CCT8, CCT5	582	9	16792	12.8232	0.999329	0.0985995	0.0961185
GOTERM_BP_DIRECT	GO:0043163~cell envelope organization	3	0.5	0.00350304	TGM1, TGM3, HRNR	582	3	16792	28.8522	0.999824	0.115087	0.112191
GOTERM_BP_DIRECT	GO:0034976~response to endoplasmic reticulum stress	9	1.5	0.00430885	ERP44, DNAJC10, ATP2A2, HYOU1, P4HB, EEF2, PDIA6, HSP90B1, PDIA4	582	75	16792	3.46227	0.999976	0.138346	0.134865
GOTERM_BP_DIRECT	GO:0071363~cellular response to growth factor stimulus	7	1.16667	0.00432332	EHD4, SHC1, CAT, RACK1, CPNE3, PFN1, EMD	582	45	16792	4.48813	0.999977	0.138346	0.134865
GOTERM_BP_DIRECT	GO:0006979~response to oxidative stress	11	1.83333	0.00481282	PDLIM1, PRDX3, PRDX2, PRDX5, MMP14, NDUFS8, PSMB5, NDUFB4, KRT1, GCLM, EGFR	582	110	16792	2.88522	0.999993	0.152036	0.14821
GOTERM_BP_DIRECT	GO:0007568~aging	14	2.33333	0.00489489	RPN2, CNP, ARG1, STAT3, CACYBP, EEF2, SOD1, OPA1, KRT16, CAT, KRT14, APOD, DMD, GCLM	582	165	16792	2.44807	0.999994	0.152671	0.14883
GOTERM_BP_DIRECT	GO:0009060~aerobic respiration	6	1	0.00518517	CAT, UQCRC1, PMPCB, UQCRC2, NDUFV1, SDHB	582	33	16792	5.24586	0.999997	0.159703	0.155685
GOTERM_BP_DIRECT	GO:0031532~actin cytoskeleton reorganization	7	1.16667	0.00537803	PTPN1, RALA, ANXA1, SHC1, EZR, ATP2C1, S100A9	582	47	16792	4.29714	0.999998	0.163598	0.159482
GOTERM_BP_DIRECT	GO:0006090~pyruvate metabolic process	5	0.833333	0.00631556	LDHB, LDHA, PC, DLAT, PCK2	582	22	16792	6.55733	1	0.189775	0.185
GOTERM_BP_DIRECT	GO:0006120~mitochondrial electron transport, NADH to ubiquinone	7	1.16667	0.0066096	NDUFS8, NDUFA5, NDUFB4, NDUFB3, NDUFS3, NDUFS1, NDUFV1	582	49	16792	4.12175	1	0.193882	0.189003
GOTERM_BP_DIRECT	GO:0014070~response to organic cyclic compound	7	1.16667	0.0066096	MMP14, CPT1A, ABCD3, PSMB2, CDK1, ACSL3, ACAT1	582	49	16792	4.12175	1	0.193882	0.189003
GOTERM_BP_DIRECT	GO:0070901~mitochondrial tRNA methylation	3	0.5	0.00684548	TRMT10C, HSD17B10, TRMT61B	582	4	16792	21.6392	1	0.196131	0.191196
GOTERM_BP_DIRECT	GO:0005981~regulation of glycogen catabolic process	3	0.5	0.00684548	PPP1CB, PPP1R3D, PPP1CA	582	4	16792	21.6392	1	0.196131	0.191196
GOTERM_BP_DIRECT	GO:0007017~microtubule-based process	6	1	0.00756653	TUBA1C, TUBB6, TUBB3, TUBB, TUBB4B, TUBA4A	582	36	16792	4.80871	1	0.214298	0.208906
GOTERM_BP_DIRECT	GO:0042542~response to hydrogen peroxide	7	1.16667	0.00803383	PRDX3, LDHA, CAT, HBB, EEF2, HSPD1, SOD1	582	51	16792	3.96011	1	0.224947	0.219287
GOTERM_BP_DIRECT	GO:0030307~positive regulation of cell growth	9	1.5	0.00850847	SUPV3L1, CDC42, MMP14, KRT17, ACSL4, SFN, S100A9, EGFR, S100A8	582	84	16792	3.09131	1	0.23556	0.229633
GOTERM_BP_DIRECT	GO:0030866~cortical actin cytoskeleton organization	5	0.833333	0.00868746	EHD2, FMNL2, ROCK1, EPB41L1, CALR	582	24	16792	6.01088	1	0.23729	0.23132
GOTERM_BP_DIRECT	GO:0043066~negative regulation of apoptotic process	27	4.5	0.00876356	HSPB1, PARK7, PHB2, EGFR, HSPD1, HSP90B1, PRDX3, PRDX2, PRDX5, BCL2L10, ARHGDIA, PAK2, HSPA9, ANXA1, HSPA5, STAT3, MIF, ATAD3A, YWHAZ, SUPV3L1, DDAH2, DNAJA3, CAT, CDK1, PPIF, ANGPTL4, UBA52	582	455	16792	1.71211	1	0.23729	0.23132
GOTERM_BP_DIRECT	GO:0034975~protein folding in endoplasmic reticulum	4	0.666667	0.00909315	HSPA5, DNAJC10, CALR, HSP90B1	582	13	16792	8.87761	1	0.243538	0.23741
GOTERM_BP_DIRECT	GO:0002576~platelet degranulation	10	1.66667	0.00938912	LGALS3BP, ECM1, CD9, PDGFA, CALM3, ACTN4, ALDOA, VCL, TUBA4A, SOD1	582	103	16792	2.80119	1	0.248761	0.242502
GOTERM_BP_DIRECT	GO:0046686~response to cadmium ion	5	0.833333	0.0100647	PCNA, ARG1, CAT, CDK1, B2M	582	25	16792	5.77045	1	0.263823	0.257184
GOTERM_BP_DIRECT	GO:0006605~protein targeting	6	1	0.0106189	YWHAE, MYO1C, YWHAQ, YWHAB, YWHAZ, YWHAG	582	39	16792	4.43881	1	0.27542	0.26849
GOTERM_BP_DIRECT	GO:0051546~keratinocyte migration	3	0.5	0.0111484	FERMT1, KRT16, KRT2	582	5	16792	17.3113	1	0.280302	0.273249
GOTERM_BP_DIRECT	GO:0006552~leucine catabolic process	3	0.5	0.0111484	MCCC2, IVD, MCCC1	582	5	16792	17.3113	1	0.280302	0.273249
GOTERM_BP_DIRECT	GO:0022614~membrane to membrane docking	3	0.5	0.0111484	ROCK1, MSN, EZR	582	5	16792	17.3113	1	0.280302	0.273249
GOTERM_BP_DIRECT	GO:0006768~biotin metabolic process	4	0.666667	0.0112796	MCCC2, PC, PCCA, MCCC1	582	14	16792	8.2435	1	0.280736	0.273672
GOTERM_BP_DIRECT	GO:0006470~protein dephosphorylation	11	1.83333	0.012153	PPP1CB, PTPN1, PPM1B, PPA2, PPP2R1A, PPP1R3D, CYCS, PGAM5, PTPN14, PPM1G, PPP1CA	582	126	16792	2.51885	1	0.299451	0.291916
GOTERM_BP_DIRECT	GO:0070301~cellular response to hydrogen peroxide	7	1.16667	0.0136159	PCNA, ANXA1, AIFM1, ARG1, CDK1, PPIF, PARK7	582	57	16792	3.54326	1	0.328753	0.32048
GOTERM_BP_DIRECT	GO:0045104~intermediate filament cytoskeleton organization	4	0.666667	0.0137425	DST, KRT16, KRT6C, KRT6A	582	15	16792	7.69393	1	0.328753	0.32048
GOTERM_BP_DIRECT	GO:1904874~positive regulation of telomerase RNA localization to Cajal body	4	0.666667	0.0137425	CCT6A, TCP1, CCT8, CCT5	582	15	16792	7.69393	1	0.328753	0.32048
GOTERM_BP_DIRECT	GO:0051592~response to calcium ion	7	1.16667	0.0147565	RANBP1, S100A16, ANXA11, CALM3, SLC25A12, EGFR, SLC25A13	582	58	16792	3.48217	1	0.349615	0.340818
GOTERM_BP_DIRECT	GO:0051881~regulation of mitochondrial membrane potential	5	0.833333	0.0150171	PRDX3, NDUFS1, PARK7, CLIC1, SOD1	582	28	16792	5.15218	1	0.352401	0.343534
GOTERM_BP_DIRECT	GO:0014823~response to activity	6	1	0.0158669	CAT, CDK1, UQCRC1, HADH, GCLM, HSPD1	582	43	16792	4.02589	1	0.367569	0.35832
GOTERM_BP_DIRECT	GO:0036498~IRE1-mediated unfolded protein response	7	1.16667	0.0159618	PTPN1, ACADVL, HSPA5, SHC1, DNAJB11, HYOU1, PDIA6	582	59	16792	3.42315	1	0.367569	0.35832
GOTERM_BP_DIRECT	GO:0030953~astral microtubule organization	3	0.5	0.0163415	EZR, KPNB1, RAB11A	582	6	16792	14.4261	1	0.372684	0.363307
GOTERM_BP_DIRECT	GO:1901800~positive regulation of proteasomal protein catabolic process	4	0.666667	0.0164864	PSMC6, PSMC3, PSMC1, PSMC2	582	16	16792	7.21306	1	0.372684	0.363307
GOTERM_BP_DIRECT	GO:0051289~protein homotetramerization	7	1.16667	0.0172335	SHMT2, CAT, HPRT1, IDE, ALDOA, SAMHD1, DECR1	582	60	16792	3.36609	1	0.38603	0.376316
GOTERM_BP_DIRECT	GO:0032508~DNA duplex unwinding	6	1	0.0174066	SUPV3L1, XRCC6, ANXA1, XRCC5, MCM3, MCM5	582	44	16792	3.9344	1	0.386395	0.376672
GOTERM_BP_DIRECT	GO:0051017~actin filament bundle assembly	5	0.833333	0.0190418	CDC42, SWAP70, ACTN4, EZR, PLS1	582	30	16792	4.80871	1	0.418919	0.408378
GOTERM_BP_DIRECT	GO:0051683~establishment of Golgi localization	3	0.5	0.0223582	CDC42, SLC9A3R1, YWHAZ	582	7	16792	12.3652	1	0.46687	0.455122
GOTERM_BP_DIRECT	GO:0022900~electron transport chain	3	0.5	0.0223582	NDUFB3, COX2, SDHA	582	7	16792	12.3652	1	0.46687	0.455122
GOTERM_BP_DIRECT	GO:0006734~NADH metabolic process	3	0.5	0.0223582	VCP, MDH2, OGDH	582	7	16792	12.3652	1	0.46687	0.455122
GOTERM_BP_DIRECT	GO:0015813~L-glutamate transport	3	0.5	0.0223582	SLC25A12, SLC25A22, SLC25A13	582	7	16792	12.3652	1	0.46687	0.455122
GOTERM_BP_DIRECT	GO:0071806~protein transmembrane transport	3	0.5	0.0223582	TOMM70, AZGP1, RAN	582	7	16792	12.3652	1	0.46687	0.455122
GOTERM_BP_DIRECT	GO:0031340~positive regulation of vesicle fusion	3	0.5	0.0223582	ANXA1, ANXA2, AKT2	582	7	16792	12.3652	1	0.46687	0.455122
GOTERM_BP_DIRECT	GO:0006414~translational elongation	4	0.666667	0.0228277	TSFM, EEF1D, EEF2, TUFM	582	18	16792	6.41161	1	0.468656	0.456864
GOTERM_BP_DIRECT	GO:0006103~2-oxoglutarate metabolic process	4	0.666667	0.0228277	GPT2, GOT2, OGDH, L2HGDH	582	18	16792	6.41161	1	0.468656	0.456864
GOTERM_BP_DIRECT	GO:0034599~cellular response to oxidative stress	7	1.16667	0.0230144	PRDX3, PRDX2, PNPT1, TXNL1, ATP2A2, PARK7, HSPA1B	582	64	16792	3.15571	1	0.468656	0.456864
GOTERM_BP_DIRECT	GO:0046034~ATP metabolic process	5	0.833333	0.0236743	HSPA8, VCP, NDUFAF7, NDUFS1, HSPA1B	582	32	16792	4.50816	1	0.478143	0.466112
GOTERM_BP_DIRECT	GO:0006919~activation of cysteine-type endopeptidase activity involved in apoptotic process	8	1.33333	0.0247368	BCL2L10, VCP, AIFM1, DNAJA3, RACK1, S100A9, S100A8, HSPD1	582	83	16792	2.78094	1	0.495541	0.483072
GOTERM_BP_DIRECT	GO:0000082~G1/S transition of mitotic cell cycle	9	1.5	0.0250958	ITGB1, RANBP1, PCNA, MCM7, CDK1, MCM3, MCM4, MCM5, GSPT1	582	102	16792	2.54579	1	0.498678	0.48613
GOTERM_BP_DIRECT	GO:0002931~response to ischemia	5	0.833333	0.0262245	AIFM1, PPIF, HYOU1, EEF2, HSPD1	582	33	16792	4.37155	1	0.508716	0.495915
GOTERM_BP_DIRECT	GO:0008637~apoptotic mitochondrial changes	4	0.666667	0.0264268	PPIF, NDUFS1, GCLM, HSPD1	582	19	16792	6.07415	1	0.508716	0.495915
GOTERM_BP_DIRECT	GO:1902236~negative regulation of endoplasmic reticulum stress-induced intrinsic apoptotic signaling pathway	4	0.666667	0.0264268	PTPN1, OPA1, PARK7, HSPA1B	582	19	16792	6.07415	1	0.508716	0.495915
GOTERM_BP_DIRECT	GO:0070987~error-free translesion synthesis	4	0.666667	0.0264268	VCP, NPLOC4, PCNA, UBA52	582	19	16792	6.07415	1	0.508716	0.495915
GOTERM_BP_DIRECT	GO:0051291~protein heterooligomerization	7	1.16667	0.0281183	MCCC2, JUP, PRKCSH, YWHAB, MCCC1, HBB, IDE	582	67	16792	3.01441	1	0.525312	0.512094
GOTERM_BP_DIRECT	GO:0006006~glucose metabolic process	7	1.16667	0.0281183	CPT1A, FABP5, AKT2, APOD, DLAT, SLC25A11, GAPDH	582	67	16792	3.01441	1	0.525312	0.512094
GOTERM_BP_DIRECT	GO:0043588~skin development	5	0.833333	0.0289332	JUP, ITGA3, ITGB4, PDGFA, KRT9	582	34	16792	4.24298	1	0.525312	0.512094
GOTERM_BP_DIRECT	GO:0005979~regulation of glycogen biosynthetic process	3	0.5	0.0291356	PPP1CB, PPP1R3D, PPP1CA	582	8	16792	10.8196	1	0.525312	0.512094
GOTERM_BP_DIRECT	GO:0022612~gland morphogenesis	3	0.5	0.0291356	SLC9A3R1, MSN, EZR	582	8	16792	10.8196	1	0.525312	0.512094
GOTERM_BP_DIRECT	GO:0075713~establishment of integrated proviral latency	3	0.5	0.0291356	XRCC6, XRCC5, PPIA	582	8	16792	10.8196	1	0.525312	0.512094
GOTERM_BP_DIRECT	GO:0070131~positive regulation of mitochondrial translation	3	0.5	0.0291356	COA3, C1QBP, CDK5RAP1	582	8	16792	10.8196	1	0.525312	0.512094
GOTERM_BP_DIRECT	GO:2000643~positive regulation of early endosome to late endosome transport	3	0.5	0.0291356	RAB21, MSN, EZR	582	8	16792	10.8196	1	0.525312	0.512094
GOTERM_BP_DIRECT	GO:0006464~cellular protein modification process	9	1.5	0.0292077	TGM1, RPN2, AKT2, RPN1, UBA1, PLOD1, TGM5, UBA52, TGM3	582	105	16792	2.47305	1	0.525312	0.512094
GOTERM_BP_DIRECT	GO:0045664~regulation of neuron differentiation	4	0.666667	0.0303107	CDK5RAP1, YWHAG, CDK5RAP2, YWHAH	582	20	16792	5.77045	1	0.537306	0.523786
GOTERM_BP_DIRECT	GO:0006123~mitochondrial electron transport, cytochrome c to oxygen	4	0.666667	0.0303107	COX2, CYCS, COX6C, COX5A	582	20	16792	5.77045	1	0.537306	0.523786
GOTERM_BP_DIRECT	GO:0042147~retrograde transport, endosome to Golgi	7	1.16667	0.0319054	SNX1, SNX2, VPS35, RAB6B, SNX5, SNX6, RAB7A	582	69	16792	2.92704	1	0.561535	0.547406
GOTERM_BP_DIRECT	GO:0032880~regulation of protein localization	6	1	0.0333285	FKBP1A, RAB14, SYCP1, SWAP70, ARHGDIA, RACK1	582	52	16792	3.3291	1	0.582422	0.567766
GOTERM_BP_DIRECT	GO:0001676~long-chain fatty acid metabolic process	4	0.666667	0.0344774	CPT1A, ACSL4, ACSL3, SLC27A3	582	21	16792	5.49566	1	0.598256	0.583203
GOTERM_BP_DIRECT	GO:1901998~toxin transport	5	0.833333	0.0348311	COPB2, HSPA5, TCP1, CCT8, CCT5	582	36	16792	4.00725	1	0.600166	0.585064
GOTERM_BP_DIRECT	GO:0006886~intracellular protein transport	15	2.5	0.0354464	NSF, COPB2, IPO5, EHD1, SNX1, IPO8, SNX2, ARFIP1, VPS35, RAN, TBC1D15, SNX5, KPNB1, SNX6, YWHAH	582	236	16792	1.83383	1	0.606527	0.591266
GOTERM_BP_DIRECT	GO:0045198~establishment of epithelial cell apical/basal polarity	3	0.5	0.036614	SLC9A3R1, MSN, EZR	582	9	16792	9.61741	1	0.617925	0.602376
GOTERM_BP_DIRECT	GO:0036500~ATF6-mediated unfolded protein response	3	0.5	0.036614	HSPA5, CALR, HSP90B1	582	9	16792	9.61741	1	0.617925	0.602376
GOTERM_BP_DIRECT	GO:0061077~chaperone-mediated protein folding	5	0.833333	0.038022	FKBP1A, TRAP1, CALR, PPIB, PDIA4	582	37	16792	3.89895	1	0.635699	0.619704
GOTERM_BP_DIRECT	GO:0016485~protein processing	7	1.16667	0.0381832	MMP14, PITRM1, XPNPEP3, UQCRC1, PMPCB, IDE, UQCRC2	582	72	16792	2.80508	1	0.635699	0.619704
GOTERM_BP_DIRECT	GO:0070207~protein homotrimerization	4	0.666667	0.038924	PNPT1, ARG1, ATXN10, MIF	582	22	16792	5.24586	1	0.639392	0.623303
GOTERM_BP_DIRECT	GO:2001243~negative regulation of intrinsic apoptotic signaling pathway	4	0.666667	0.038924	BCL2L10, NDUFS3, PPIF, VDAC2	582	22	16792	5.24586	1	0.639392	0.623303
GOTERM_BP_DIRECT	GO:0038128~ERBB2 signaling pathway	5	0.833333	0.041375	HSP90AA1, SHC1, CPNE3, UBA52, EGFR	582	38	16792	3.79635	1	0.675152	0.658164
GOTERM_BP_DIRECT	GO:0007584~response to nutrient	7	1.16667	0.0427764	LDHA, PKM, AHCY, ACSL4, ACSL3, GCLM, GNAI2	582	74	16792	2.72927	1	0.693428	0.67598
GOTERM_BP_DIRECT	GO:0051085~chaperone mediated protein folding requiring cofactor	3	0.5	0.044737	HSPA8, HSPH1, HSPD1	582	10	16792	8.65567	1	0.706615	0.688835
GOTERM_BP_DIRECT	GO:0033160~positive regulation of protein import into nucleus, translocation	3	0.5	0.044737	HSP90AA1, HSP90AB1, CDK1	582	10	16792	8.65567	1	0.706615	0.688835
GOTERM_BP_DIRECT	GO:0003334~keratinocyte development	3	0.5	0.044737	CDC42, KRT2, SFN	582	10	16792	8.65567	1	0.706615	0.688835
GOTERM_BP_DIRECT	GO:0046902~regulation of mitochondrial membrane permeability	3	0.5	0.044737	CNP, STAT3, PPIF	582	10	16792	8.65567	1	0.706615	0.688835
GOTERM_BP_DIRECT	GO:0007264~small GTPase mediated signal transduction	15	2.5	0.0473716	RAB2A, RAB5C, RAB1B, GDI2, ARHGAP1, RRAS2, RAB11A, RAB21, CDC42, RAB14, YWHAQ, DNAJA3, RAB6B, RAN, RAB7A	582	246	16792	1.75928	1	0.743462	0.724755
GOTERM_BP_DIRECT	GO:0032456~endocytic recycling	4	0.666667	0.0486409	EHD1, EHD2, EHD4, RAB14	582	24	16792	4.80871	1	0.758552	0.739465
GOTERM_BP_DIRECT	GO:0070373~negative regulation of ERK1 and ERK2 cascade	6	1	0.0497732	SLC9A3R1, PTPN1, DMD, PHB, EZR, GBP1	582	58	16792	2.98471	1	0.771328	0.75192
GOTERM_BP_DIRECT	GO:0006511~ubiquitin-dependent protein catabolic process	12	2	0.0519365	PSMA6, USP14, RANBP1, VCP, NPLOC4, PSMA4, PSMD11, PSMC6, USP5, PSMC2, PSMD3, PSMA7	582	182	16792	1.90235	1	0.781252	0.761594
GOTERM_BP_DIRECT	GO:0070527~platelet aggregation	5	0.833333	0.0524047	HSPB1, HBB, CLIC1, VCL, ACTG1	582	41	16792	3.51857	1	0.781252	0.761594
GOTERM_BP_DIRECT	GO:0030163~protein catabolic process	5	0.833333	0.0524047	PSMC6, PSMC3, PSMC1, PSMC2, CTSD	582	41	16792	3.51857	1	0.781252	0.761594
GOTERM_BP_DIRECT	GO:0007016~cytoskeletal anchoring at plasma membrane	3	0.5	0.0534511	JUP, EPB41L1, EZR	582	11	16792	7.86879	1	0.781252	0.761594
GOTERM_BP_DIRECT	GO:0010941~regulation of cell death	3	0.5	0.0534511	EEF1D, YWHAZ, HSPA1B	582	11	16792	7.86879	1	0.781252	0.761594
GOTERM_BP_DIRECT	GO:1903364~positive regulation of cellular protein catabolic process	3	0.5	0.0534511	MSN, VPS35, EZR	582	11	16792	7.86879	1	0.781252	0.761594
GOTERM_BP_DIRECT	GO:0048333~mesodermal cell differentiation	3	0.5	0.0534511	ITGB1, ITGA3, ITGB4	582	11	16792	7.86879	1	0.781252	0.761594
GOTERM_BP_DIRECT	GO:0000096~sulfur amino acid metabolic process	3	0.5	0.0534511	NFS1, AHCY, GCLM	582	11	16792	7.86879	1	0.781252	0.761594
GOTERM_BP_DIRECT	GO:0006098~pentose-phosphate shunt	3	0.5	0.0534511	TPI1, PGD, TKT	582	11	16792	7.86879	1	0.781252	0.761594
GOTERM_BP_DIRECT	GO:0007159~leukocyte cell-cell adhesion	4	0.666667	0.0539013	ITGB1, ROCK1, MSN, EZR	582	25	16792	4.61636	1	0.781252	0.761594
GOTERM_BP_DIRECT	GO:0007569~cell aging	4	0.666667	0.0539013	DNAJA3, CDK1, MIF, SOD1	582	25	16792	4.61636	1	0.781252	0.761594
GOTERM_BP_DIRECT	GO:0030335~positive regulation of cell migration	12	2	0.0553432	SERPINB3, MMP14, MYO1C, HSPA5, AKT2, RACK1, RRAS2, PDGFA, CPNE3, ACTN4, MAPRE1, EGFR	582	184	16792	1.88167	1	0.79746	0.777394
GOTERM_BP_DIRECT	GO:0035338~long-chain fatty-acyl-CoA biosynthetic process	5	0.833333	0.056403	ACOT9, SCD, ACSL4, ACSL3, ACSF2	582	42	16792	3.43479	1	0.803335	0.783122
GOTERM_BP_DIRECT	GO:0090002~establishment of protein localization to plasma membrane	5	0.833333	0.056403	SLC9A3R1, JUP, ROCK1, PKP3, EZR	582	42	16792	3.43479	1	0.803335	0.783122
GOTERM_BP_DIRECT	GO:0046718~viral entry into host cell	7	1.16667	0.0585663	ITGB1, SERPINB3, TFRC, RPSA, IDE, SLC1A5, HSPA1B	582	80	16792	2.52457	1	0.827208	0.806394
GOTERM_BP_DIRECT	GO:0010951~negative regulation of endopeptidase activity	9	1.5	0.0589887	SERPINB3, SERPINA12, USP14, SERPINB12, CSTA, SERPINH1, LCN1, A2ML1, SERPINB7	582	121	16792	2.14603	1	0.827208	0.806394
GOTERM_BP_DIRECT	GO:0008652~cellular amino acid biosynthetic process	4	0.666667	0.059422	GLUD1, OAT, GPT2, GOT2	582	26	16792	4.43881	1	0.827208	0.806394
GOTERM_BP_DIRECT	GO:0050999~regulation of nitric-oxide synthase activity	4	0.666667	0.059422	HSP90AA1, DDAH2, CALM3, EGFR	582	26	16792	4.43881	1	0.827208	0.806394
GOTERM_BP_DIRECT	GO:0031623~receptor internalization	5	0.833333	0.0605606	ITGB1, SNX1, TFRC, CD9, EZR	582	43	16792	3.35491	1	0.833638	0.812662
GOTERM_BP_DIRECT	GO:0045429~positive regulation of nitric oxide biosynthetic process	5	0.833333	0.0605606	HSP90AA1, HSP90AB1, DDAH2, HBB, EGFR	582	43	16792	3.35491	1	0.833638	0.812662
GOTERM_BP_DIRECT	GO:0050900~leukocyte migration	9	1.5	0.0613164	ITGB1, SLC7A5, ROCK1, SHC1, ITGA3, MSN, SLC3A2, MIF, PPIA	582	122	16792	2.12844	1	0.839353	0.818233
GOTERM_BP_DIRECT	GO:0019430~removal of superoxide radicals	3	0.5	0.0627059	PRDX2, PRDX1, SOD1	582	12	16792	7.21306	1	0.839714	0.818585
GOTERM_BP_DIRECT	GO:0006554~lysine catabolic process	3	0.5	0.0627059	GCDH, OGDH, ALDH7A1	582	12	16792	7.21306	1	0.839714	0.818585
GOTERM_BP_DIRECT	GO:0006107~oxaloacetate metabolic process	3	0.5	0.0627059	MDH2, GOT2, PCK2	582	12	16792	7.21306	1	0.839714	0.818585
GOTERM_BP_DIRECT	GO:0019068~virion assembly	3	0.5	0.0627059	RAB1B, PPIA, UBA52	582	12	16792	7.21306	1	0.839714	0.818585
GOTERM_BP_DIRECT	GO:0016241~regulation of macroautophagy	5	0.833333	0.064876	VPS35, CAPN1, GAPDH, SNX5, SNX6	582	44	16792	3.27866	1	0.854913	0.833402
GOTERM_BP_DIRECT	GO:0048678~response to axon injury	4	0.666667	0.0651966	ARG1, CDK1, APOD, SOD1	582	27	16792	4.2744	1	0.854913	0.833402
GOTERM_BP_DIRECT	GO:0006891~intra-Golgi vesicle-mediated transport	4	0.666667	0.0651966	NSF, COPB2, CUX1, RAB6B	582	27	16792	4.2744	1	0.854913	0.833402
GOTERM_BP_DIRECT	GO:0046166~glyceraldehyde-3-phosphate biosynthetic process	2	0.333333	0.0680045	TPI1, TKT	582	2	16792	28.8522	1	0.854913	0.833402
GOTERM_BP_DIRECT	GO:0070488~neutrophil aggregation	2	0.333333	0.0680045	S100A9, S100A8	582	2	16792	28.8522	1	0.854913	0.833402
GOTERM_BP_DIRECT	GO:0035606~peptidyl-cysteine S-trans-nitrosylation	2	0.333333	0.0680045	GAPDH, S100A9	582	2	16792	28.8522	1	0.854913	0.833402
GOTERM_BP_DIRECT	GO:0000962~positive regulation of mitochondrial RNA catabolic process	2	0.333333	0.0680045	SUPV3L1, PNPT1	582	2	16792	28.8522	1	0.854913	0.833402
GOTERM_BP_DIRECT	GO:0000958~mitochondrial mRNA catabolic process	2	0.333333	0.0680045	SUPV3L1, PNPT1	582	2	16792	28.8522	1	0.854913	0.833402
GOTERM_BP_DIRECT	GO:0000965~mitochondrial RNA 3'-end processing	2	0.333333	0.0680045	SUPV3L1, PNPT1	582	2	16792	28.8522	1	0.854913	0.833402
GOTERM_BP_DIRECT	GO:0071475~cellular hyperosmotic salinity response	2	0.333333	0.0680045	XRCC6, XRCC5	582	2	16792	28.8522	1	0.854913	0.833402
GOTERM_BP_DIRECT	GO:0043490~malate-aspartate shuttle	2	0.333333	0.0680045	SLC25A12, SLC25A13	582	2	16792	28.8522	1	0.854913	0.833402
GOTERM_BP_DIRECT	GO:0000964~mitochondrial RNA 5'-end processing	2	0.333333	0.0680045	TRMT10C, PNPT1	582	2	16792	28.8522	1	0.854913	0.833402
GOTERM_BP_DIRECT	GO:0000060~protein import into nucleus, translocation	4	0.666667	0.0712181	PHB2, KPNB1, RAN, IPO5	582	28	16792	4.12175	1	0.870858	0.848946
GOTERM_BP_DIRECT	GO:0016050~vesicle organization	4	0.666667	0.0712181	SNX1, SNX2, SNX5, SNX6	582	28	16792	4.12175	1	0.870858	0.848946
GOTERM_BP_DIRECT	GO:0045471~response to ethanol	8	1.33333	0.071884	STAT3, GOT2, CAT, CDK1, EEF2, S100A8, TUFM, SOD1	582	105	16792	2.19827	1	0.870858	0.848946
GOTERM_BP_DIRECT	GO:1900025~negative regulation of substrate adhesion-dependent cell spreading	3	0.5	0.0724537	TACSTD2, ACTN4, GBP1	582	13	16792	6.65821	1	0.870858	0.848946
GOTERM_BP_DIRECT	GO:0015804~neutral amino acid transport	3	0.5	0.0724537	SLC7A5, SLC3A2, SLC1A5	582	13	16792	6.65821	1	0.870858	0.848946
GOTERM_BP_DIRECT	GO:0051131~chaperone-mediated protein complex assembly	3	0.5	0.0724537	HSP90AA1, HSPA4, HSPD1	582	13	16792	6.65821	1	0.870858	0.848946
GOTERM_BP_DIRECT	GO:0089711~L-glutamate transmembrane transport	3	0.5	0.0724537	SLC25A12, SLC25A22, SLC25A13	582	13	16792	6.65821	1	0.870858	0.848946
GOTERM_BP_DIRECT	GO:0019752~carboxylic acid metabolic process	3	0.5	0.0724537	LDHB, LDHA, MIF	582	13	16792	6.65821	1	0.870858	0.848946
GOTERM_BP_DIRECT	GO:0006518~peptide metabolic process	3	0.5	0.0724537	MIPEP, NLN, DNPEP	582	13	16792	6.65821	1	0.870858	0.848946
GOTERM_BP_DIRECT	GO:0001666~response to hypoxia	11	1.83333	0.0759567	PDLIM1, MMP14, LDHA, PKM, AHCY, CAT, ACTN4, PLOD1, ANGPTL4, HSP90B1, HSPD1	582	172	16792	1.8452	1	0.908531	0.88567
GOTERM_BP_DIRECT	GO:0005977~glycogen metabolic process	4	0.666667	0.0774793	PPP1CB, PPP1R3D, PHKB, PPP1CA	582	29	16792	3.97962	1	0.921394	0.898209
GOTERM_BP_DIRECT	GO:0006936~muscle contraction	8	1.33333	0.07778	FKBP1A, PABPN1, TPM3, TMOD3, MYOF, CALM3, EMD, VCL	582	107	16792	2.15718	1	0.921394	0.898209
GOTERM_BP_DIRECT	GO:0005975~carbohydrate metabolic process	11	1.83333	0.0806132	CS, LDHB, PYGB, LDHA, GANAB, ALDH2, ALDH1B1, MDH2, MLEC, SLC3A2, IDH3A	582	174	16792	1.82399	1	0.950387	0.926473
GOTERM_BP_DIRECT	GO:0030036~actin cytoskeleton organization	9	1.5	0.0819929	CDC42, SLC9A3R1, ROCK1, TMOD3, MOB2, PDGFA, PFN1, CORO2A, RAN	582	130	16792	1.99746	1	0.953492	0.9295
GOTERM_BP_DIRECT	GO:0030970~retrograde protein transport, ER to cytosol	3	0.5	0.0826494	VCP, NPLOC4, HSP90B1	582	14	16792	6.18262	1	0.953492	0.9295
GOTERM_BP_DIRECT	GO:0051016~barbed-end actin filament capping	3	0.5	0.0826494	GSN, CAPZA1, CAPZA2	582	14	16792	6.18262	1	0.953492	0.9295
GOTERM_BP_DIRECT	GO:0002009~morphogenesis of an epithelium	3	0.5	0.0826494	KRT16, VCL, KRT6A	582	14	16792	6.18262	1	0.953492	0.9295
GOTERM_BP_DIRECT	GO:0009408~response to heat	5	0.833333	0.0836798	HSP90AA1, DNAJA3, HSPA2, HSPD1, SOD1	582	48	16792	3.00544	1	0.953492	0.9295
GOTERM_BP_DIRECT	GO:0090004~positive regulation of establishment of protein localization to plasma membrane	4	0.666667	0.0839723	ITGB1, ITGA3, EZR, PLS1	582	30	16792	3.84696	1	0.953492	0.9295
GOTERM_BP_DIRECT	GO:0009058~biosynthetic process	4	0.666667	0.0839723	ALAS1, APMAP, GPT2, GOT2	582	30	16792	3.84696	1	0.953492	0.9295
GOTERM_BP_DIRECT	GO:0002474~antigen processing and presentation of peptide antigen via MHC class I	4	0.666667	0.0839723	HLA-B, TAP1, CALR, B2M	582	30	16792	3.84696	1	0.953492	0.9295
GOTERM_BP_DIRECT	GO:0032781~positive regulation of ATPase activity	4	0.666667	0.0906893	DNAJB11, DNAJC10, PFN1, TOR1AIP1	582	31	16792	3.72287	1	1	0.975233
GOTERM_BP_DIRECT	GO:0051604~protein maturation	3	0.5	0.0932505	ISCA2, SERPINH1, HSPD1	582	15	16792	5.77045	1	1	0.975233
GOTERM_BP_DIRECT	GO:0032212~positive regulation of telomere maintenance via telomerase	4	0.666667	0.0976219	CCT6A, TCP1, CCT8, CCT5	582	32	16792	3.60653	1	1	0.975233
GOTERM_BP_DIRECT	GO:0042177~negative regulation of protein catabolic process	4	0.666667	0.0976219	SERPINB12, PARK7, PHB, EGFR	582	32	16792	3.60653	1	1	0.975233
GOTERM_BP_DIRECT	GO:0006270~DNA replication initiation	4	0.666667	0.0976219	MCM7, MCM3, MCM4, MCM5	582	32	16792	3.60653	1	1	0.975233

## Sheet: NHEKs
Category	Term	Count	%	PValue	Genes	List Total	Pop Hits	Pop Total	Fold Enrichment	Bonferroni	Benjamini	FDR
GOTERM_BP_DIRECT	GO:0008544~epidermis development	26	6.32603	1.89106e-21	CALML5, KLK5, ATP2A2, CST6, EVPL, KRT85, KLK7, CASP14, LCE3D, LOC100653049, TGM5, SPRR2D, DSP, CDSN, KRT2, C1ORF68, KRT5, KRT31, ALDH3A2, KRT17, FABP5, KRT16, KRT14, SPRR1A, SPRR1B, S100A7	380	85	16792	13.5168	3.40768e-18	3.40768e-18	3.3188e-18
GOTERM_BP_DIRECT	GO:0043488~regulation of mRNA stability	21	5.10949	1.33377e-13	HSPA8, HSPB1, YWHAZ, PSMA7, PSMA5, PSMB6, PSMA6, PSMD6, PSMA3, PSMB4, PSMA4, PSMB5, PSMD4, PSMB3, PSMC1, PSMD2, PSMC2, PSMD3, PSMB1, UBA52, HSPA1B	380	103	16792	9.0095	2.40275e-10	1.20173e-10	1.17038e-10
GOTERM_BP_DIRECT	GO:0006521~regulation of cellular amino acid metabolic process	16	3.89294	2.32441e-13	PSMA7, PSMA5, PSMB6, PSMA6, PSMD6, PSMA3, PSMB4, PSMA4, PSMB5, PSMD4, PSMB3, PSMC1, PSMD2, PSMC2, PSMD3, PSMB1	380	51	16792	13.8634	4.1893e-10	1.39619e-10	1.35978e-10
GOTERM_BP_DIRECT	GO:0098609~cell-cell adhesion	31	7.54258	6.38956e-13	AHNAK, ARHGAP1, SLC3A2, ENO1, EVPL, PPL, PDLIM1, PSMB6, LDHA, SNX1, SNX2, PRDX1, STK38, ARFIP1, SFN, CCT8, S100A11, HSPA8, HSPA5, ANXA2, IDH1, PAICS, YWHAZ, PRDX6, EHD1, PKM, HNRNPK, EHD4, FSCN1, TAGLN2, PLEC	380	271	16792	5.05488	1.15136e-09	2.8785e-10	2.80342e-10
GOTERM_BP_DIRECT	GO:0030216~keratinocyte differentiation	18	4.37956	8.13553e-13	FLG, DSP, CSTA, ANXA1, CDSN, CRCT1, C1ORF68, KRT10, EVPL, TGM1, LCE3D, KRT16, IRF6, SPRR1A, SPRR1B, TGM3, S100A7, SPRR2D	380	76	16792	10.4659	1.46606e-09	2.93205e-10	2.85557e-10
GOTERM_BP_DIRECT	GO:0038061~NIK/NF-kappaB signaling	17	4.13625	1.01366e-12	PSMA7, PSMA5, PSMB6, PSMA6, PSMD6, PSMA3, PSMB4, PSMA4, PSMB5, PSMD4, PSMB3, PSMC1, PSMD2, PSMC2, PSMD3, PSMB1, UBA52	380	66	16792	11.3821	1.82657e-09	3.04435e-10	2.96495e-10
GOTERM_BP_DIRECT	GO:0051603~proteolysis involved in cellular protein catabolic process	15	3.64964	1.68648e-12	CTSA, HSPA5, CTSV, IDE, PSMA7, CLPX, DNAJC3, PSMB6, PSMA6, PSMA3, PSMB4, PSMA4, PSMB5, PSMB3, PSMB1	380	48	16792	13.8092	3.03894e-09	4.34147e-10	4.22824e-10
GOTERM_BP_DIRECT	GO:0051436~negative regulation of ubiquitin-protein ligase activity involved in mitotic cell cycle	17	4.13625	3.42312e-12	PSMA7, PSMA5, PSMB6, PSMA6, PSMD6, PSMA3, PSMB4, PSMA4, PSMB5, PSMD4, PSMB3, PSMC1, PSMD2, PSMC2, PSMD3, PSMB1, UBA52	380	71	16792	10.5806	6.16852e-09	7.71058e-10	7.50948e-10
GOTERM_BP_DIRECT	GO:0002479~antigen processing and presentation of exogenous peptide antigen via MHC class I, TAP-dependent	16	3.89294	6.96005e-12	PSMA7, PSMA5, PSMB6, PSMA6, PSMD6, PSMA3, PSMB4, PSMA4, PSMB5, PSMD4, PSMB3, PSMC1, PSMD2, PSMC2, PSMD3, PSMB1	380	63	16792	11.2227	1.25421e-08	1.39356e-09	1.35721e-09
GOTERM_BP_DIRECT	GO:0051437~positive regulation of ubiquitin-protein ligase activity involved in regulation of mitotic cell cycle transition	17	4.13625	1.04488e-11	PSMA7, PSMA5, PSMB6, PSMA6, PSMD6, PSMA3, PSMB4, PSMA4, PSMB5, PSMD4, PSMB3, PSMC1, PSMD2, PSMC2, PSMD3, PSMB1, UBA52	380	76	16792	9.88449	1.88287e-08	1.88287e-09	1.83376e-09
GOTERM_BP_DIRECT	GO:0031145~anaphase-promoting complex-dependent catabolic process	17	4.13625	1.95632e-11	PSMA7, PSMA5, PSMB6, PSMA6, PSMD6, PSMA3, PSMB4, PSMA4, PSMB5, PSMD4, PSMB3, PSMC1, PSMD2, PSMC2, PSMD3, PSMB1, UBA52	380	79	16792	9.50913	3.5253e-08	3.20481e-09	3.12122e-09
GOTERM_BP_DIRECT	GO:0060071~Wnt signaling pathway, planar cell polarity pathway	18	4.37956	2.15854e-11	PSMA7, CDC42, PSMA5, PSMB6, PSMA6, PSMD6, PSMA3, PSMB4, PSMA4, PSMB5, PSMD4, PSMB3, PSMC1, PSMD2, PSMC2, PSMD3, PSMB1, UBA52	380	92	16792	8.64577	3.88969e-08	3.24141e-09	3.15686e-09
GOTERM_BP_DIRECT	GO:0031424~keratinization	14	3.40633	3.03569e-11	KRT2, EVPL, PPL, CDC42, TGM1, LCE3D, CASP14, KRT17, KRT16, SFN, SPRR1A, SPRR1B, TGM3, SPRR2D	380	48	16792	12.8886	5.47032e-08	4.20794e-09	4.09819e-09
GOTERM_BP_DIRECT	GO:0002223~stimulatory C-type lectin receptor signaling pathway	18	4.37956	1.92118e-10	PSMA7, PSMA5, PSMB6, PSMA6, PSMD6, PSMA3, PSMB4, PSMA4, PSMB5, PSMD4, PSMB3, PSMC1, PSMD2, PSMC2, PSMD3, PSMB1, UBE2V1, UBA52	380	105	16792	7.57534	3.46196e-07	2.47214e-08	2.40766e-08
GOTERM_BP_DIRECT	GO:0090263~positive regulation of canonical Wnt signaling pathway	19	4.62287	2.05783e-10	JUP, PSMA7, PSMA5, PSMB6, PSMA6, PSMD6, PSMA3, PSMB4, PSMA4, PSMB5, PSMD4, PSMB3, PSMC1, PSMD2, PSMC2, PSMD3, PSMB1, VPS35, UBA52	380	120	16792	6.99667	3.7082e-07	2.47214e-08	2.40766e-08
GOTERM_BP_DIRECT	GO:0006099~tricarboxylic acid cycle	11	2.6764	4.16658e-10	CS, SUCLA2, MDH2, IDH1, IDH2, OGDH, SUCLG2, SUCLG1, SDHA, SDHB, DLD	380	29	16792	16.7615	7.50817e-07	4.69261e-08	4.57021e-08
GOTERM_BP_DIRECT	GO:0018149~peptide cross-linking	13	3.16302	8.23798e-10	DSP, CSTA, ANXA1, CRCT1, C1ORF68, EVPL, TGM1, LCE3D, TGM5, SPRR1A, SPRR1B, TGM3, SPRR2D	380	50	16792	11.4893	1.48448e-06	8.73226e-08	8.50451e-08
GOTERM_BP_DIRECT	GO:0050852~T cell receptor signaling pathway	19	4.62287	6.57102e-09	STOML2, PSMA7, PSMA5, PSMB6, PSMA6, PSMD6, PSMA3, PSMB4, PSMA4, PSMB5, PSMD4, PSMB3, PSMC1, PSMD2, PSMC2, PSMD3, PSMB1, UBE2V1, UBA52	380	148	16792	5.67297	1.18409e-05	6.57832e-07	6.40674e-07
GOTERM_BP_DIRECT	GO:0033209~tumor necrosis factor-mediated signaling pathway	17	4.13625	9.48327e-09	PSMA7, PSMA5, PSMB6, PSMA6, PSMD6, PSMA3, PSMB4, PSMA4, PSMB5, PSMD4, PSMB3, PSMC1, PSMD2, PSMC2, PSMD3, PSMB1, UBA52	380	118	16792	6.36628	1.70887e-05	8.99414e-07	8.75955e-07
GOTERM_BP_DIRECT	GO:0000209~protein polyubiquitination	20	4.86618	3.73295e-08	PSMA7, PSMA5, PSMB6, NPEPPS, PSMA6, PSMD6, PSMA3, PSMB4, PSMA4, PSMB5, PSMD4, PSMB3, PSMC1, PSMD2, PSMC2, PSMD3, PSMB1, BLMH, UBE2V1, UBA52	380	184	16792	4.8032	6.72654e-05	3.36339e-06	3.27566e-06
GOTERM_BP_DIRECT	GO:0038095~Fc-epsilon receptor signaling pathway	19	4.62287	1.18619e-07	PSMA7, PSMA5, PSMB6, PSMA6, PSMD6, PSMA3, PSMB4, PSMA4, PSMB5, PSMD4, PSMB3, PSMC1, PSMD2, PSMC2, PSMD3, PSMB1, IGLC3, UBE2V1, UBA52	380	178	16792	4.71685	0.000213729	1.01786e-05	9.91316e-06
GOTERM_BP_DIRECT	GO:0090090~negative regulation of canonical Wnt signaling pathway	18	4.37956	1.70693e-07	KLHL12, PSMA7, PSMA5, PSMB6, PSMA6, PSMD6, PSMA3, PSMB4, PSMA4, PSMB5, PSMD4, PSMB3, PSMC1, PSMD2, PSMC2, PSMD3, PSMB1, UBA52	380	163	16792	4.87982	0.000307541	1.39813e-05	1.36166e-05
GOTERM_BP_DIRECT	GO:0070125~mitochondrial translational elongation	13	3.16302	4.38601e-07	GADD45GIP1, PTCD3, GFM1, GFM2, MRPS23, MRPS18B, MRPL58, MRPL48, MRPL12, MRPS7, MRPL10, MRPL50, DAP3	380	85	16792	6.75839	0.000790047	3.43634e-05	3.34672e-05
GOTERM_BP_DIRECT	GO:0070126~mitochondrial translational termination	12	2.91971	3.59971e-06	GADD45GIP1, PTCD3, MRPL50, GFM2, MRPS23, MRPS18B, MRPL58, MRPL48, MRPL12, MRPS7, MRPL10, DAP3	380	86	16792	6.16597	0.00646569	0.000267289	0.000260317
GOTERM_BP_DIRECT	GO:0043161~proteasome-mediated ubiquitin-dependent protein catabolic process	18	4.37956	3.70822e-06	PSMA7, PSMA5, PSMB6, PSMA6, PSMD6, PSMA3, PSMB4, PSMA4, PSMB5, PSMD4, PSMB3, PSMC1, PSMD2, PSMC2, PSMD3, PSMB1, CTNNB1, UBA52	380	203	16792	3.91828	0.00665995	0.000267289	0.000260317
GOTERM_BP_DIRECT	GO:0006508~proteolysis	29	7.05596	1.01435e-05	PRSS1, KLK5, PRCP, IDE, PEPD, APEH, KLK7, CASP14, NPEPPS, PSMD6, IGHG1, DPP7, IGHG2, PSMB5, PITRM1, IGLC3, PMPCA, CAPN1, CTSD, HABP2, CPA4, CTSA, DCD, GGH, AFG3L2, LCN1, BLMH, LAP3, DLD	380	500	16792	2.56299	0.0181126	0.000703021	0.000684684
GOTERM_BP_DIRECT	GO:0021762~substantia nigra development	9	2.18978	1.25609e-05	CDC42, GLUD1, LDHA, CNP, YWHAQ, HSPA5, NDUFS3, SUDS3, ACTB	380	49	16792	8.11643	0.0223807	0.000816602	0.000795303
GOTERM_BP_DIRECT	GO:0050821~protein stabilization	14	3.40633	1.26886e-05	CCT3, HSP90AA1, PHB, PHB2, HSPD1, CCT6A, LAMP1, TCP1, DSG1, CCT8, PPIB, GAPDH, HSPA1B, DSC3	380	136	16792	4.54892	0.0226056	0.000816602	0.000795303
GOTERM_BP_DIRECT	GO:0006457~protein folding	16	3.89294	1.47241e-05	CCT3, HSPA9, HSPA8, TRAP1, HSP90AA1, ST13, TXN, CLPX, GNAI2, CCT6A, GRPEL1, TCP1, GNB1, CCT8, PPIA, TXNDC5	380	180	16792	3.92795	0.026184	0.000914923	0.000891059
GOTERM_BP_DIRECT	GO:0008652~cellular amino acid biosynthetic process	7	1.70316	1.99548e-05	GLUD1, OAT, GOT1, GPT, ALDH18A1, GLUL, GLS	380	26	16792	11.8972	0.03532	0.00119862	0.00116735
GOTERM_BP_DIRECT	GO:0000302~response to reactive oxygen species	8	1.94647	2.32859e-05	PRDX3, PRDX2, GSTP1, PRDX1, CAT, TXN, PRDX6, S100A7	380	39	16792	9.06451	0.0410934	0.00135359	0.00131828
GOTERM_BP_DIRECT	GO:0000165~MAPK cascade	19	4.62287	2.9542e-05	CAMK2D, RASGRF2, PSMA7, PSMA5, PSMB6, PSMA6, PSMD6, PSMA3, PSMB4, PSMA4, PSMB5, PSMD4, PSMB3, PSMC1, PSMD2, PSMC2, PSMD3, PSMB1, UBA52	380	262	16792	3.20458	0.0518432	0.00166358	0.00162019
GOTERM_BP_DIRECT	GO:0061436~establishment of skin barrier	6	1.45985	3.83558e-05	FLG, FLG2, KRT16, KRT1, ALOX12B, SFN	380	18	16792	14.7298	0.0667839	0.00209446	0.00203983
GOTERM_BP_DIRECT	GO:0006105~succinate metabolic process	5	1.21655	4.81641e-05	SUCLA2, SUCLG2, SUCLG1, SDHA, SDHB	380	10	16792	22.0947	0.0831339	0.0025527	0.00248612
GOTERM_BP_DIRECT	GO:0006094~gluconeogenesis	8	1.94647	5.26536e-05	GPI, PC, TPI1, GOT1, MDH2, ENO1, GAPDH, SLC25A13	380	44	16792	8.03445	0.0905219	0.00271091	0.0026402
GOTERM_BP_DIRECT	GO:0042744~hydrogen peroxide catabolic process	6	1.45985	6.68697e-05	PRDX3, PRDX2, PRDX1, CAT, HBB, PRDX6	380	20	16792	13.2568	0.113526	0.0033472	0.0032599
GOTERM_BP_DIRECT	GO:0006104~succinyl-CoA metabolic process	4	0.973236	0.00011029	SUCLA2, OGDH, SUCLG2, SUCLG1	380	5	16792	35.3516	0.180249	0.00537144	0.00523134
GOTERM_BP_DIRECT	GO:0032543~mitochondrial translation	7	1.70316	0.000139534	PTCD3, GFM2, MTERF4, MRPS18B, MRPS7, HARS2, MRPL10	380	36	16792	8.5924	0.222334	0.00661684	0.00644426
GOTERM_BP_DIRECT	GO:0098869~cellular oxidant detoxification	9	2.18978	0.000174152	PRDX3, GSTK1, GSTP1, ALB, CAT, HBB, TXN, PRDX6, S100A9	380	70	16792	5.6815	0.269371	0.00804672	0.00783685
GOTERM_BP_DIRECT	GO:0001895~retina homeostasis	7	1.70316	0.000254847	AZGP1, PRDX1, ALB, KRT1, HSPB1, LCN1, ACTB	380	40	16792	7.73316	0.36827	0.0114809	0.0111814
GOTERM_BP_DIRECT	GO:0045104~intermediate filament cytoskeleton organization	5	1.21655	0.000286226	DST, KRT16, KRT6C, KRT74, KRT6A	380	15	16792	14.7298	0.403009	0.0119949	0.011682
GOTERM_BP_DIRECT	GO:0042633~hair cycle	5	1.21655	0.000286226	KRT33B, KRTAP4-9, KRT16, KRT14, SNRPE	380	15	16792	14.7298	0.403009	0.0119949	0.011682
GOTERM_BP_DIRECT	GO:0042026~protein refolding	5	1.21655	0.000286226	HSPA8, HSP90AA1, HSPA6, HSPA1B, HSPD1	380	15	16792	14.7298	0.403009	0.0119949	0.011682
GOTERM_BP_DIRECT	GO:0007010~cytoskeleton organization	13	3.16302	0.000298967	KRT4, DST, MSN, KRT5, KRT31, PPL, FGD1, KRT84, ACTB, KRT16, CFL1, DMD, KRT6B	380	161	16792	3.56809	0.416563	0.012244	0.0119247
GOTERM_BP_DIRECT	GO:0032981~mitochondrial respiratory chain complex I assembly	8	1.94647	0.000526638	NDUFB7, NDUFB10, NDUFAF4, ACAD9, NDUFS3, NDUFS2, NDUFS1, NDUFV1	380	63	16792	5.61136	0.612969	0.0210889	0.0205389
GOTERM_BP_DIRECT	GO:1904871~positive regulation of protein localization to Cajal body	4	0.973236	0.000587122	CCT3, CCT6A, TCP1, CCT8	380	8	16792	22.0947	0.652957	0.0229999	0.0224
GOTERM_BP_DIRECT	GO:0006103~2-oxoglutarate metabolic process	5	1.21655	0.000608152	GOT1, IDH1, IDH2, OGDH, DLD	380	18	16792	12.2749	0.665869	0.0233168	0.0227086
GOTERM_BP_DIRECT	GO:0043066~negative regulation of apoptotic process	23	5.59611	0.000697551	HSPA9, ANXA1, HSPA5, GSTP1, ANXA4, TEX11, HSPB1, PHB2, ATAD3A, YWHAZ, IFIT3, HSPD1, DNAJC3, PRDX3, PRDX2, HNRNPK, DAD1, CAT, CFL1, ALB, ANGPTL4, UBA52, TXNDC5	380	455	16792	2.23375	0.715615	0.0261872	0.0255042
GOTERM_BP_DIRECT	GO:0006120~mitochondrial electron transport, NADH to ubiquinone	7	1.70316	0.000782883	NDUFB7, NDUFB10, NDUFS3, NDUFS2, NDUFS1, NDUFV1, DLD	380	49	16792	6.31278	0.756176	0.0287909	0.02804
GOTERM_BP_DIRECT	GO:0009060~aerobic respiration	6	1.45985	0.000804439	CAT, UQCRC1, PMPCB, UQCRC2, NDUFV1, SDHB	380	33	16792	8.03445	0.765473	0.028992	0.0282358
GOTERM_BP_DIRECT	GO:0006096~glycolytic process	6	1.45985	0.00092588	GPI, LDHA, TPI1, OGDH, ENO1, GAPDH	380	34	16792	7.79814	0.811604	0.0327144	0.0318612
GOTERM_BP_DIRECT	GO:0045454~cell redox homeostasis	8	1.94647	0.00174919	PRDX3, PRDX2, PRDX1, GLRX, TXN, PRDX6, DLD, TXNDC5	380	77	16792	4.59111	0.957353	0.0606162	0.0590352
GOTERM_BP_DIRECT	GO:0031581~hemidesmosome assembly	4	0.973236	0.0021565	DST, KRT14, KRT5, PLEC	380	12	16792	14.7298	0.979559	0.073321	0.0714087
GOTERM_BP_DIRECT	GO:0006986~response to unfolded protein	6	1.45985	0.00244276	HSPA8, HSP90AA1, HSPA6, HSPB1, HSPD1, MANF	380	42	16792	6.31278	0.987811	0.0815158	0.0793897
GOTERM_BP_DIRECT	GO:0061621~canonical glycolysis	5	1.21655	0.0025769	GPI, PKM, TPI1, ENO1, GAPDH	380	26	16792	8.49798	0.990434	0.0844286	0.0822265
GOTERM_BP_DIRECT	GO:0031069~hair follicle morphogenesis	5	1.21655	0.00297188	CDC42, KRT17, CTNNB1, CTSV, TGM3	380	27	16792	8.18324	0.995315	0.0956308	0.0931366
GOTERM_BP_DIRECT	GO:0016032~viral process	16	3.89294	0.00335087	GADD45GIP1, HSPA8, PSMA7, HSPD1, PSMB6, PSMA3, PSMB4, PSMA4, HNRNPK, PSMB5, NACA, PSMB3, PSMC2, PSMB1, ZYX, SLC25A5	380	299	16792	2.36465	0.997638	0.105934	0.103171
GOTERM_BP_DIRECT	GO:0002009~morphogenesis of an epithelium	4	0.973236	0.00345042	KRT16, SERPINB5, VCL, KRT6A	380	14	16792	12.6256	0.998027	0.107201	0.104405
GOTERM_BP_DIRECT	GO:0007264~small GTPase mediated signal transduction	14	3.40633	0.00396625	RAB5C, RASGRF2, GDI2, ARHGAP1, RAB11A, RHOBTB1, RAB21, CDC42, RAB14, YWHAQ, RAB18, RAB6B, RAB5A, RAB7A	380	246	16792	2.51485	0.999224	0.121139	0.117979
GOTERM_BP_DIRECT	GO:1904874~positive regulation of telomerase RNA localization to Cajal body	4	0.973236	0.00424146	CCT3, CCT6A, TCP1, CCT8	380	15	16792	11.7839	0.999528	0.127385	0.124063
GOTERM_BP_DIRECT	GO:0030855~epithelial cell differentiation	7	1.70316	0.00494381	GSTK1, ACADVL, KRT4, ANXA4, KRT14, TAGLN2, CBFA2T2	380	70	16792	4.41895	0.999868	0.146045	0.142236
GOTERM_BP_DIRECT	GO:0045109~intermediate filament organization	4	0.973236	0.00513376	DSP, KRT17, KRT2, EPPK1	380	16	16792	11.0474	0.999906	0.14921	0.145318
GOTERM_BP_DIRECT	GO:0061024~membrane organization	5	1.21655	0.00557387	RAB14, YWHAQ, SFN, YWHAZ, YWHAG	380	32	16792	6.90461	0.999958	0.156939	0.152846
GOTERM_BP_DIRECT	GO:0032212~positive regulation of telomere maintenance via telomerase	5	1.21655	0.00557387	CCT3, CCT6A, TCP1, CTNNB1, CCT8	380	32	16792	6.90461	0.999958	0.156939	0.152846
GOTERM_BP_DIRECT	GO:0010466~negative regulation of peptidase activity	4	0.973236	0.00613066	SERPINB3, SERPINB4, CSTA, ECM1	380	17	16792	10.3975	0.999985	0.169961	0.165528
GOTERM_BP_DIRECT	GO:0044794~positive regulation by host of viral process	3	0.729927	0.00717656	PC, CFL1, PPIB	380	6	16792	22.0947	0.999998	0.193017	0.187983
GOTERM_BP_DIRECT	GO:0006537~glutamate biosynthetic process	3	0.729927	0.00717656	ALDH4A1, GLUD1, GLS	380	6	16792	22.0947	0.999998	0.193017	0.187983
GOTERM_BP_DIRECT	GO:0010043~response to zinc ion	5	1.21655	0.0085088	ALAD, ARG1, KRT14, GGH, S100A8	380	36	16792	6.13743	1	0.225483	0.219602
GOTERM_BP_DIRECT	GO:0042493~response to drug	15	3.64964	0.00932075	HSP90AA1, ANXA1, RPN2, ARG1, GGH, ATP1A1, HSPD1, ALAD, HADHA, LDHA, PNP, DAD1, CAT, CTNNB1, BLMH	380	304	16792	2.1804	1	0.24342	0.237071
GOTERM_BP_DIRECT	GO:0006979~response to oxidative stress	8	1.94647	0.012346	ALAD, PDLIM1, PRDX3, PRDX2, PSMB5, IDH1, KRT1, NDUFS2	380	110	16792	3.21378	1	0.313346	0.305173
GOTERM_BP_DIRECT	GO:0009615~response to virus	8	1.94647	0.012346	IVNS1ABP, OAS2, CFL1, MX1, HSPB1, ENO1, IFIT1, IFIT3	380	110	16792	3.21378	1	0.313346	0.305173
GOTERM_BP_DIRECT	GO:0007568~aging	10	2.43309	0.0127288	KRT33B, KRTAP4-9, CNP, RPN2, KRT16, ARG1, KRT14, CAT, DMD, DLD	380	165	16792	2.67815	1	0.315381	0.307155
GOTERM_BP_DIRECT	GO:0006090~pyruvate metabolic process	4	0.973236	0.0127763	LDHA, PC, ME1, DLD	380	22	16792	8.03445	1	0.315381	0.307155
GOTERM_BP_DIRECT	GO:0010269~response to selenium ion	3	0.729927	0.0130015	ALAD, ARG1, RPLP0	380	8	16792	16.5711	1	0.316604	0.308346
GOTERM_BP_DIRECT	GO:0070527~platelet aggregation	5	1.21655	0.0133988	HSPB1, HBB, MYL12A, VCL, ACTB	380	41	16792	5.38896	1	0.321928	0.313531
GOTERM_BP_DIRECT	GO:0055114~oxidation-reduction process	23	5.59611	0.0155922	GSTK1, HSDL2, RETSAT, GDI2, ALOX12B, GLRX, TXN, PGD, SDHA, PRDX6, HSD17B10, ALDH3A2, ALDH4A1, PRDX2, GLUD1, LDHA, PDPR, PRDX1, ME1, UQCRC1, ALDH18A1, DHCR7, PCYOX1	380	592	16792	1.71682	1	0.369698	0.360056
GOTERM_BP_DIRECT	GO:0032456~endocytic recycling	4	0.973236	0.0162446	EHD1, EHD2, EHD4, RAB14	380	24	16792	7.36491	1	0.370959	0.361284
GOTERM_BP_DIRECT	GO:0071353~cellular response to interleukin-4	4	0.973236	0.0162446	ALAD, HSPA5, ARG1, RPLP0	380	24	16792	7.36491	1	0.370959	0.361284
GOTERM_BP_DIRECT	GO:0034333~adherens junction assembly	3	0.729927	0.0164688	JUP, CTNNB1, VCL	380	9	16792	14.7298	1	0.370959	0.361284
GOTERM_BP_DIRECT	GO:1904851~positive regulation of establishment of protein localization to telomere	3	0.729927	0.0164688	CCT6A, TCP1, CCT8	380	9	16792	14.7298	1	0.370959	0.361284
GOTERM_BP_DIRECT	GO:0042742~defense response to bacterium	9	2.18978	0.0172058	IGHG1, IGHG2, RAB14, DCD, IGLC3, DEFA3, S100A14, S100A9, S100A8	380	145	16792	2.74279	1	0.382775	0.372791
GOTERM_BP_DIRECT	GO:0005975~carbohydrate metabolic process	10	2.43309	0.0174517	CS, GPI, PYGB, LDHA, MDH2, GBA, IDH2, ME1, SLC3A1, SLC3A2	380	174	16792	2.53962	1	0.383511	0.373508
GOTERM_BP_DIRECT	GO:0046686~response to cadmium ion	4	0.973236	0.0181571	ALAD, GPI, ARG1, CAT	380	25	16792	7.07032	1	0.394206	0.383924
GOTERM_BP_DIRECT	GO:0010951~negative regulation of endopeptidase activity	8	1.94647	0.0199037	SERPINB3, SERPINA12, SERPINB4, SERPINB12, CSTA, LCN1, A2ML1, SERPINB5	380	121	16792	2.92162	1	0.426983	0.415846
GOTERM_BP_DIRECT	GO:0003334~keratinocyte development	3	0.729927	0.0202819	CDC42, KRT2, SFN	380	10	16792	13.2568	1	0.429976	0.418761
GOTERM_BP_DIRECT	GO:0009267~cellular response to starvation	5	1.21655	0.0212496	HSPA8, ALB, GBA, CTSV, GLUL	380	47	16792	4.70101	1	0.445254	0.433641
GOTERM_BP_DIRECT	GO:0050832~defense response to fungus	4	0.973236	0.0223415	DCD, DEFA3, S100A9, S100A8	380	27	16792	6.54659	1	0.462751	0.450681
GOTERM_BP_DIRECT	GO:0016485~protein processing	6	1.45985	0.0232698	PITRM1, UQCRC1, PMPCB, IDE, UQCRC2, ASPRV1	380	72	16792	3.68246	1	0.476501	0.464073
GOTERM_BP_DIRECT	GO:0010941~regulation of cell death	3	0.729927	0.0244234	YWHAZ, HSPA1B, SLC25A24	380	11	16792	12.0517	1	0.483638	0.471024
GOTERM_BP_DIRECT	GO:0006098~pentose-phosphate shunt	3	0.729927	0.0244234	TPI1, PGD, TKT	380	11	16792	12.0517	1	0.483638	0.471024
GOTERM_BP_DIRECT	GO:0033197~response to vitamin E	3	0.729927	0.0244234	ALAD, ARG1, CAT	380	11	16792	12.0517	1	0.483638	0.471024
GOTERM_BP_DIRECT	GO:0016337~single organismal cell-cell adhesion	7	1.70316	0.026858	DSP, CSTA, CDSN, JUP, DSG1, PKP1, CTNNB1	380	101	16792	3.06264	1	0.526067	0.512346
GOTERM_BP_DIRECT	GO:0042542~response to hydrogen peroxide	5	1.21655	0.0277702	PRDX3, LDHA, CAT, HBB, HSPD1	380	51	16792	4.3323	1	0.538085	0.524051
GOTERM_BP_DIRECT	GO:0006412~translation	12	2.91971	0.0286962	NACA, RPL12, MRPS23, RPLP0, MRPS18B, SLC25A5, MRPS7, HARS2, UBA52, MRPL10, SLC25A24, SLC25A13	380	253	16792	2.09594	1	0.542042	0.527905
GOTERM_BP_DIRECT	GO:0010510~regulation of acetyl-CoA biosynthetic process from pyruvate	3	0.729927	0.0288768	PDP1, PDPR, DLD	380	12	16792	11.0474	1	0.542042	0.527905
GOTERM_BP_DIRECT	GO:0055119~relaxation of cardiac muscle	3	0.729927	0.0288768	CAMK2D, ATP2A2, ATP1A1	380	12	16792	11.0474	1	0.542042	0.527905
GOTERM_BP_DIRECT	GO:1900740~positive regulation of protein insertion into mitochondrial membrane involved in apoptotic signaling pathway	4	0.973236	0.0295175	YWHAQ, SFN, YWHAZ, YWHAG	380	30	16792	5.89193	1	0.548356	0.534054
GOTERM_BP_DIRECT	GO:0007005~mitochondrion organization	6	1.45985	0.0300319	PRDX3, STOML2, GBA, YME1L1, PHB, PHB2	380	77	16792	3.44334	1	0.552219	0.537816
GOTERM_BP_DIRECT	GO:0051092~positive regulation of NF-kappaB transcription factor activity	8	1.94647	0.0313017	PRDX3, PSMA6, CAT, UBE2V1, S100A9, UBA52, S100A8, HSPA1B	380	133	16792	2.65801	1	0.569753	0.554893
GOTERM_BP_DIRECT	GO:0006464~cellular protein modification process	7	1.70316	0.0316841	TGM1, RPN2, STK38, RPN1, TGM5, UBA52, TGM3	380	105	16792	2.94596	1	0.570947	0.556055
GOTERM_BP_DIRECT	GO:0006195~purine nucleotide catabolic process	3	0.729927	0.0336259	PNP, GDA, CAT	380	13	16792	10.1976	1	0.59994	0.584292
GOTERM_BP_DIRECT	GO:0006749~glutathione metabolic process	5	1.21655	0.0374274	GSTK1, ETHE1, GSTP1, IDH1, EEF1E1	380	56	16792	3.94549	1	0.661217	0.643971
GOTERM_BP_DIRECT	GO:0043101~purine-containing compound salvage	3	0.729927	0.0386552	PNP, HPRT1, APRT	380	14	16792	9.46917	1	0.669775	0.652306
GOTERM_BP_DIRECT	GO:0010839~negative regulation of keratinocyte proliferation	3	0.729927	0.0386552	EPPK1, SFN, CTSV	380	14	16792	9.46917	1	0.669775	0.652306
GOTERM_BP_DIRECT	GO:0006122~mitochondrial electron transport, ubiquinol to cytochrome c	3	0.729927	0.0439496	UQCRC1, PMPCB, UQCRC2	380	15	16792	8.83789	1	0.718104	0.699374
GOTERM_BP_DIRECT	GO:0006665~sphingolipid metabolic process	3	0.729927	0.0439496	SPTLC1, GBA, ALOX12B	380	15	16792	8.83789	1	0.718104	0.699374
GOTERM_BP_DIRECT	GO:0036498~IRE1-mediated unfolded protein response	5	1.21655	0.0440368	DNAJC3, ACADVL, HSPA5, LMNA, SSR1	380	59	16792	3.74487	1	0.718104	0.699374
GOTERM_BP_DIRECT	GO:0071624~positive regulation of granulocyte chemotaxis	2	0.486618	0.0446324	S100A14, S100A7	380	2	16792	44.1895	1	0.718104	0.699374
GOTERM_BP_DIRECT	GO:0070488~neutrophil aggregation	2	0.486618	0.0446324	S100A9, S100A8	380	2	16792	44.1895	1	0.718104	0.699374
GOTERM_BP_DIRECT	GO:0035606~peptidyl-cysteine S-trans-nitrosylation	2	0.486618	0.0446324	GAPDH, S100A9	380	2	16792	44.1895	1	0.718104	0.699374
GOTERM_BP_DIRECT	GO:0006097~glyoxylate cycle	2	0.486618	0.0446324	IDH1, IDH2	380	2	16792	44.1895	1	0.718104	0.699374
GOTERM_BP_DIRECT	GO:0046166~glyceraldehyde-3-phosphate biosynthetic process	2	0.486618	0.0446324	TPI1, TKT	380	2	16792	44.1895	1	0.718104	0.699374
GOTERM_BP_DIRECT	GO:0006928~movement of cell or subcellular component	6	1.45985	0.0450555	HSPB1, MSN, TXN, SERPINB5, VCL, ACTB	380	86	16792	3.08299	1	0.718495	0.699755
GOTERM_BP_DIRECT	GO:0045732~positive regulation of protein catabolic process	5	1.21655	0.046376	NSF, SNX1, NDFIP1, SEC22B, RAB7A	380	60	16792	3.68246	1	0.733067	0.713947
GOTERM_BP_DIRECT	GO:1901998~toxin transport	4	0.973236	0.0470576	CCT3, HSPA5, TCP1, CCT8	380	36	16792	4.90994	1	0.737373	0.71814
GOTERM_BP_DIRECT	GO:0051260~protein homooligomerization	9	2.18978	0.0478783	ALAD, EHD1, EHD4, ST13, NACC2, DPYSL3, IDE, ANGPTL4, GLUL	380	177	16792	2.24692	1	0.743765	0.724366
GOTERM_BP_DIRECT	GO:0030150~protein import into mitochondrial matrix	3	0.729927	0.0552766	GRPEL1, TIMM44, TIMM50	380	17	16792	7.79814	1	0.851354	0.829149
GOTERM_BP_DIRECT	GO:0060337~type I interferon signaling pathway	5	1.21655	0.0564105	OAS2, MX1, IRF6, IFIT1, IFIT3	380	64	16792	3.4523	1	0.854217	0.831937
GOTERM_BP_DIRECT	GO:0034599~cellular response to oxidative stress	5	1.21655	0.0564105	PRDX3, PRDX2, ATP2A2, HSPA1B, SLC25A24	380	64	16792	3.4523	1	0.854217	0.831937
GOTERM_BP_DIRECT	GO:0051384~response to glucocorticoid	5	1.21655	0.0590873	ALAD, GOT1, GBA, CTSV, HSPD1	380	65	16792	3.39919	1	0.88362	0.860573
GOTERM_BP_DIRECT	GO:0018279~protein N-linked glycosylation via asparagine	4	0.973236	0.0610179	RPN2, DAD1, RPN1, DDOST	380	40	16792	4.41895	1	0.88362	0.860573
GOTERM_BP_DIRECT	GO:0006418~tRNA aminoacylation for protein translation	4	0.973236	0.0610179	PPA2, EEF1E1, CARS2, HARS2	380	40	16792	4.41895	1	0.88362	0.860573
GOTERM_BP_DIRECT	GO:0071901~negative regulation of protein serine/threonine kinase activity	3	0.729927	0.0612818	HSPB1, SFN, YWHAG	380	18	16792	7.36491	1	0.88362	0.860573
GOTERM_BP_DIRECT	GO:0033539~fatty acid beta-oxidation using acyl-CoA dehydrogenase	3	0.729927	0.0612818	ACADVL, ACAD9, ETFA	380	18	16792	7.36491	1	0.88362	0.860573
GOTERM_BP_DIRECT	GO:0032868~response to insulin	5	1.21655	0.0646403	HADHA, PKM, EIF6, CAT, GGH	380	67	16792	3.29772	1	0.88362	0.860573
GOTERM_BP_DIRECT	GO:0045110~intermediate filament bundle assembly	2	0.486618	0.0661979	KRT14, PKP1	380	3	16792	29.4596	1	0.88362	0.860573
GOTERM_BP_DIRECT	GO:0030043~actin filament fragmentation	2	0.486618	0.0661979	WDR1, DSTN	380	3	16792	29.4596	1	0.88362	0.860573
GOTERM_BP_DIRECT	GO:1903427~negative regulation of reactive oxygen species biosynthetic process	2	0.486618	0.0661979	TRAP1, HSPD1	380	3	16792	29.4596	1	0.88362	0.860573
GOTERM_BP_DIRECT	GO:0002803~positive regulation of antibacterial peptide production	2	0.486618	0.0661979	KLK5, KLK7	380	3	16792	29.4596	1	0.88362	0.860573
GOTERM_BP_DIRECT	GO:0043163~cell envelope organization	2	0.486618	0.0661979	TGM1, TGM3	380	3	16792	29.4596	1	0.88362	0.860573
GOTERM_BP_DIRECT	GO:0034982~mitochondrial protein processing	2	0.486618	0.0661979	AFG3L2, STOML2	380	3	16792	29.4596	1	0.88362	0.860573
GOTERM_BP_DIRECT	GO:0006168~adenine salvage	2	0.486618	0.0661979	HPRT1, APRT	380	3	16792	29.4596	1	0.88362	0.860573
GOTERM_BP_DIRECT	GO:0032602~chemokine production	2	0.486618	0.0661979	S100A9, S100A8	380	3	16792	29.4596	1	0.88362	0.860573
GOTERM_BP_DIRECT	GO:0006741~NADP biosynthetic process	2	0.486618	0.0661979	NADK2, ME1	380	3	16792	29.4596	1	0.88362	0.860573
GOTERM_BP_DIRECT	GO:0061684~chaperone-mediated autophagy	2	0.486618	0.0661979	HSPA8, HSP90AA1	380	3	16792	29.4596	1	0.88362	0.860573
GOTERM_BP_DIRECT	GO:0002026~regulation of the force of heart contraction	3	0.729927	0.0674973	CAMK2D, ATP2A2, ATP1A1	380	19	16792	6.97729	1	0.887811	0.864655
GOTERM_BP_DIRECT	GO:0048260~positive regulation of receptor-mediated endocytosis	3	0.729927	0.0674973	RAB21, HNRNPK, ANXA2	380	19	16792	6.97729	1	0.887811	0.864655
GOTERM_BP_DIRECT	GO:0038096~Fc-gamma receptor signaling pathway involved in phagocytosis	7	1.70316	0.068078	CDC42, HSP90AA1, IGHG1, IGHG2, IGLC3, ARPC4, ACTB	380	127	16792	2.43564	1	0.888961	0.865775
GOTERM_BP_DIRECT	GO:0042147~retrograde transport, endosome to Golgi	5	1.21655	0.0704562	SNX1, SNX2, VPS35, RAB6B, RAB7A	380	69	16792	3.20214	1	0.913396	0.889573
GOTERM_BP_DIRECT	GO:0014823~response to activity	4	0.973236	0.0726064	ALAD, CAT, UQCRC1, HSPD1	380	43	16792	4.11065	1	0.931378	0.907085
GOTERM_BP_DIRECT	GO:0006469~negative regulation of protein kinase activity	6	1.45985	0.0734477	DNAJC3, LRRC15, GSTP1, HSPB1, SFN, YWHAG	380	99	16792	2.67815	1	0.931378	0.907085
GOTERM_BP_DIRECT	GO:0006541~glutamine metabolic process	3	0.729927	0.0739107	GLUD1, GGH, GLS	380	20	16792	6.62842	1	0.931378	0.907085
GOTERM_BP_DIRECT	GO:0022904~respiratory electron transport chain	3	0.729927	0.0739107	ETFA, SDHA, SDHB	380	20	16792	6.62842	1	0.931378	0.907085
GOTERM_BP_DIRECT	GO:0006635~fatty acid beta-oxidation	4	0.973236	0.0766721	HADHB, HADHA, ACADVL, HSD17B4	380	44	16792	4.01722	1	0.952849	0.927997
GOTERM_BP_DIRECT	GO:0016241~regulation of macroautophagy	4	0.973236	0.0766721	GBA, VPS35, CAPN1, GAPDH	380	44	16792	4.01722	1	0.952849	0.927997
GOTERM_BP_DIRECT	GO:0045861~negative regulation of proteolysis	3	0.729927	0.0805098	SERPINB3, CSTA, IDE	380	21	16792	6.31278	1	0.983027	0.957387
GOTERM_BP_DIRECT	GO:0051607~defense response to virus	8	1.94647	0.0806181	DNAJC3, PLSCR1, OAS2, MX1, DEFA3, IFIT1, GBP1, IFIT3	380	165	16792	2.14252	1	0.983027	0.957387
GOTERM_BP_DIRECT	GO:0016575~histone deacetylation	4	0.973236	0.0850952	RBBP4, NACC2, SUDS3, PHB	380	46	16792	3.84256	1	0.983027	0.957387
GOTERM_BP_DIRECT	GO:0007584~response to nutrient	5	1.21655	0.0861181	LDHA, PKM, DAD1, ACSL3, GNAI2	380	74	16792	2.98578	1	0.983027	0.957387
GOTERM_BP_DIRECT	GO:0008152~metabolic process	8	1.94647	0.0867416	HADHB, SUCLA2, GSTP1, SUCLG2, SUCLG1, ACSL3, TKT, ACSF2	380	168	16792	2.10426	1	0.983027	0.957387
GOTERM_BP_DIRECT	GO:0070370~cellular heat acclimation	2	0.486618	0.0872778	HSPA6, HSPA1B	380	4	16792	22.0947	1	0.983027	0.957387
GOTERM_BP_DIRECT	GO:0032119~sequestering of zinc ion	2	0.486618	0.0872778	S100A9, S100A8	380	4	16792	22.0947	1	0.983027	0.957387
GOTERM_BP_DIRECT	GO:2000483~negative regulation of interleukin-8 secretion	2	0.486618	0.0872778	ANXA1, ANXA4	380	4	16792	22.0947	1	0.983027	0.957387
GOTERM_BP_DIRECT	GO:0002793~positive regulation of peptide secretion	2	0.486618	0.0872778	S100A9, S100A8	380	4	16792	22.0947	1	0.983027	0.957387
GOTERM_BP_DIRECT	GO:0006538~glutamate catabolic process	2	0.486618	0.0872778	GLUD1, GLUL	380	4	16792	22.0947	1	0.983027	0.957387
GOTERM_BP_DIRECT	GO:0006627~protein processing involved in protein targeting to mitochondrion	2	0.486618	0.0872778	MIPEP, PMPCA	380	4	16792	22.0947	1	0.983027	0.957387
GOTERM_BP_DIRECT	GO:0090646~mitochondrial tRNA processing	2	0.486618	0.0872778	TRMT10C, HSD17B10	380	4	16792	22.0947	1	0.983027	0.957387
GOTERM_BP_DIRECT	GO:2001137~positive regulation of endocytic recycling	2	0.486618	0.0872778	EHD1, EHD2	380	4	16792	22.0947	1	0.983027	0.957387
GOTERM_BP_DIRECT	GO:0070901~mitochondrial tRNA methylation	2	0.486618	0.0872778	TRMT10C, HSD17B10	380	4	16792	22.0947	1	0.983027	0.957387
GOTERM_BP_DIRECT	GO:2001243~negative regulation of intrinsic apoptotic signaling pathway	3	0.729927	0.0872832	IVNS1ABP, NDUFS3, VDAC2	380	22	16792	6.02584	1	0.983027	0.957387
GOTERM_BP_DIRECT	GO:0001836~release of cytochrome c from mitochondria	3	0.729927	0.0942195	GGCT, SFN, TIMM50	380	23	16792	5.76384	1	1	0.974459
GOTERM_BP_DIRECT	GO:0043044~ATP-dependent chromatin remodeling	3	0.729927	0.0942195	SMARCB1, RBBP4, ACTB	380	23	16792	5.76384	1	1	0.974459
GOTERM_BP_DIRECT	GO:0001666~response to hypoxia	8	1.94647	0.0953066	ALAD, PDLIM1, CAMK2D, LDHA, PKM, CAT, ANGPTL4, HSPD1	380	172	16792	2.05532	1	1	0.974459

## Sheet: Common
Category	Term	Count	%	PValue	Genes	List Total	Pop Hits	Pop Total	Fold Enrichment	Bonferroni	Benjamini	FDR
GOTERM_BP_DIRECT	GO:0008544~epidermis development	19	8.22511	3.41686e-17	DSP, CDSN, CALML5, KRT2, KLK5, ATP2A2, KRT5, CST6, KLK7, ALDH3A2, CASP14, KRT17, FABP5, KRT16, KRT14, TGM5, SPRR1A, SPRR1B, S100A7	221	85	16792	16.9842	4.11389e-14	4.11389e-14	3.97039e-14
GOTERM_BP_DIRECT	GO:0098609~cell-cell adhesion	24	10.3896	1.23225e-12	HSPA8, HSPA5, ANXA2, AHNAK, ARHGAP1, SLC3A2, ENO1, PAICS, YWHAZ, PRDX6, PDLIM1, EHD1, PSMB6, LDHA, SNX1, PKM, SNX2, EHD4, PRDX1, ARFIP1, TAGLN2, SFN, CCT8, PLEC	221	271	16792	6.72902	1.48361e-09	7.41814e-10	7.15936e-10
GOTERM_BP_DIRECT	GO:0043488~regulation of mRNA stability	15	6.49351	7.13742e-11	HSPA8, HSPB1, YWHAZ, PSMA7, PSMB6, PSMA6, PSMA4, PSMB5, PSMB3, PSMC1, PSMD2, PSMC2, PSMD3, UBA52, HSPA1B	221	103	16792	11.0653	8.59346e-08	2.86449e-08	2.76456e-08
GOTERM_BP_DIRECT	GO:0030216~keratinocyte differentiation	12	5.19481	4.12768e-09	FLG, DSP, TGM1, CSTA, CDSN, ANXA1, KRT16, KRT10, SPRR1A, SPRR1B, TGM3, S100A7	221	76	16792	11.9971	4.96971e-06	1.24243e-06	1.19909e-06
GOTERM_BP_DIRECT	GO:0031424~keratinization	10	4.329	1.03961e-08	CDC42, TGM1, CASP14, KRT17, KRT16, KRT2, SFN, SPRR1A, SPRR1B, TGM3	221	48	16792	15.8296	1.25168e-05	2.50338e-06	2.41606e-06
GOTERM_BP_DIRECT	GO:0038061~NIK/NF-kappaB signaling	11	4.7619	1.35071e-08	PSMB6, PSMA6, PSMA4, PSMB5, PSMB3, PSMC1, PSMD2, PSMC2, PSMD3, UBA52, PSMA7	221	66	16792	12.6637	1.62624e-05	2.71042e-06	2.61587e-06
GOTERM_BP_DIRECT	GO:0006521~regulation of cellular amino acid metabolic process	10	4.329	1.82275e-08	PSMB6, PSMA6, PSMA4, PSMB5, PSMB3, PSMC1, PSMD2, PSMC2, PSMD3, PSMA7	221	51	16792	14.8984	2.19457e-05	3.13513e-06	3.02577e-06
GOTERM_BP_DIRECT	GO:0051436~negative regulation of ubiquitin-protein ligase activity involved in mitotic cell cycle	11	4.7619	2.79214e-08	PSMB6, PSMA6, PSMA4, PSMB5, PSMB3, PSMC1, PSMD2, PSMC2, PSMD3, UBA52, PSMA7	221	71	16792	11.7718	3.36168e-05	4.20218e-06	4.05559e-06
GOTERM_BP_DIRECT	GO:0060071~Wnt signaling pathway, planar cell polarity pathway	12	5.19481	3.2252e-08	CDC42, PSMB6, PSMA6, PSMA4, PSMB5, PSMB3, PSMC1, PSMD2, PSMC2, PSMD3, UBA52, PSMA7	221	92	16792	9.91068	3.88306e-05	4.3146e-06	4.16409e-06
GOTERM_BP_DIRECT	GO:0051437~positive regulation of ubiquitin-protein ligase activity involved in regulation of mitotic cell cycle transition	11	4.7619	5.45206e-08	PSMB6, PSMA6, PSMA4, PSMB5, PSMB3, PSMC1, PSMD2, PSMC2, PSMD3, UBA52, PSMA7	221	76	16792	10.9974	6.56406e-05	6.3076e-06	6.08757e-06
GOTERM_BP_DIRECT	GO:0090263~positive regulation of canonical Wnt signaling pathway	13	5.62771	5.76276e-08	JUP, PSMA7, PSMB6, PSMA6, PSMA4, PSMB5, PSMB3, PSMC1, PSMD2, PSMC2, PSMD3, VPS35, UBA52	221	120	16792	8.23137	6.93812e-05	6.3076e-06	6.08757e-06
GOTERM_BP_DIRECT	GO:0006099~tricarboxylic acid cycle	8	3.4632	7.35729e-08	CS, SUCLA2, MDH2, OGDH, SUCLG2, SUCLG1, SDHA, SDHB	221	29	16792	20.9605	8.85779e-05	7.36486e-06	7.10795e-06
GOTERM_BP_DIRECT	GO:0031145~anaphase-promoting complex-dependent catabolic process	11	4.7619	7.95209e-08	PSMB6, PSMA6, PSMA4, PSMB5, PSMB3, PSMC1, PSMD2, PSMC2, PSMD3, UBA52, PSMA7	221	79	16792	10.5798	9.57386e-05	7.36486e-06	7.10795e-06
GOTERM_BP_DIRECT	GO:0002479~antigen processing and presentation of exogenous peptide antigen via MHC class I, TAP-dependent	10	4.329	1.23755e-07	PSMB6, PSMA6, PSMA4, PSMB5, PSMB3, PSMC1, PSMD2, PSMC2, PSMD3, PSMA7	221	63	16792	12.0606	0.00014899	1.0643e-05	1.02717e-05
GOTERM_BP_DIRECT	GO:0002223~stimulatory C-type lectin receptor signaling pathway	11	4.7619	1.18404e-06	PSMB6, PSMA6, PSMA4, PSMB5, PSMB3, PSMC1, PSMD2, PSMC2, PSMD3, UBA52, PSMA7	221	105	16792	7.96001	0.00142457	9.50388e-05	9.17235e-05
GOTERM_BP_DIRECT	GO:0070125~mitochondrial translational elongation	10	4.329	1.67797e-06	GADD45GIP1, GFM1, GFM2, MRPS23, MRPS18B, MRPL58, MRPL48, MRPL12, MRPS7, DAP3	221	85	16792	8.93905	0.00201824	0.00012506	0.000120697
GOTERM_BP_DIRECT	GO:0050821~protein stabilization	12	5.19481	1.76579e-06	CCT6A, HSP90AA1, TCP1, DSG1, CCT8, PHB, PPIB, PHB2, GAPDH, HSPA1B, HSPD1, DSC3	221	136	16792	6.70429	0.00212376	0.00012506	0.000120697
GOTERM_BP_DIRECT	GO:0061436~establishment of skin barrier	6	2.5974	2.75028e-06	FLG, FLG2, KRT16, KRT1, ALOX12B, SFN	221	18	16792	25.3273	0.00330586	0.00017805	0.000171838
GOTERM_BP_DIRECT	GO:0051603~proteolysis involved in cellular protein catabolic process	8	3.4632	2.80975e-06	PSMB6, PSMA6, PSMA4, PSMB5, HSPA5, PSMB3, IDE, PSMA7	221	48	16792	12.6637	0.00337723	0.00017805	0.000171838
GOTERM_BP_DIRECT	GO:0033209~tumor necrosis factor-mediated signaling pathway	11	4.7619	3.44974e-06	PSMB6, PSMA6, PSMA4, PSMB5, PSMB3, PSMC1, PSMD2, PSMC2, PSMD3, UBA52, PSMA7	221	118	16792	7.08306	0.00414488	0.000207675	0.00020043
GOTERM_BP_DIRECT	GO:0018149~peptide cross-linking	8	3.4632	3.72796e-06	DSP, TGM1, CSTA, ANXA1, TGM5, SPRR1A, SPRR1B, TGM3	221	50	16792	12.1571	0.00447842	0.000213737	0.000206281
GOTERM_BP_DIRECT	GO:0042744~hydrogen peroxide catabolic process	6	2.5974	4.8714e-06	PRDX3, PRDX2, PRDX1, CAT, HBB, PRDX6	221	20	16792	22.7946	0.00584801	0.000266598	0.000257298
GOTERM_BP_DIRECT	GO:0006105~succinate metabolic process	5	2.1645	5.65996e-06	SUCLA2, SUCLG2, SUCLG1, SDHA, SDHB	221	10	16792	37.991	0.00679145	0.000286725	0.000276723
GOTERM_BP_DIRECT	GO:0000209~protein polyubiquitination	13	5.62771	5.71545e-06	PSMA7, PSMB6, NPEPPS, PSMA6, PSMA4, PSMB5, PSMB3, PSMC1, PSMD2, PSMC2, PSMD3, BLMH, UBA52	221	184	16792	5.36829	0.00685779	0.000286725	0.000276723
GOTERM_BP_DIRECT	GO:0000302~response to reactive oxygen species	7	3.0303	1.07401e-05	PRDX3, PRDX2, PRDX1, CAT, TXN, PRDX6, S100A7	221	39	16792	13.6378	0.0128479	0.000517245	0.000499201
GOTERM_BP_DIRECT	GO:0070126~mitochondrial translational termination	9	3.8961	1.68686e-05	GADD45GIP1, GFM2, MRPS23, MRPS18B, MRPL58, MRPL48, MRPL12, MRPS7, DAP3	221	86	16792	7.95159	0.0201052	0.000781148	0.000753899
GOTERM_BP_DIRECT	GO:0006104~succinyl-CoA metabolic process	4	1.7316	2.17588e-05	SUCLA2, OGDH, SUCLG2, SUCLG1	221	5	16792	60.7855	0.0258577	0.000970282	0.000936435
GOTERM_BP_DIRECT	GO:0050852~T cell receptor signaling pathway	11	4.7619	2.56318e-05	PSMB6, PSMA6, PSMA4, PSMB5, PSMB3, PSMC1, PSMD2, PSMC2, PSMD3, UBA52, PSMA7	221	148	16792	5.6473	0.0303898	0.00107371	0.00103626
GOTERM_BP_DIRECT	GO:0006457~protein folding	12	5.19481	2.58619e-05	HSPA9, CCT6A, HSPA8, TRAP1, HSP90AA1, GRPEL1, ST13, TCP1, CCT8, TXN, PPIA, GNAI2	221	180	16792	5.06546	0.0306583	0.00107371	0.00103626
GOTERM_BP_DIRECT	GO:0042026~protein refolding	5	2.1645	3.49406e-05	HSPA8, HSP90AA1, HSPA6, HSPA1B, HSPD1	221	15	16792	25.3273	0.0411966	0.00140228	0.00135336
GOTERM_BP_DIRECT	GO:0021762~substantia nigra development	7	3.0303	4.12751e-05	CDC42, GLUD1, LDHA, CNP, YWHAQ, HSPA5, NDUFS3	221	49	16792	10.8546	0.0484816	0.00160307	0.00154715
GOTERM_BP_DIRECT	GO:0090090~negative regulation of canonical Wnt signaling pathway	11	4.7619	5.84339e-05	PSMB6, PSMA6, PSMA4, PSMB5, PSMB3, PSMC1, PSMD2, PSMC2, PSMD3, UBA52, PSMA7	221	163	16792	5.12761	0.0679385	0.00219858	0.00212188
GOTERM_BP_DIRECT	GO:0009060~aerobic respiration	6	2.5974	6.49129e-05	CAT, UQCRC1, PMPCB, UQCRC2, NDUFV1, SDHB	221	33	16792	13.8149	0.0751814	0.00236834	0.00228572
GOTERM_BP_DIRECT	GO:0038095~Fc-epsilon receptor signaling pathway	11	4.7619	0.000122771	PSMB6, PSMA6, PSMA4, PSMB5, PSMB3, PSMC1, PSMD2, PSMC2, PSMD3, UBA52, PSMA7	221	178	16792	4.69551	0.137418	0.00434752	0.00419586
GOTERM_BP_DIRECT	GO:0006094~gluconeogenesis	6	2.5974	0.000264239	PC, TPI1, MDH2, ENO1, GAPDH, SLC25A13	221	44	16792	10.3612	0.272533	0.00908983	0.00877274
GOTERM_BP_DIRECT	GO:0098869~cellular oxidant detoxification	7	3.0303	0.000307991	PRDX3, GSTK1, CAT, HBB, TXN, PRDX6, S100A9	221	70	16792	7.59819	0.309872	0.0103006	0.00994125
GOTERM_BP_DIRECT	GO:0043161~proteasome-mediated ubiquitin-dependent protein catabolic process	11	4.7619	0.000352765	PSMB6, PSMA6, PSMA4, PSMB5, PSMB3, PSMC1, PSMD2, PSMC2, PSMD3, UBA52, PSMA7	221	203	16792	4.11725	0.346102	0.0114792	0.0110787
GOTERM_BP_DIRECT	GO:0031581~hemidesmosome assembly	4	1.7316	0.000447234	DST, KRT14, KRT5, PLEC	221	12	16792	25.3273	0.41643	0.0141703	0.0136759
GOTERM_BP_DIRECT	GO:0061024~membrane organization	5	2.1645	0.000773045	RAB14, YWHAQ, SFN, YWHAZ, YWHAG	221	32	16792	11.8722	0.605882	0.0238653	0.0230328
GOTERM_BP_DIRECT	GO:0045104~intermediate filament cytoskeleton organization	4	1.7316	0.000898483	DST, KRT16, KRT6C, KRT6A	221	15	16792	20.2618	0.661171	0.0270443	0.0261009
GOTERM_BP_DIRECT	GO:0006508~proteolysis	17	7.35931	0.000940223	PRSS1, DCD, KLK5, IDE, KLK7, NPEPPS, AFG3L2, CASP14, IGHG1, DPP7, PSMB5, PITRM1, LCN1, BLMH, PMPCA, CAPN1, CTSD	221	500	16792	2.58338	0.677793	0.0276105	0.0266473
GOTERM_BP_DIRECT	GO:0006096~glycolytic process	5	2.1645	0.000976774	LDHA, TPI1, OGDH, ENO1, GAPDH	221	34	16792	11.1738	0.691678	0.0280009	0.0270241
GOTERM_BP_DIRECT	GO:0045109~intermediate filament organization	4	1.7316	0.00109518	DSP, KRT17, KRT2, EPPK1	221	16	16792	18.9955	0.732684	0.0306652	0.0295955
GOTERM_BP_DIRECT	GO:0001895~retina homeostasis	5	2.1645	0.00181047	AZGP1, PRDX1, KRT1, HSPB1, LCN1	221	40	16792	9.49774	0.88716	0.0495412	0.047813
GOTERM_BP_DIRECT	GO:0055114~oxidation-reduction process	18	7.79221	0.0020914	GSTK1, HSDL2, GDI2, ALOX12B, TXN, PGD, SDHA, PRDX6, HSD17B10, ALDH3A2, ALDH4A1, PRDX2, GLUD1, LDHA, PDPR, PRDX1, UQCRC1, DHCR7	221	592	16792	2.31026	0.919596	0.0559566	0.0540047
GOTERM_BP_DIRECT	GO:0006986~response to unfolded protein	5	2.1645	0.00217263	HSPA8, HSP90AA1, HSPA6, HSPB1, HSPD1	221	42	16792	9.04546	0.927102	0.0568663	0.0548826
GOTERM_BP_DIRECT	GO:0000165~MAPK cascade	11	4.7619	0.00244941	PSMB6, PSMA6, PSMA4, PSMB5, PSMB3, PSMC1, PSMD2, PSMC2, PSMD3, UBA52, PSMA7	221	262	16792	3.19008	0.947802	0.0627466	0.0605578
GOTERM_BP_DIRECT	GO:0032456~endocytic recycling	4	1.7316	0.00366448	EHD1, EHD2, EHD4, RAB14	221	24	16792	12.6637	0.987967	0.0919173	0.0887109
GOTERM_BP_DIRECT	GO:0042542~response to hydrogen peroxide	5	2.1645	0.00442649	PRDX3, LDHA, CAT, HBB, HSPD1	221	51	16792	7.44921	0.99521	0.108765	0.104971
GOTERM_BP_DIRECT	GO:1904871~positive regulation of protein localization to Cajal body	3	1.2987	0.00454205	CCT6A, TCP1, CCT8	221	8	16792	28.4932	0.995835	0.109014	0.105212
GOTERM_BP_DIRECT	GO:0061621~canonical glycolysis	4	1.7316	0.00461772	PKM, TPI1, ENO1, GAPDH	221	26	16792	11.6895	0.996199	0.109014	0.105212
GOTERM_BP_DIRECT	GO:0007264~small GTPase mediated signal transduction	10	4.329	0.00523981	RAB21, CDC42, RAB5C, RAB14, YWHAQ, GDI2, ARHGAP1, RAB6B, RAB11A, RAB7A	221	246	16792	3.0887	0.99821	0.121322	0.117089
GOTERM_BP_DIRECT	GO:1904851~positive regulation of establishment of protein localization to telomere	3	1.2987	0.00578955	CCT6A, TCP1, CCT8	221	9	16792	25.3273	0.99908	0.131521	0.126933
GOTERM_BP_DIRECT	GO:0016032~viral process	11	4.7619	0.00620234	GADD45GIP1, PSMB6, HSPA8, PSMA4, PSMB5, NACA, PSMB3, PSMC2, SLC25A5, PSMA7, HSPD1	221	299	16792	2.79532	0.999442	0.138289	0.133465
GOTERM_BP_DIRECT	GO:1900740~positive regulation of protein insertion into mitochondrial membrane involved in apoptotic signaling pathway	4	1.7316	0.00693934	YWHAQ, SFN, YWHAZ, YWHAG	221	30	16792	10.1309	0.999772	0.151908	0.146609
GOTERM_BP_DIRECT	GO:0003334~keratinocyte development	3	1.2987	0.00717476	CDC42, KRT2, SFN	221	10	16792	22.7946	0.999828	0.154257	0.148876
GOTERM_BP_DIRECT	GO:0051092~positive regulation of NF-kappaB transcription factor activity	7	3.0303	0.00817096	PRDX3, PSMA6, CAT, S100A9, UBA52, S100A8, HSPA1B	221	133	16792	3.99905	0.999949	0.172594	0.166573
GOTERM_BP_DIRECT	GO:0006098~pentose-phosphate shunt	3	1.2987	0.00869388	TPI1, PGD, TKT	221	11	16792	20.7223	0.999973	0.180473	0.174177
GOTERM_BP_DIRECT	GO:0016337~single organismal cell-cell adhesion	6	2.5974	0.0105779	DSP, CSTA, CDSN, JUP, DSG1, PKP1	221	101	16792	4.51378	0.999997	0.215862	0.208332
GOTERM_BP_DIRECT	GO:0006464~cellular protein modification process	6	2.5974	0.0123688	TGM1, RPN2, RPN1, TGM5, UBA52, TGM3	221	105	16792	4.34182	1	0.2482	0.239542
GOTERM_BP_DIRECT	GO:0042147~retrograde transport, endosome to Golgi	5	2.1645	0.0127657	SNX1, SNX2, VPS35, RAB6B, RAB7A	221	69	16792	5.50593	1	0.251966	0.243176
GOTERM_BP_DIRECT	GO:0030855~epithelial cell differentiation	5	2.1645	0.0134038	GSTK1, ACADVL, KRT4, KRT14, TAGLN2	221	70	16792	5.42728	1	0.260294	0.251214
GOTERM_BP_DIRECT	GO:0002009~morphogenesis of an epithelium	3	1.2987	0.014018	KRT16, VCL, KRT6A	221	14	16792	16.2818	1	0.267899	0.258554
GOTERM_BP_DIRECT	GO:0016485~protein processing	5	2.1645	0.0147401	PITRM1, UQCRC1, PMPCB, IDE, UQCRC2	221	72	16792	5.27652	1	0.277299	0.267626
GOTERM_BP_DIRECT	GO:1904874~positive regulation of telomerase RNA localization to Cajal body	3	1.2987	0.0160364	CCT6A, TCP1, CCT8	221	15	16792	15.1964	1	0.292542	0.282337
GOTERM_BP_DIRECT	GO:0006122~mitochondrial electron transport, ubiquinol to cytochrome c	3	1.2987	0.0160364	UQCRC1, PMPCB, UQCRC2	221	15	16792	15.1964	1	0.292542	0.282337
GOTERM_BP_DIRECT	GO:0043066~negative regulation of apoptotic process	13	5.62771	0.016957	HSPA9, ANXA1, HSPA5, HSPB1, PHB2, ATAD3A, YWHAZ, HSPD1, PRDX3, PRDX2, CAT, ANGPTL4, UBA52	221	455	16792	2.17091	1	0.30472	0.29409
GOTERM_BP_DIRECT	GO:0045454~cell redox homeostasis	5	2.1645	0.01844	PRDX3, PRDX2, PRDX1, TXN, PRDX6	221	77	16792	4.93389	1	0.326496	0.315107
GOTERM_BP_DIRECT	GO:0042493~response to drug	10	4.329	0.0190632	HADHA, LDHA, HSP90AA1, ANXA1, RPN2, ARG1, CAT, BLMH, ATP1A1, HSPD1	221	304	16792	2.4994	1	0.332639	0.321035
GOTERM_BP_DIRECT	GO:0007010~cytoskeleton organization	7	3.0303	0.0195001	DST, KRT4, KRT16, MSN, DMD, KRT5, KRT6B	221	161	16792	3.30356	1	0.335402	0.323702
GOTERM_BP_DIRECT	GO:0010466~negative regulation of peptidase activity	3	1.2987	0.020418	SERPINB3, CSTA, ECM1	221	17	16792	13.4086	1	0.346243	0.334165
GOTERM_BP_DIRECT	GO:0010951~negative regulation of endopeptidase activity	6	2.5974	0.0215665	SERPINB3, SERPINA12, SERPINB12, CSTA, LCN1, A2ML1	221	121	16792	3.7677	1	0.357295	0.344831
GOTERM_BP_DIRECT	GO:0007568~aging	7	3.0303	0.0216632	CNP, RPN2, KRT16, ARG1, KRT14, CAT, DMD	221	165	16792	3.22347	1	0.357295	0.344831
GOTERM_BP_DIRECT	GO:0033539~fatty acid beta-oxidation using acyl-CoA dehydrogenase	3	1.2987	0.0227746	ACADVL, ACAD9, ETFA	221	18	16792	12.6637	1	0.365608	0.352854
GOTERM_BP_DIRECT	GO:0071901~negative regulation of protein serine/threonine kinase activity	3	1.2987	0.0227746	HSPB1, SFN, YWHAG	221	18	16792	12.6637	1	0.365608	0.352854
GOTERM_BP_DIRECT	GO:0008152~metabolic process	7	3.0303	0.0234207	HADHB, SUCLA2, SUCLG2, SUCLG1, ACSL3, TKT, ACSF2	221	168	16792	3.16591	1	0.371033	0.35809
GOTERM_BP_DIRECT	GO:0030307~positive regulation of cell growth	5	2.1645	0.0245125	CDC42, KRT17, SFN, S100A9, S100A8	221	84	16792	4.52273	1	0.383287	0.369916
GOTERM_BP_DIRECT	GO:0070488~neutrophil aggregation	2	0.865801	0.0260321	S100A9, S100A8	221	2	16792	75.9819	1	0.391783	0.378116
GOTERM_BP_DIRECT	GO:0035606~peptidyl-cysteine S-trans-nitrosylation	2	0.865801	0.0260321	GAPDH, S100A9	221	2	16792	75.9819	1	0.391783	0.378116
GOTERM_BP_DIRECT	GO:0046166~glyceraldehyde-3-phosphate biosynthetic process	2	0.865801	0.0260321	TPI1, TKT	221	2	16792	75.9819	1	0.391783	0.378116
GOTERM_BP_DIRECT	GO:0022904~respiratory electron transport chain	3	1.2987	0.0278032	ETFA, SDHA, SDHB	221	20	16792	11.3973	1	0.413272	0.398856
GOTERM_BP_DIRECT	GO:0045861~negative regulation of proteolysis	3	1.2987	0.0304689	SERPINB3, CSTA, IDE	221	21	16792	10.8546	1	0.447373	0.431767
GOTERM_BP_DIRECT	GO:0002803~positive regulation of antibacterial peptide production	2	0.865801	0.038794	KLK5, KLK7	221	3	16792	50.6546	1	0.530773	0.512257
GOTERM_BP_DIRECT	GO:0061684~chaperone-mediated autophagy	2	0.865801	0.038794	HSPA8, HSP90AA1	221	3	16792	50.6546	1	0.530773	0.512257
GOTERM_BP_DIRECT	GO:1903427~negative regulation of reactive oxygen species biosynthetic process	2	0.865801	0.038794	TRAP1, HSPD1	221	3	16792	50.6546	1	0.530773	0.512257
GOTERM_BP_DIRECT	GO:0045110~intermediate filament bundle assembly	2	0.865801	0.038794	KRT14, PKP1	221	3	16792	50.6546	1	0.530773	0.512257
GOTERM_BP_DIRECT	GO:0043163~cell envelope organization	2	0.865801	0.038794	TGM1, TGM3	221	3	16792	50.6546	1	0.530773	0.512257
GOTERM_BP_DIRECT	GO:0032602~chemokine production	2	0.865801	0.038794	S100A9, S100A8	221	3	16792	50.6546	1	0.530773	0.512257
GOTERM_BP_DIRECT	GO:0050832~defense response to fungus	3	1.2987	0.0483965	DCD, S100A9, S100A8	221	27	16792	8.44243	1	0.627669	0.605774
GOTERM_BP_DIRECT	GO:0031069~hair follicle morphogenesis	3	1.2987	0.0483965	CDC42, KRT17, TGM3	221	27	16792	8.44243	1	0.627669	0.605774
GOTERM_BP_DIRECT	GO:0032981~mitochondrial respiratory chain complex I assembly	4	1.7316	0.049654	ACAD9, NDUFS3, NDUFS1, NDUFV1	221	63	16792	4.82425	1	0.627669	0.605774
GOTERM_BP_DIRECT	GO:0032119~sequestering of zinc ion	2	0.865801	0.0513895	S100A9, S100A8	221	4	16792	37.991	1	0.627669	0.605774
GOTERM_BP_DIRECT	GO:0006627~protein processing involved in protein targeting to mitochondrion	2	0.865801	0.0513895	MIPEP, PMPCA	221	4	16792	37.991	1	0.627669	0.605774
GOTERM_BP_DIRECT	GO:0090646~mitochondrial tRNA processing	2	0.865801	0.0513895	TRMT10C, HSD17B10	221	4	16792	37.991	1	0.627669	0.605774
GOTERM_BP_DIRECT	GO:2001137~positive regulation of endocytic recycling	2	0.865801	0.0513895	EHD1, EHD2	221	4	16792	37.991	1	0.627669	0.605774
GOTERM_BP_DIRECT	GO:0070901~mitochondrial tRNA methylation	2	0.865801	0.0513895	TRMT10C, HSD17B10	221	4	16792	37.991	1	0.627669	0.605774
GOTERM_BP_DIRECT	GO:0002793~positive regulation of peptide secretion	2	0.865801	0.0513895	S100A9, S100A8	221	4	16792	37.991	1	0.627669	0.605774
GOTERM_BP_DIRECT	GO:0070370~cellular heat acclimation	2	0.865801	0.0513895	HSPA6, HSPA1B	221	4	16792	37.991	1	0.627669	0.605774
GOTERM_BP_DIRECT	GO:0034599~cellular response to oxidative stress	4	1.7316	0.0516107	PRDX3, PRDX2, ATP2A2, HSPA1B	221	64	16792	4.74887	1	0.627669	0.605774
GOTERM_BP_DIRECT	GO:0006979~response to oxidative stress	5	2.1645	0.0566575	PDLIM1, PRDX3, PRDX2, PSMB5, KRT1	221	110	16792	3.45372	1	0.682156	0.65836
GOTERM_BP_DIRECT	GO:0051546~keratinocyte migration	2	0.865801	0.0638206	KRT16, KRT2	221	5	16792	30.3928	1	0.760793	0.734253
GOTERM_BP_DIRECT	GO:0032212~positive regulation of telomere maintenance via telomerase	3	1.2987	0.0655632	CCT6A, TCP1, CCT8	221	32	16792	7.1233	1	0.76639	0.739655
GOTERM_BP_DIRECT	GO:0046034~ATP metabolic process	3	1.2987	0.0655632	HSPA8, NDUFS1, HSPA1B	221	32	16792	7.1233	1	0.76639	0.739655
GOTERM_BP_DIRECT	GO:0007584~response to nutrient	4	1.7316	0.0731535	LDHA, PKM, ACSL3, GNAI2	221	74	16792	4.10713	1	0.80402	0.775973
GOTERM_BP_DIRECT	GO:0090382~phagosome maturation	2	0.865801	0.0760896	RAB14, RAB7A	221	6	16792	25.3273	1	0.80402	0.775973
GOTERM_BP_DIRECT	GO:0060056~mammary gland involution	2	0.865801	0.0760896	ARG1, CAPN1	221	6	16792	25.3273	1	0.80402	0.775973
GOTERM_BP_DIRECT	GO:0030953~astral microtubule organization	2	0.865801	0.0760896	KPNB1, RAB11A	221	6	16792	25.3273	1	0.80402	0.775973
GOTERM_BP_DIRECT	GO:0019076~viral release from host cell	2	0.865801	0.0760896	PPIA, RAB7A	221	6	16792	25.3273	1	0.80402	0.775973
GOTERM_BP_DIRECT	GO:0044794~positive regulation by host of viral process	2	0.865801	0.0760896	PC, PPIB	221	6	16792	25.3273	1	0.80402	0.775973
GOTERM_BP_DIRECT	GO:0006537~glutamate biosynthetic process	2	0.865801	0.0760896	ALDH4A1, GLUD1	221	6	16792	25.3273	1	0.80402	0.775973
GOTERM_BP_DIRECT	GO:0072673~lamellipodium morphogenesis	2	0.865801	0.0760896	SNX1, SNX2	221	6	16792	25.3273	1	0.80402	0.775973
GOTERM_BP_DIRECT	GO:0035965~cardiolipin acyl-chain remodeling	2	0.865801	0.0760896	HADHB, HADHA	221	6	16792	25.3273	1	0.80402	0.775973
GOTERM_BP_DIRECT	GO:0086073~bundle of His cell-Purkinje myocyte adhesion involved in cell communication	2	0.865801	0.0760896	DSP, JUP	221	6	16792	25.3273	1	0.80402	0.775973
GOTERM_BP_DIRECT	GO:0001666~response to hypoxia	6	2.5974	0.0761281	PDLIM1, LDHA, PKM, CAT, ANGPTL4, HSPD1	221	172	16792	2.65053	1	0.80402	0.775973
GOTERM_BP_DIRECT	GO:0007005~mitochondrion organization	4	1.7316	0.080284	PRDX3, YME1L1, PHB, PHB2	221	77	16792	3.94711	1	0.82163	0.792969
GOTERM_BP_DIRECT	GO:0010043~response to zinc ion	3	1.2987	0.0805252	ARG1, KRT14, S100A8	221	36	16792	6.33183	1	0.82163	0.792969
GOTERM_BP_DIRECT	GO:1901998~toxin transport	3	1.2987	0.0805252	HSPA5, TCP1, CCT8	221	36	16792	6.33183	1	0.82163	0.792969
GOTERM_BP_DIRECT	GO:0032543~mitochondrial translation	3	1.2987	0.0805252	GFM2, MRPS18B, MRPS7	221	36	16792	6.33183	1	0.82163	0.792969
GOTERM_BP_DIRECT	GO:0034332~adherens junction organization	3	1.2987	0.0844169	CDC42, DSP, JUP	221	37	16792	6.16069	1	0.83615	0.806982
GOTERM_BP_DIRECT	GO:0042060~wound healing	4	1.7316	0.0877036	DSP, EPPK1, S100A8, KRT6A	221	80	16792	3.7991	1	0.83615	0.806982
GOTERM_BP_DIRECT	GO:0045822~negative regulation of heart contraction	2	0.865801	0.0881985	ATP2A2, ATP1A1	221	7	16792	21.7091	1	0.83615	0.806982
GOTERM_BP_DIRECT	GO:1901029~negative regulation of mitochondrial outer membrane permeabilization involved in apoptotic signaling pathway	2	0.865801	0.0881985	SLC25A5, HSPA1B	221	7	16792	21.7091	1	0.83615	0.806982
GOTERM_BP_DIRECT	GO:0071806~protein transmembrane transport	2	0.865801	0.0881985	TOMM70, AZGP1	221	7	16792	21.7091	1	0.83615	0.806982
GOTERM_BP_DIRECT	GO:1901385~regulation of voltage-gated calcium channel activity	2	0.865801	0.0881985	AHNAK, DMD	221	7	16792	21.7091	1	0.83615	0.806982
GOTERM_BP_DIRECT	GO:0051683~establishment of Golgi localization	2	0.865801	0.0881985	CDC42, YWHAZ	221	7	16792	21.7091	1	0.83615	0.806982
GOTERM_BP_DIRECT	GO:0031340~positive regulation of vesicle fusion	2	0.865801	0.0881985	ANXA1, ANXA2	221	7	16792	21.7091	1	0.83615	0.806982
GOTERM_BP_DIRECT	GO:0006734~NADH metabolic process	2	0.865801	0.0881985	MDH2, OGDH	221	7	16792	21.7091	1	0.83615	0.806982
GOTERM_BP_DIRECT	GO:0006886~intracellular protein transport	7	3.0303	0.0907339	NSF, EHD1, SNX1, SNX2, ARFIP1, VPS35, KPNB1	221	236	16792	2.2537	1	0.853466	0.823694
GOTERM_BP_DIRECT	GO:0006605~protein targeting	3	1.2987	0.0923663	YWHAQ, YWHAZ, YWHAG	221	39	16792	5.84476	1	0.855454	0.825613
GOTERM_BP_DIRECT	GO:0055088~lipid homeostasis	3	1.2987	0.0923663	ACADVL, ACAD9, ETFA	221	39	16792	5.84476	1	0.855454	0.825613
GOTERM_BP_DIRECT	GO:0018279~protein N-linked glycosylation via asparagine	3	1.2987	0.0964198	RPN2, RPN1, DDOST	221	40	16792	5.69864	1	0.88343	0.852613
