# Supplementary material for: A ubiquitin-like protein encoded by the “noncoding” RNA TINCR promotes keratinocyte proliferation and wound healing
Source: PLoS Genet. 2021 Aug 5;17(8):e1009686. doi: 10.1371/journal.pgen.1009686 (PMC8341662; doi:10.1371/journal.pgen.1009686)
Supplement: S5 Table — (XLSX) [file pgen.1009686.s006.xlsx]

## Sheet: Sheet1
Oligonucleotides
Human TINCR Forward Primer 5’–AGATGACAGTGGCTGGAGTTGTCA–3’
Human TINCR Reverse Primer 5’–TGTGGCCCAAACTCAGGGATACAT–3’
Human Involucrin (IVL) Forward Primer 5’–CCCATCAGGAGCAAATGAAACAG–3’
Human Involucrin (IVL) Reverse Primer 5’–TCAGGCAGTCCCTTTACAGCAG–3’
Mouse TINCR Forward Primer 5’–TGCAGGACGGCTCAGTATTA–3’
Mouse TINCR Reverse Primer 5’–TTCAGCCAGCATCTTGTGTC–3’
Mouse ITGB4 Forward Primer 5’–GGGGCCGAGAGCGAGAGGGTGTC–3’
Mouse ITGB4 Reverse Primer 5’-CGTGGTGCTGTGCGTGCTGGTCA–3’
Mouse KRT5 Forward Primer 5’–GGCTCTCAAAGATGCCAGAA–3’
Mouse KRT5 Reverse Primer 5’–TGACTGGTCCAACTCCTTCC–3’
Mouse KRT14 Forward Primer 5’–CGCCGCCCCTGGTGTGG–3’
Mouse KRT14 Reverse Primer 5’–ATCTGGCGGTTGGTGGAGGTCA–3’
Mouse KRT1 Forward Primer 5’–GACACCACAACCCGGACCCAAAACTTAGAC–3’
Mouse KRT1 Reverse Primer 5’–ATACTGGGCCTTGACTTCCGAGATGATG–3’
Mouse KRT10 (-10 kb from TSS) Forward Primer 5’–GGAGGGTAAAATCAAGGAGTGGTA–3’
Mouse KRT10 (-10 kb from TSS) Reverse Primer 5’–TCAATCTGCAGCAGCACGTT–3’
Mouse Filaggrin (FLG) Forward Primer 5’–AACACTGAGCAAAGAAGAGCTGAA–3’
Mouse Filaggrin (FLG) Reverse Primer 5’–CACATCTAGCATTTGCATGAAGACTT–3’
Mouse Involucrin (IVL) Forward Primer 5’–ACCAGGAGTGTCAGGAACCA–3’
Mouse Involucrin (IVL) Reverse Primer 5’–CGCTCTATCTGTTGCTGCTG–3’
Mouse LCE1A2 Forward Primer 5’–GAGGTGCCCAAGGATCTTGTAC–3’
Mouse LCE1A2 Reverse Primer 5’–CCAGGCTACAGCAGGAAGACAC–3’
Mouse LCE1D Forward Primer 5’–GACTGCTGCTGATCTCAATGAGAA–3’
Mouse LCE1D Reverse Primer 5’–TGCAGAAACTTTCCCTGAAGATTTC–3’
COOH-terminal FLAG knock-in of Tubl sgRNA 5'–TCACCCCCTCAGGTAGGAAA–3'
COOH-terminal FLAG knock-in of Tubl ssODN 5'–CACCAGTATGAAGACACTTCAGAGCGATCCTGGACTAGCTGGAAAGACTTTAGTCGTCACCGCTTGTCTTTATGTTCACCCCCTCAGGGACTACAAGGACGACGATGACAAGTAGGAATTCGAGGAGATGGAGCGATGATTTTAGGGACACAAGATGCTGGCTGAAGGAGCAAACTGGCCCAGGCACCACATCTCTCTCT–3'
Tubl KO sgRNA 5'–CCATGGAGGAGCTGCGGCGA–3'
Tubl KO ssODN 5'–CGTGCCTAGGAGGGGTGGAGGCAGGTGGCTCAGCCGGTCTAGCAGGTGCTGACCTGCGAGAGAGTCTCAGGCTGGCAATGGCCATGGAGGAGTGCGGCGAATTCTGTCCCGCTGGAAGCGCTACCACATCAAGGTACACCTAGCCGACGAGGCATTGCTACTGCCACTGACCGTGCGGCCCCGAGACACACTGAGTGACC–3'
