# Supplementary material for: A ubiquitin-like protein encoded by the “noncoding” RNA TINCR promotes keratinocyte proliferation and wound healing
Source: PLoS Genet. 2021 Aug 5;17(8):e1009686. doi: 10.1371/journal.pgen.1009686 (PMC8341662; doi:10.1371/journal.pgen.1009686)
Supplement: S6 Table — (XLSX) [file pgen.1009686.s007.xlsx]

## Sheet: Figure 2
	Fig.2D					Fig.2E
	Genotype	G1 phase	S phase	G2/M phase		Differentiaion stage	Gene name	log2(FoldChange)	Adjusted P
	GFP_1	71.6	12.2	16.3		Basal	ITGB4	0.172534	4.40109e-08
	GFP_2	71.3	12.2	16.5		Basal	KRT5	-0.0658713	0.219708
	GFP_3	70.8	12.5	16.8		Basal	KRT14	-0.0879613	0.0231765
	TUBL OE_1	66.8	17.2	16		Early	TGM1	-0.770719	6.44128e-69
	TUBL OE_2	67.2	17.1	15.7		Early	KRT1	-1.19164	3.10347e-47
	TUBL OE_3	67.5	16.9	15.6		Early	KRT10	-1.35128	1.81135e-14
						Late	FLG	-1.37599	4.8415e-69
						Late	IVL	-0.679998	2.34567e-101
						Late	LCE1A	-0.808154	3.94817e-06
						Late	LCE1D	-0.673785	0.0431622
						Late	CASP14	-0.320026	0.0101274
	Fig.2F,G					new data (KD cell cycle analysis)
	Target	Day	TINCR	IVL		Target	G1 phase	S phase	G2/M phase
	Control siRNA (Lincode)	0	0.966	0.897694		Control siRNA (Lincode)	65.8	14.7	19.3
	TINCR siRNA (Lincode)	0	0.28837	1.04523		Control siRNA (Lincode)	63.4	16.8	19.1
	Control siRNA (Silencer Select)	0	1.12407	0.879675		Control siRNA (Lincode)	67.9	13.3	18.6
	TINCR siRNA-1 (Silencer Select)	0	0.148412	0.936954		TINCR siRNA (Lincode)	72.8	9.83	17.2
	TINCR siRNA-2 (Silencer Select)	0	0.194195	1.63726		TINCR siRNA (Lincode)	70.6	10.9	18.3
	Control siRNA (Lincode)	6	20.4646	61.1335		TINCR siRNA (Lincode)	70.8	11.8	18.3
	TINCR siRNA (Lincode)	6	10.521	35.9383		Control siRNA (Silencer Select)	64.9	15.4	19.5
	Control siRNA (Silencer Select)	6	25.5825	63.4625		Control siRNA (Silencer Select)	68.1	12.5	19.4
	TINCR siRNA-1 (Silencer Select)	6	7.44396	72.618		Control siRNA (Silencer Select)	66.6	14.1	19.3
	TINCR siRNA-2 (Silencer Select)	6	7.61169	50.5161		TINCR siRNA-1 (Silencer Select)	76	9.85	14
	Control siRNA (Lincode)	0	1.05008	1.31384		TINCR siRNA-1 (Silencer Select)	77.2	6.12	16.6
	TINCR siRNA (Lincode)	0	0.419078	1.0494		TINCR siRNA-1 (Silencer Select)	78.2	5.5	16.2
	Control siRNA (Silencer Select)	0	0.901693	0.817737		TINCR siRNA-2 (Silencer Select)	75.7	8.66	15.6
	TINCR siRNA-1 (Silencer Select)	0	0.0954567	0.899785		TINCR siRNA-2 (Silencer Select)	75.2	9.63	15.1
	TINCR siRNA-2 (Silencer Select)	0	0.474095	1.49134		TINCR siRNA-2 (Silencer Select)	76.7	8.54	14.8
	Control siRNA (Lincode)	6	23.1817	61.1342
	TINCR siRNA (Lincode)	6	6.72304	38.1739
	Control siRNA (Silencer Select)	6	40.0815	67.6684
	TINCR siRNA-1 (Silencer Select)	6	5.82934	60.6298
	TINCR siRNA-2 (Silencer Select)	6	10.7049	49.8701
	Control siRNA (Lincode)	0	1.12407	0.879675
	TINCR siRNA (Lincode)	0	0.353724	1.04731
	Control siRNA (Silencer Select)	0	1.01288	0.848706
	TINCR siRNA-1 (Silencer Select)	0	0.121934	0.918369
	TINCR siRNA-2 (Silencer Select)	0	0.334145	1.5643
	Control siRNA (Lincode)	6	21.8231	61.1338
	TINCR siRNA (Lincode)	6	8.62203	37.0561
	Control siRNA (Silencer Select)	6	32.832	65.5654
	TINCR siRNA-1 (Silencer Select)	6	6.63665	50.1931
	TINCR siRNA-2 (Silencer Select)	6	9.15829	66.6239

## Sheet: Figure 3
	Fig.3D					Fig.3E					Fig.3F
	Genotype	G1 phase	S phase	G2/M phase		Genotype	Day	TINCR	IVL		Tissues	TINCR
	GFP	35.3	47.4	16.7		GFP	0	1.01837	1.02982		Cerebrum	1
	GFP	35.1	47.8	16.8		WT	0	0.757461	0.519693		Cerebellum	87.0023
	GFP	35.5	46.9	17		WT_del.	0	1.05368	1.0124		Thymus	89.8188
	WT	38.4	39.1	22		SM	0	1.04396	0.643176		Heart	2.72757
	WT	35.8	43.4	20.4		SM_del.	0	0.907414	1.03185		Lung	672.907
	WT	35.8	43.5	20.3		GFP	6	6.61417	2.46395		Liver	7.16014
	WT_del	40.2	39.3	19.1		WT	6	2.04654	3.22814		Pancreas	11.5341
	WT_del	35	47.5	16.6		WT_del.	6	7.19877	1.87965		Spleen	7.74152
	WT_del	36.6	46.3	16.6		SM	6	2.23429	2.56265		Kidney	20.9536
	SM	35.7	41.6	22.3		SM_del.	6	4.94696	2.81697		Small intestine	31.5185
	SM	36	42.2	21.4		GFP	0	0.985257	1.03464		Skeletal muscle	6.54887
	SM	36.4	41.5	21.8		WT	0	0.697178	0.478333		Testis	700.147
	SM_del	36.2	43.5	20.1		WT_del.	0	0.969826	0.931825		Epidermis	12293.6
	SM_del	35.7	45.2	19		SM	0	0.960874	0.591989		Primary keratinocyte (proliferating)	2702.02
	SM_del	36.1	45.1	18.6		SM_del.	0	0.835197	0.949726		Cerebrum	1
						GFP	6	6.08778	2.26786		Cerebellum	63.1726
						WT	6	1.88366	2.97123		Thymus	134.379
						WT_del.	6	6.62586	1.73006		Heart	1.87081
						SM	6	2.05647	2.3587		Lung	1389.98
						SM_del.	6	4.55326	2.59278		Liver	1.93961
						GFP	0	1.10762	1.11714		Pancreas	7.43707
						WT	0	0.927395	0.480523		Spleen	13.1904
						WT_del.	0	1.08689	1.02498		Kidney	11.6385
						SM	0	1.14386	0.779195		Small intestine	36.8326
						SM_del.	0	0.859286	1.05924		Skeletal muscle	3.84301
						GFP	6	7.33702	2.57513		Testis	724.493
						WT	6	1.99516	3.36175		Epidermis	5400.18
						WT_del.	6	6.90177	1.80427		Primary keratinocyte (proliferating)	2496.84
						SM	6	2.33163	2.61847		Cerebrum	1
						SM_del.	6	4.86179	2.76943		Cerebellum	54.5061
											Thymus	115.497
											Heart	2.08137
											Lung	942.35
											Liver	3.54066
											Pancreas	4.5349
											Spleen	8.75973
											Kidney	11.6943
											Small intestine	38.1943
											Skeletal muscle	0.655933
											Testis	445.736
											Epidermis	8594.37
											Primary keratinocyte (proliferating)	1877.82

## Sheet: Figure 4
	Fig.4D			Fig.4E					Fig.4F
	Genotype	TINCR		Genotype	Label	Transition	Intensity		Genotype	Label	Transition	Intensity
	Wild-type	1.03892		Wild-type	Standard	y6	7338		Wild-type	Standard	y3	25738
	Wild-type	0.769942		Wild-type	Standard	y7	2984		Wild-type	Standard	y4	96574
	Wild-type	1.22308		Wild-type	Standard	y10	6293		Wild-type	Standard	y5	1144
	Wild-type	0.968049		Wild-type	Endogenous	y6	2935		Wild-type	Endogenous	y3	4297
	TUBL KO	3.45881		Wild-type	Endogenous	y7	1594		Wild-type	Endogenous	y4	19967
	TUBL KO	4.31688		Wild-type	Endogenous	y10	2921		Wild-type	Endogenous	y5	596
	TUBL KO	4.49359		TUBL KO	Standard	y6	7401		TUBL KO	Standard	y3	31312
	TUBL KO	4.97278		TUBL KO	Standard	y7	2138		TUBL KO	Standard	y4	163151
				TUBL KO	Standard	y10	5884		TUBL KO	Standard	y5	3336
				TUBL KO	Endogenous	y6	0		TUBL KO	Endogenous	y3	0
				TUBL KO	Endogenous	y7	0		TUBL KO	Endogenous	y4	1239
				TUBL KO	Endogenous	y10	120		TUBL KO	Endogenous	y5	0

## Sheet: Figure 5
	Fig.5D					Fig.5E				Fig.5F
	Genotype	G1 phase	S phase	G2/M phase		Genotype	Target gene	Data		Genotype	Day	Target gene	Data
	Wild-type	57	23.7	18.3		Wild-type	Itgb4	0.793882		Wild-type	0	TINCR	1.02681
	Wild-type	58.9	22.2	17.9		Wild-type	Itgb4	0.968257		Wild-type	0	TINCR	0.911464
	Wild-type	55.4	25.8	17.8		Wild-type	Itgb4	1.11541		Wild-type	0	TINCR	1.06173
	Wild-type	51.5	20.5	27		Wild-type	Itgb4	1.12245		TUBL KO	0	TINCR	6.27358
	Wild-type	49.2	24.1	25.7		TUBL KO	Itgb4	0.837772		TUBL KO	0	TINCR	7.25665
	Wild-type	47.1	20.7	31.1		TUBL KO	Itgb4	0.830975		TUBL KO	0	TINCR	6.74337
	Wild-type	51	24.1	24.2		TUBL KO	Itgb4	0.924401		TUBL KO	0	TINCR	6.24291
	TUBL KO	56.5	17.6	25.2		TUBL KO	Itgb4	0.8204		Wild-type	6	TINCR	5.31608
	TUBL KO	57	16.6	25.4		Wild-type	K5	1.02006		Wild-type	6	TINCR	4.024
	TUBL KO	55.9	21.2	22		Wild-type	K5	0.851255		Wild-type	6	TINCR	3.09149
	TUBL KO	50.7	20.6	27.5		Wild-type	K5	1.20071		TUBL KO	6	TINCR	18.6621
	TUBL KO	58	18.3	22.9		Wild-type	K5	0.927967		TUBL KO	6	TINCR	17.2888
	TUBL KO	57.4	20.9	21.2		TUBL KO	K5	0.491459		TUBL KO	6	TINCR	18.0629
	TUBL KO	44.1	18.3	36.2		TUBL KO	K5	1.12977		TUBL KO	6	TINCR	20.2167
						TUBL KO	K5	0.966491		Wild-type	0	IVL	1.12221
						TUBL KO	K5	1.03639		Wild-type	0	IVL	0.932381
						Wild-type	K14	0.917982		Wild-type	0	IVL	0.945408
						Wild-type	K14	1.00055		TUBL KO	0	IVL	0.671846
						Wild-type	K14	1.15976		TUBL KO	0	IVL	0.996796
						Wild-type	K14	0.921706		TUBL KO	0	IVL	0.758816
						TUBL KO	K14	0.551882		TUBL KO	0	IVL	0.706784
						TUBL KO	K14	1.05776		Wild-type	6	IVL	3.52507
						TUBL KO	K14	1.12137		Wild-type	6	IVL	3.04177
						TUBL KO	K14	1.0893		Wild-type	6	IVL	3.26903
						Wild-type	K1	1.17423		TUBL KO	6	IVL	2.97467
						Wild-type	K1	0.790549		TUBL KO	6	IVL	4.52618
						Wild-type	K1	1.2907		TUBL KO	6	IVL	5.88444
						Wild-type	K1	0.744519		TUBL KO	6	IVL	5.07519
						TUBL KO	K1	0.595046
						TUBL KO	K1	1.38226
						TUBL KO	K1	0.938786
						TUBL KO	K1	1.18649
						Wild-type	K10	1.39198
						Wild-type	K10	0.890581
						Wild-type	K10	1.11089
						Wild-type	K10	0.606552
						TUBL KO	K10	0.927707
						TUBL KO	K10	1.42459
						TUBL KO	K10	1.10617
						TUBL KO	K10	1.36524
						Wild-type	FLG	1.58488
						Wild-type	FLG	0.929844
						Wild-type	FLG	1.02695
						Wild-type	FLG	0.458324
						TUBL KO	FLG	0.602949
						TUBL KO	FLG	0.915498
						TUBL KO	FLG	1.0436
						TUBL KO	FLG	1.20064
						Wild-type	IVL	1.29089
						Wild-type	IVL	0.942913
						Wild-type	IVL	1.19809
						Wild-type	IVL	0.568105
						TUBL KO	IVL	1.04996
						TUBL KO	IVL	1.16118
						TUBL KO	IVL	1.17135
						TUBL KO	IVL	1.30522
						Wild-type	Lce1a2	1.47416
						Wild-type	Lce1a2	0.669274
						Wild-type	Lce1a2	1.22274
						Wild-type	Lce1a2	0.633822
						TUBL KO	Lce1a2	0.543958
						TUBL KO	Lce1a2	0.980581
						TUBL KO	Lce1a2	1.55306
						TUBL KO	Lce1a2	2.36199
						Wild-type	Lce1d	1.20342
						Wild-type	Lce1d	0.412371
						Wild-type	Lce1d	1.69511
						Wild-type	Lce1d	0.689103
						TUBL KO	Lce1d	1.29859
						TUBL KO	Lce1d	1.02592
						TUBL KO	Lce1d	1.83117
						TUBL KO	Lce1d	1.93722

## Sheet: Figure 6
	Fig.6B
	Genotype	Day	Wound closure
	Tubl+/+	1	0
	Tubl−/−	1	0
	Tubl+/+	1	0
	Tubl−/−	1	0
	Tubl+/+	1	0
	Tubl−/−	1	0
	Tubl+/+	1	0
	Tubl+/+	1	0
	Tubl+/+	1	0
	Tubl−/−	1	0
	Tubl−/−	1	0
	Tubl−/−	1	0
	Tubl+/+	1	0
	Tubl−/−	1	0
	Tubl+/+	1	0
	Tubl+/+	1	0
	Tubl+/+	1	0
	Tubl+/+	1	0
	Tubl−/−	1	0
	Tubl−/−	1	0
	Tubl−/−	1	0
	Tubl+/+	2	8.56
	Tubl−/−	2	-11.38
	Tubl+/+	2	-4.26
	Tubl−/−	2	0.28
	Tubl+/+	2	-3.4
	Tubl−/−	2	-12.45
	Tubl+/+	2	-13.1
	Tubl+/+	2	-1.94
	Tubl+/+	2	-0.83
	Tubl−/−	2	-13.96
	Tubl−/−	2	-5.94
	Tubl−/−	2	-5.58
	Tubl+/+	2	-1.3
	Tubl−/−	2	10.57
	Tubl+/+	2	-6.64
	Tubl+/+	2	3.41
	Tubl+/+	2	-10.78
	Tubl+/+	2	-8.9
	Tubl−/−	2	-4.63
	Tubl−/−	2	-6.77
	Tubl−/−	2	0.22
	Tubl+/+	4	22.55
	Tubl−/−	4	-8.85
	Tubl+/+	4	23.14
	Tubl−/−	4	13.38
	Tubl+/+	4	36.28
	Tubl−/−	4	9.79
	Tubl+/+	4	22.76
	Tubl+/+	4	18.51
	Tubl+/+	4	33.47
	Tubl−/−	4	21.16
	Tubl−/−	4	23.3
	Tubl−/−	4	30.35
	Tubl+/+	4	13.04
	Tubl−/−	4	23.17
	Tubl+/+	4	20.52
	Tubl+/+	4	15.04
	Tubl+/+	4	30.2
	Tubl+/+	4	17.09
	Tubl−/−	4	-0.93
	Tubl−/−	4	-4.49
	Tubl−/−	4	11.46
	Tubl+/+	6	46.37
	Tubl−/−	6	34.6
	Tubl+/+	6	50.52
	Tubl−/−	6	24.64
	Tubl+/+	6	50.84
	Tubl−/−	6	18.72
	Tubl+/+	6	36.84
	Tubl+/+	6	36.01
	Tubl+/+	6	43.83
	Tubl−/−	6	14.64
	Tubl−/−	6	40.47
	Tubl−/−	6	33.43
	Tubl+/+	6	56.38
	Tubl−/−	6	36.09
	Tubl+/+	6	29.1
	Tubl+/+	6	35.62
	Tubl+/+	6	36.19
	Tubl+/+	6	34.14
	Tubl−/−	6	-0.16
	Tubl−/−	6	20.46
	Tubl−/−	6	29.55
	Tubl+/+	8	61.71
	Tubl−/−	8	24.86
	Tubl+/+	8	62.75
	Tubl−/−	8	36.61
	Tubl+/+	8	56.97
	Tubl−/−	8	36.46
	Tubl+/+	8	57.22
	Tubl+/+	8	51.09
	Tubl+/+	8	59.71
	Tubl−/−	8	32.23
	Tubl−/−	8	45.51
	Tubl−/−	8	51.14
	Tubl+/+	8	78.21
	Tubl−/−	8	55.71
	Tubl+/+	8	61.67
	Tubl+/+	8	55.62
	Tubl+/+	8	52.96
	Tubl+/+	8	45.88
	Tubl−/−	8	13.36
	Tubl−/−	8	24.84
	Tubl−/−	8	31.43
	Tubl+/+	10	48.27
	Tubl−/−	10	22.3
	Tubl+/+	10	68.94
	Tubl−/−	10	47.92
	Tubl+/+	10	64.29
	Tubl−/−	10	27.21
	Tubl+/+	10	56.45
	Tubl+/+	10	68.77
	Tubl+/+	10	51.09
	Tubl−/−	10	26.12
	Tubl−/−	10	46.87
	Tubl−/−	10	52.06
	Tubl+/+	10	77.74
	Tubl−/−	10	67.81
	Tubl+/+	10	48.04
	Tubl+/+	10	63.19
	Tubl+/+	10	55.4
	Tubl+/+	10	39.05
	Tubl−/−	10	20.9
	Tubl−/−	10	64.15
	Tubl−/−	10	48.08
	Tubl+/+	12	62.14
	Tubl−/−	12	82.74
	Tubl+/+	12	72.94
	Tubl−/−	12	75.09
	Tubl+/+	12	75.31
	Tubl−/−	12	41.26
	Tubl+/+	12	82.83
	Tubl+/+	12	78.13
	Tubl+/+	12	82.88
	Tubl−/−	12	27.95
	Tubl−/−	12	59.46
	Tubl−/−	12	59.25
	Tubl+/+	12	81.12
	Tubl−/−	12	78.74
	Tubl+/+	12	48.24
	Tubl+/+	12	58.91
	Tubl+/+	12	64.54
	Tubl+/+	12	77.7
	Tubl−/−	12	33.23
	Tubl−/−	12	81.85
	Tubl−/−	12	61.07
	Tubl+/+	14	63.07
	Tubl−/−	14	94.38
	Tubl+/+	14	98.11
	Tubl−/−	14	82.29
	Tubl+/+	14	81.87
	Tubl−/−	14	54
	Tubl+/+	14	92.3
	Tubl+/+	14	80.51
	Tubl+/+	14	93.03
	Tubl−/−	14	27.6
	Tubl−/−	14	67.63
	Tubl−/−	14	63.93
	Tubl−/−	14	90.99
	Tubl−/−	14	92.85
	Tubl+/+	14	49.39
	Tubl+/+	14	60.53
	Tubl+/+	14	70.85
	Tubl+/+	14	82.12
	Tubl−/−	14	38.22
	Tubl−/−	14	84.14
	Tubl−/−	14	69.15
